# Supplementary material for: Comprehensive Atlas of the Myelin Basic Protein Interaction Landscape
Source: Biomolecules. 2021 Nov 3;11(11):1628. doi: 10.3390/biom11111628 (PMC8615356; doi:10.3390/biom11111628)
Supplement: Supplementary file 1 [file biomolecules-11-01628-s001.zip]

Archive with 1 entries (1 files):
- biomolecules-1424990-supplementary.xlsx
