# Supplementary material for: Comprehensive Atlas of the Myelin Basic Protein Interaction Landscape
Source: Biomolecules. 2021 Nov 3;11(11):1628. doi: 10.3390/biom11111628 (PMC8615356; doi:10.3390/biom11111628)
Supplement: Supplementary file 1 [file biomolecules-11-01628-s001.zip › biomolecules-1424990-supplementary.xlsx]

## Sheet: Identified spectra
Comprehensive atlas of the myelin basic protein interaction landscape
Corresponding author: Alexey Belogurov, alexey.belogurov.jr@gmail.com
Supplementary Table S1. Summary table of identified proteins
Description of samples, total number of identified proteins and spectra for each analyzed sample
Sample ID - sample unique identification number
Sample group - group of samples for comparison
#Prot - number of identified proteins
#IDs - number of identified spectra
#Spec - total number of spectra
%IDs - percent of identified spectra
Sample ID	Sample group	#Prot	#IDs	#Spec	%IDs
MBP_bio-1	MBP	611	873	32908	0.0265285
MBP_bio-1	MBP	638	1026	32139	0.0319238
MBP_bio-1	MBP	707	2339	40240	0.0581262
Ctrl_bio-1	Ctrl	299	553	20967	0.0263748
Ctrl_bio-1	Ctrl	281	440	21595	0.0203751
Ctrl_bio-1	Ctrl	322	790	26617	0.0296803
MBP_bio-2	MBP	580	1866	13075	0.142715
MBP_bio-2	MBP	570	1754	9543	0.1838
MBP_bio-2	MBP	455	1747	9582	0.182321
Ctrl_bio-2	Ctrl	557	2249	11301	0.199009
Ctrl_bio-2	Ctrl	488	1389	7471	0.185919
Ctrl_bio-2	Ctrl	435	1461	8924	0.163716
MBP_bio-3	MBP	728	3855	16839	0.228933
MBP_bio-3	MBP	744	3336	16162	0.20641
MBP_bio-3	MBP	631	2852	14199	0.200859
Ctrl_bio-3	Ctrl	722	3451	15562	0.221758
Ctrl_bio-3	Ctrl	588	2452	13511	0.181482
Ctrl_bio-3	Ctrl	599	2867	14866	0.192856

## Sheet: Peptide identifications
Comprehensive atlas of the myelin basic protein interaction landscape
Corresponding author: Alexey Belogurov, alexey.belogurov.jr@gmail.com
Supplementary Table S1. Summary table of identified proteins
List of identified peptide sequences (with spectral counting at the crossing)
Peptide sequence - amino acide sequence of the identified peptide
Protein group ACs - unique UniProt Knowledgebase numbers for proteins that are precursors of the identified peptide
Protein group name - name of a group of proteins that are precursors of the identified peptide
Gene name - name of the corresponding gene
MBP_bio-1..Ctrl_bio-3 - sample IDs (detailed information on the samples is contained in Supplementary Table S1, sheet 1)
Peptide sequence	Protein group ACs	Protein group name	Gene name	MBP_bio-1	MBP_bio-1	MBP_bio-1	Ctrl_bio-1	Ctrl_bio-1	Ctrl_bio-1	MBP_bio-2	MBP_bio-2	MBP_bio-2	Ctrl_bio-2	Ctrl_bio-2	Ctrl_bio-2	MBP_bio-3	MBP_bio-3	MBP_bio-3	Ctrl_bio-3	Ctrl_bio-3	Ctrl_bio-3
FSSCGGGGGSFGAGGGFGSR	H6VRF8,H6VRG0,H6VRG1,P04264	Cytokeratin-1 OS=Homo sapiens OX=9606 GN=KRT1 PE=3 SV=1	KRT1	3	6	37	10	8	4	10	13	16	12	6	10	33	29	28	23	22	30
MSGECAPNVSVSVSTSHTTISGGGSR	H6VRF8,H6VRG0,H6VRG1,P04264	Cytokeratin-1 OS=Homo sapiens OX=9606 GN=KRT1 PE=3 SV=1	KRT1	0	0	24	0	0	0	8	10	14	8	4	6	22	26	17	15	14	15
IKFEMEQNLR	P35527	Keratin, type I cytoskeletal 9 OS=Homo sapiens OX=9606 GN=KRT9 PE=1 SV=3	KRT9	2	5	19	8	3	3	10	9	17	11	8	11	8	10	8	8	7	8
GGSGGSHGGGSGFGGESGGSYGGGEEASGSGGGYGGGSGK	P35527	Keratin, type I cytoskeletal 9 OS=Homo sapiens OX=9606 GN=KRT9 PE=1 SV=3	KRT9	2	3	9	5	3	3	9	6	12	8	4	9	13	24	5	5	8	15
NMQDMVEDYR	H6VRF8,H6VRG0,H6VRG1,P04264	Cytokeratin-1 OS=Homo sapiens OX=9606 GN=KRT1 PE=3 SV=1	KRT1	6	8	13	9	4	6	0	2	5	3	0	6	13	14	12	13	13	12
YEELQITAGR	H6VRF8,H6VRG0,H6VRG1,P04264	Cytokeratin-1 OS=Homo sapiens OX=9606 GN=KRT1 PE=3 SV=1	KRT1	3	8	23	7	4	11	4	4	6	4	4	6	16	10	3	4	5	5
NKYEDEINKR	H6VRF8,H6VRG0,H6VRG1,P04264	Cytokeratin-1 OS=Homo sapiens OX=9606 GN=KRT1 PE=3 SV=1	KRT1	3	6	11	6	5	6	5	4	7	4	5	7	8	9	6	8	7	9
QISNLQQSISDAEQR	H6VRF8,H6VRG0,H6VRG1,P04264	Cytokeratin-1 OS=Homo sapiens OX=9606 GN=KRT1 PE=3 SV=1	KRT1	0	3	10	2	1	3	7	4	9	5	8	12	10	8	9	9	8	8
TNAENEFVTIKK	H6VRF8,H6VRG0,H6VRG1,P04264	Cytokeratin-1 OS=Homo sapiens OX=9606 GN=KRT1 PE=3 SV=1	KRT1	2	4	10	4	4	5	7	5	11	9	8	9	6	5	6	6	5	7
NHEEEMKDLR	P13645	Keratin, type I cytoskeletal 10 OS=Homo sapiens OX=9606 GN=KRT10 PE=1 SV=6	KRT10	3	7	15	11	12	10	0	0	0	0	0	0	13	9	9	5	8	11
LKYENEVALR	P13645	Keratin, type I cytoskeletal 10 OS=Homo sapiens OX=9606 GN=KRT10 PE=1 SV=6	KRT10	2	5	15	6	8	10	6	6	9	8	7	7	5	3	3	3	4	4
TSQNSELNNMQDLVEDYKK	P35908	Keratin, type II cytoskeletal 2 epidermal OS=Homo sapiens OX=9606 GN=KRT2 PE=1 SV=2	KRT2	2	1	8	3	1	1	5	4	7	4	3	3	12	8	11	10	10	13
DHMVLLEFVTAAGITLGMDELYK	A0A679KTH4	Beta-galactosidase (Fragment) OS=Homo sapiens OX=9606 GN=EmGFP-LacZ-E2F-TdTom PE=3 SV=1	EmGFP-LacZ-E2F-TdTom	20	8	13	23	20	22	0	0	0	0	0	0	0	0	0	0	0	0
HGGGGGGFGGGGFGSR	P35908	Keratin, type II cytoskeletal 2 epidermal OS=Homo sapiens OX=9606 GN=KRT2 PE=1 SV=2	KRT2	2	3	5	1	4	5	8	5	8	8	8	7	4	4	3	4	3	10
LRSEIDNVKK	H6VRF8,H6VRG0,H6VRG1,P04264	Cytokeratin-1 OS=Homo sapiens OX=9606 GN=KRT1 PE=3 SV=1	KRT1	3	2	5	4	3	5	8	7	10	7	8	9	4	3	4	4	2	3
GGSGGSYGGGGSGGGYGGGSGSR	P35527	Keratin, type I cytoskeletal 9 OS=Homo sapiens OX=9606 GN=KRT9 PE=1 SV=3	KRT9	2	2	3	1	2	2	10	7	18	9	4	10	4	5	3	3	3	3
GSLGGGFSSGGFSGGSFSR	P13645	Keratin, type I cytoskeletal 10 OS=Homo sapiens OX=9606 GN=KRT10 PE=1 SV=6	KRT10	2	2	6	1	1	2	2	4	3	5	3	3	14	6	10	7	7	11
SKELTTEIDNNIEQISSYK	P13645	Keratin, type I cytoskeletal 10 OS=Homo sapiens OX=9606 GN=KRT10 PE=1 SV=6	KRT10	0	1	7	1	0	0	8	4	9	6	2	8	9	9	6	6	5	4
LDSELKNMQDMVEDYR	H6VRF8,H6VRG0,H6VRG1,P04264	Cytokeratin-1 OS=Homo sapiens OX=9606 GN=KRT1 PE=3 SV=1	KRT1	1	2	7	1	1	1	7	5	8	6	3	1	9	9	6	5	5	6
IRLENEIQTYR	P13645	Keratin, type I cytoskeletal 10 OS=Homo sapiens OX=9606 GN=KRT10 PE=1 SV=6	KRT10	1	1	4	3	1	2	8	6	10	6	5	8	6	4	4	3	4	4
IQDKEGIPPDQQR	A0A248RGE3,B2RDW1,P62979,Q5RKT7	40S ribosomal protein S27a (Fragment) OS=Homo sapiens OX=9606 PE=2 SV=1	RPS27A	0	2	4	0	0	1	0	0	0	0	0	0	15	17	7	15	8	11
SQYEQLAEQNRK	P13645	Keratin, type I cytoskeletal 10 OS=Homo sapiens OX=9606 GN=KRT10 PE=1 SV=6	KRT10	3	3	5	3	3	5	6	4	8	5	5	5	4	3	3	4	5	5
QSVEADINGLRR	P13645	Keratin, type I cytoskeletal 10 OS=Homo sapiens OX=9606 GN=KRT10 PE=1 SV=6	KRT10	2	3	7	2	1	4	7	6	7	6	6	6	3	2	4	4	3	4
EIETYHNLLEGGQEDFESSGAGK	P35527	Keratin, type I cytoskeletal 9 OS=Homo sapiens OX=9606 GN=KRT9 PE=1 SV=3	KRT9	0	2	7	2	0	1	6	3	8	6	4	7	3	7	6	4	4	6
LASYLDKVR	P13645	Keratin, type I cytoskeletal 10 OS=Homo sapiens OX=9606 GN=KRT10 PE=1 SV=6	KRT10	2	3	4	4	2	4	6	6	10	6	7	5	3	2	2	2	3	3
SLNNQFASFIDK	H6VRF8,H6VRG0,H6VRG1,P04264	Cytokeratin-1 OS=Homo sapiens OX=9606 GN=KRT1 PE=3 SV=1	KRT1	1	2	3	2	0	0	7	6	8	7	6	8	2	4	2	5	4	5
VTMQNLNDR	P13645	Keratin, type I cytoskeletal 10 OS=Homo sapiens OX=9606 GN=KRT10 PE=1 SV=6	KRT10	2	2	8	3	2	2	3	3	5	3	3	4	5	6	5	4	5	7
YEELQVTVGR	P35908	Keratin, type II cytoskeletal 2 epidermal OS=Homo sapiens OX=9606 GN=KRT2 PE=1 SV=2	KRT2	2	1	7	7	2	1	3	3	3	3	2	2	12	2	5	3	4	9
KVPQVSTPTLVEVSR	P02768	Albumin OS=Homo sapiens OX=9606 GN=ALB PE=1 SV=2	ALB	1	2	4	0	0	0	10	7	8	6	6	6	2	4	4	4	3	3
LLRDYQELMNTK	H6VRF8,H6VRG0,H6VRG1,P04264	Cytokeratin-1 OS=Homo sapiens OX=9606 GN=KRT1 PE=3 SV=1	KRT1	0	0	8	2	1	3	8	8	9	6	8	3	2	3	1	2	2	1
SKEEAEALYHSK	P35908	Keratin, type II cytoskeletal 2 epidermal OS=Homo sapiens OX=9606 GN=KRT2 PE=1 SV=2	KRT2	1	4	7	3	3	6	1	2	7	1	2	6	6	4	3	2	3	4
TAVCDIPPR	P07437,Q5SU16	Tubulin beta chain OS=Homo sapiens OX=9606 GN=TUBB PE=1 SV=2	TUBB	1	3	1	0	0	0	2	0	0	2	1	1	10	12	12	6	7	7
GQVGGDVNVEMDAAPGVDLSR	P02533	Keratin, type I cytoskeletal 14 OS=Homo sapiens OX=9606 GN=KRT14 PE=1 SV=4	KRT14	0	1	7	1	0	1	2	3	6	3	4	3	6	6	4	5	6	6
GPYESGSGHSSGLGHR	Q86YZ3	Hornerin OS=Homo sapiens OX=9606 GN=HRNR PE=1 SV=2	HRNR	3	3	3	3	4	3	5	4	6	5	2	6	3	3	3	3	3	2
KYEDEINKR	P35908	Keratin, type II cytoskeletal 2 epidermal OS=Homo sapiens OX=9606 GN=KRT2 PE=1 SV=2	KRT2	2	3	6	3	5	7	1	2	5	2	0	4	4	4	4	3	4	4
QSLGHGQHGSGSGQSPSPSR	Q86YZ3	Hornerin OS=Homo sapiens OX=9606 GN=HRNR PE=1 SV=2	HRNR	1	2	5	3	3	5	6	2	8	5	3	4	4	3	3	2	2	2
FASFIDKVR	P35908	Keratin, type II cytoskeletal 2 epidermal OS=Homo sapiens OX=9606 GN=KRT2 PE=1 SV=2	KRT2	3	2	5	2	2	2	8	5	7	7	4	3	4	2	1	1	2	2
GSSGGGCFGGSSGGYGGLGGFGGGSFR	P13645	Keratin, type I cytoskeletal 10 OS=Homo sapiens OX=9606 GN=KRT10 PE=1 SV=6	KRT10	1	1	6	2	2	0	2	3	3	3	3	3	9	4	6	3	3	8
SKAEAESLYQSK	H6VRF8,H6VRG0,H6VRG1,P04264	Cytokeratin-1 OS=Homo sapiens OX=9606 GN=KRT1 PE=3 SV=1	KRT1	2	2	3	1	2	2	4	2	8	4	5	5	4	3	3	3	3	3
STMQELNSR	P35527	Keratin, type I cytoskeletal 9 OS=Homo sapiens OX=9606 GN=KRT9 PE=1 SV=3	KRT9	3	4	4	2	2	4	1	1	3	3	3	3	4	4	4	5	5	3
QSLEASLAETEGR	P13645	Keratin, type I cytoskeletal 10 OS=Homo sapiens OX=9606 GN=KRT10 PE=1 SV=6	KRT10	0	1	8	2	1	5	0	2	3	1	2	4	7	4	4	5	4	5
NVSTGDVNVEMNAAPGVDLTQLLNNMR	P13645	Keratin, type I cytoskeletal 10 OS=Homo sapiens OX=9606 GN=KRT10 PE=1 SV=6	KRT10	0	0	6	2	0	1	6	3	3	2	3	2	6	3	6	4	5	5
VPPPPPIAR	B2R5W2,B4DY08,G3V4W0,P07910-2	Heterogeneous nuclear ribonucleoproteins C1/C2 OS=Homo sapiens OX=9606 GN=HNRNPC PE=1 SV=1	HNRNPC	4	2	3	0	0	0	7	6	3	6	7	5	3	2	1	3	2	2
QGVDADINGLR	P35527	Keratin, type I cytoskeletal 9 OS=Homo sapiens OX=9606 GN=KRT9 PE=1 SV=3	KRT9	0	2	8	2	1	3	1	2	4	3	3	4	4	4	4	3	4	4
SGGGGGGGLGSGGSIR	P35527	Keratin, type I cytoskeletal 9 OS=Homo sapiens OX=9606 GN=KRT9 PE=1 SV=3	KRT9	1	0	3	1	0	1	4	5	8	6	3	6	3	3	3	2	3	4
GGGGGGYGSGGSSYGSGGGSYGSGGGGGGGR	H6VRF8,H6VRG0,H6VRG1,P04264	Cytokeratin-1 OS=Homo sapiens OX=9606 GN=KRT1 PE=3 SV=1	KRT1	2	4	2	2	2	2	2	4	2	4	1	3	5	4	4	4	3	5
WELLQQVDTSTR	H6VRF8,H6VRG0,H6VRG1,P04264	Cytokeratin-1 OS=Homo sapiens OX=9606 GN=KRT1 PE=3 SV=1	KRT1	4	4	15	5	2	2	2	3	2	2	1	2	2	2	1	2	2	2
KNHEEEMKDLR	P13645	Keratin, type I cytoskeletal 10 OS=Homo sapiens OX=9606 GN=KRT10 PE=1 SV=6	KRT10	0	0	0	0	0	1	0	0	0	0	0	0	14	6	6	5	8	15
NSKIEISELNR	H6VRF8,H6VRG0,H6VRG1,P04264	Cytokeratin-1 OS=Homo sapiens OX=9606 GN=KRT1 PE=3 SV=1	KRT1	1	2	4	3	3	4	3	3	4	7	5	4	2	3	1	1	1	2
FSSSSGYGGGSSR	P35527	Keratin, type I cytoskeletal 9 OS=Homo sapiens OX=9606 GN=KRT9 PE=1 SV=3	KRT9	0	1	3	1	1	2	3	4	5	5	3	4	3	5	4	4	2	2
FLEQQNQVLQTK	P35908	Keratin, type II cytoskeletal 2 epidermal OS=Homo sapiens OX=9606 GN=KRT2 PE=1 SV=2	KRT2	2	4	5	2	1	4	2	2	4	4	3	3	4	1	2	3	1	3
TEELNKEVASNSELVQSSR	P08779	Keratin, type I cytoskeletal 16 OS=Homo sapiens OX=9606 GN=KRT16 PE=1 SV=4	KRT16	0	1	2	2	0	2	3	3	4	5	3	3	3	4	3	3	4	4
TLTLVDTGIGMTK	A0A024RD80,P08238	Heat shock protein 90kDa alpha (Cytosolic), class B member 1, isoform CRA_a OS=Homo sapiens OX=9606 GN=HSP90AB1 PE=3 SV=1	HSP90AB1	2	0	1	0	0	0	4	4	6	6	7	6	2	2	2	3	2	2
MLDMGFEPQIR	P17844	Probable ATP-dependent RNA helicase DDX5 OS=Homo sapiens OX=9606 GN=DDX5 PE=1 SV=1	DDX5	0	0	2	0	0	0	6	4	6	4	4	5	3	3	3	3	2	3
LAVNMVPFPR	P07437,Q5SU16	Tubulin beta chain OS=Homo sapiens OX=9606 GN=TUBB PE=1 SV=2	TUBB	3	3	1	1	0	0	4	3	5	3	4	3	3	4	3	2	3	3
GGGGSFGYSYGGGSGGGFSASSLGGGFGGGSR	P35527	Keratin, type I cytoskeletal 9 OS=Homo sapiens OX=9606 GN=KRT9 PE=1 SV=3	KRT9	0	0	2	0	0	0	3	3	6	3	1	2	5	6	5	4	4	4
ELTTEIDNNIEQISSYK	P13645	Keratin, type I cytoskeletal 10 OS=Homo sapiens OX=9606 GN=KRT10 PE=1 SV=6	KRT10	2	1	6	1	0	0	2	3	5	2	2	4	4	1	5	4	3	3
GQTGGDVNVEMDAAPGVDLSR	P08779	Keratin, type I cytoskeletal 16 OS=Homo sapiens OX=9606 GN=KRT16 PE=1 SV=4	KRT16	0	2	2	3	0	0	3	2	3	5	3	4	3	4	4	3	3	3
GFSSGSAVVSGGSR	P35908	Keratin, type II cytoskeletal 2 epidermal OS=Homo sapiens OX=9606 GN=KRT2 PE=1 SV=2	KRT2	1	2	3	3	2	4	3	3	3	3	3	2	3	2	2	2	2	4
NKLNDLEDALQQAK	H6VRF8,H6VRG0,H6VRG1,P04264	Cytokeratin-1 OS=Homo sapiens OX=9606 GN=KRT1 PE=3 SV=1	KRT1	0	0	3	0	0	0	5	2	5	4	2	6	5	3	4	3	2	3
AILVDLEPGTMDSVR	P07437,Q5SU16	Tubulin beta chain OS=Homo sapiens OX=9606 GN=TUBB PE=1 SV=2	TUBB	4	3	0	3	0	0	4	4	3	3	3	3	2	4	4	3	2	2
IMNTFSVVPSPK	P07437,Q5SU16	Tubulin beta chain OS=Homo sapiens OX=9606 GN=TUBB PE=1 SV=2	TUBB	2	3	2	0	0	0	4	4	5	2	3	3	3	4	3	3	3	3
TAAENEFVTLKK	A0A0S2Z428,B4DRR0,P02538	HCG2039812, isoform CRA_b (Fragment) OS=Homo sapiens OX=9606 GN=KRT6A PE=2 SV=1	KRT6A	1	0	1	1	1	4	3	4	6	6	5	4	2	2	2	1	2	1
MSGDLSSNVTVSVTSSTISSNVASK	P35908	Keratin, type II cytoskeletal 2 epidermal OS=Homo sapiens OX=9606 GN=KRT2 PE=1 SV=2	KRT2	0	0	0	0	0	0	2	1	4	1	0	1	14	0	3	2	2	14
GITLSVRP	A0A075B6Z2	T cell receptor alpha joining 56 (Fragment) OS=Homo sapiens OX=9606 GN=TRAJ56 PE=4 SV=1	TRAJ56	3	2	3	2	2	2	2	3	3	4	3	3	2	2	2	2	2	2
KDVDGAYMTK	H6VRF8,H6VRG0,H6VRG1,P04264	Cytokeratin-1 OS=Homo sapiens OX=9606 GN=KRT1 PE=3 SV=1	KRT1	3	4	3	4	4	2	0	0	0	0	0	1	3	4	3	4	4	4
LGKDAVEDLESVGK	P81605	Dermcidin OS=Homo sapiens OX=9606 GN=DCD PE=1 SV=2	DCD	0	0	4	0	0	0	6	3	6	4	4	4	2	2	1	2	3	1
DNIQGITKPAIR	B2R4R0,P62805	Histone H4 OS=Homo sapiens OX=9606 GN=HIST1H4J PE=2 SV=1	HIST1H4J	2	2	4	0	0	2	4	5	1	3	4	3	2	2	2	2	2	2
HGNSHQGEPR	P13645	Keratin, type I cytoskeletal 10 OS=Homo sapiens OX=9606 GN=KRT10 PE=1 SV=6	KRT10	0	0	4	1	3	8	2	3	8	2	1	8	2	0	0	0	0	0
YHTSQSGDEMTSLSEYVSR	A0A024RD80,P08238	Heat shock protein 90kDa alpha (Cytosolic), class B member 1, isoform CRA_a OS=Homo sapiens OX=9606 GN=HSP90AB1 PE=3 SV=1	HSP90AB1	3	0	0	0	0	0	2	4	4	3	2	2	3	4	5	4	2	3
TLLDIDNTR	P35527	Keratin, type I cytoskeletal 9 OS=Homo sapiens OX=9606 GN=KRT9 PE=1 SV=3	KRT9	1	2	4	1	1	3	3	2	4	3	3	2	2	2	2	2	2	2
NLPLPPPPPPR	A0A024R228,B4DUQ1,P61978,P61978-2,P61978-3	Heterogeneous nuclear ribonucleoprotein K OS=Homo sapiens OX=9606 GN=HNRPK PE=4 SV=1	HNRPK	0	1	0	0	0	0	5	4	4	5	5	4	1	3	1	4	2	2
SLNNQFASFIDKVR	H6VRF8,H6VRG0,H6VRG1,P04264	Cytokeratin-1 OS=Homo sapiens OX=9606 GN=KRT1 PE=3 SV=1	KRT1	0	1	3	0	0	0	5	5	4	7	1	1	2	3	2	2	2	2
QVLDNLTMEK	P35527	Keratin, type I cytoskeletal 9 OS=Homo sapiens OX=9606 GN=KRT9 PE=1 SV=3	KRT9	0	2	3	1	0	1	3	1	3	3	3	5	4	3	2	2	2	2
MGPLGLDHMASSIER	P52272,P52272-2	Heterogeneous nuclear ribonucleoprotein M OS=Homo sapiens OX=9606 GN=HNRNPM PE=1 SV=3	HNRNPM	0	0	1	0	0	0	8	4	1	6	6	4	2	2	2	3	0	0
TAAENDFVTLKK	P35908	Keratin, type II cytoskeletal 2 epidermal OS=Homo sapiens OX=9606 GN=KRT2 PE=1 SV=2	KRT2	0	0	4	1	2	2	2	3	4	3	2	2	3	2	2	2	2	3
TKYEHELALR	P08779	Keratin, type I cytoskeletal 16 OS=Homo sapiens OX=9606 GN=KRT16 PE=1 SV=4	KRT16	0	1	5	3	0	4	1	3	3	3	0	0	4	3	2	0	3	3
GGGFGGGSSFGGGSGFSGGGFGGGGFGGGR	P35908	Keratin, type II cytoskeletal 2 epidermal OS=Homo sapiens OX=9606 GN=KRT2 PE=1 SV=2	KRT2	0	0	4	0	0	0	3	2	3	3	1	1	5	3	3	3	3	4
VQVSYKGETK	A0A0G2JIW1,A8K5I0,P0DMV8,P0DMV9	Heat shock 70 kDa protein 1B OS=Homo sapiens OX=9606 GN=HSPA1B PE=1 SV=1	HSPA1B	2	2	1	2	2	0	4	2	2	4	4	3	1	2	2	2	1	2
VHIEIGPDGR	A0A384MEJ3,E9PCY7,G8JLB6,P31943	Epididymis secretory sperm binding protein OS=Homo sapiens OX=9606 PE=2 SV=1	HNRNPH1	0	1	2	0	0	0	5	3	2	6	4	4	2	2	1	2	2	2
AMGIMNSFVNDIFER	A0A024QZZ7,A0A024RCJ9,B2R4S9,I6L9F7,P58876,P62807,Q5QNW6,Q5QNW6-2,Q93079,Q99877,Q99879,U3KQK0	Histone H2B OS=Homo sapiens OX=9606 GN=HIST1H2BD PE=3 SV=1	H2BC5	0	0	2	1	1	1	6	6	4	4	3	2	1	1	1	1	1	3
DVDGAYMTK	H6VRF8,H6VRG0,H6VRG1,P04264	Cytokeratin-1 OS=Homo sapiens OX=9606 GN=KRT1 PE=3 SV=1	KRT1	1	3	4	1	2	4	0	0	1	1	0	0	5	5	4	3	2	2
NHEEEMNALR	P02533	Keratin, type I cytoskeletal 14 OS=Homo sapiens OX=9606 GN=KRT14 PE=1 SV=4	KRT14	3	4	4	1	1	4	0	0	0	0	0	0	3	4	2	4	3	5
GGSGGGGSISGGGYGSGGGSGGR	P35908	Keratin, type II cytoskeletal 2 epidermal OS=Homo sapiens OX=9606 GN=KRT2 PE=1 SV=2	KRT2	1	1	3	3	1	1	2	1	2	3	2	1	4	2	2	2	2	4
QVHPDTGISSK	A0A024QZZ7,A0A024RCJ9,B2R4S9,I6L9F7,P58876,P62807,Q5QNW6,Q5QNW6-2,Q93079,Q99877,Q99879,U3KQK0	Histone H2B OS=Homo sapiens OX=9606 GN=HIST1H2BD PE=3 SV=1	H2BC5	0	2	2	1	2	2	3	2	6	4	5	4	0	1	0	1	0	2
SKAEAESLYQSKYEELQITAGR	H6VRF8,H6VRG0,H6VRG1,P04264	Cytokeratin-1 OS=Homo sapiens OX=9606 GN=KRT1 PE=3 SV=1	KRT1	3	1	4	6	0	0	3	4	2	5	0	0	1	1	1	2	2	1
TNAENEFVTIK	H6VRF8,H6VRG0,H6VRG1,P04264	Cytokeratin-1 OS=Homo sapiens OX=9606 GN=KRT1 PE=3 SV=1	KRT1	1	2	4	2	1	1	2	2	3	1	1	2	3	2	2	2	2	3
GRLDSELR	P13647	Keratin, type II cytoskeletal 5 OS=Homo sapiens OX=9606 GN=KRT5 PE=1 SV=3	KRT5	2	2	3	2	2	3	2	2	3	3	3	3	1	1	1	1	1	1
DAEAWFNEK	P13645	Keratin, type I cytoskeletal 10 OS=Homo sapiens OX=9606 GN=KRT10 PE=1 SV=6	KRT10	1	2	5	2	2	3	2	1	1	2	2	2	2	2	2	2	2	1
AAPGAEFAPNKR	A0A0S2Z4Z9,A0A7I2V5Y7,A8K525,Q15233	Non-POU domain containing octamer-binding isoform 1 (Fragment) OS=Homo sapiens OX=9606 GN=NONO PE=2 SV=1	NONO	0	2	4	0	0	0	3	3	5	4	3	3	2	1	1	2	1	1
DYQELMNTK	H6VRF8,H6VRG0,H6VRG1,P04264	Cytokeratin-1 OS=Homo sapiens OX=9606 GN=KRT1 PE=3 SV=1	KRT1	1	2	3	1	1	2	1	2	3	0	0	3	3	3	2	3	2	3
SQIHDIVLVGGSTR	P11142,V9HW22	Heat shock cognate 71 kDa protein OS=Homo sapiens OX=9606 GN=HSPA8 PE=1 SV=1	HSPA8	0	0	0	0	0	0	5	3	4	4	4	3	2	2	2	2	2	2
HQGVMVGMGQK	P68133	Actin, alpha skeletal muscle OS=Homo sapiens OX=9606 GN=ACTA1 PE=1 SV=1	ACTA1	1	1	1	1	1	0	1	0	0	15	0	0	0	2	2	3	5	2
SDLEMQYETLQEELMALKK	P35527	Keratin, type I cytoskeletal 9 OS=Homo sapiens OX=9606 GN=KRT9 PE=1 SV=3	KRT9	0	0	0	0	0	0	2	2	1	0	0	0	6	6	5	4	5	4
TLNDMRQEYEQLIAK	P35527	Keratin, type I cytoskeletal 9 OS=Homo sapiens OX=9606 GN=KRT9 PE=1 SV=3	KRT9	0	1	3	2	0	0	5	3	4	2	0	3	3	3	2	1	1	2
LVQDVANNTNEEAGDGTTTATVLAR	A0A024R3X4,A0A7I2V599,P10809	60 kDa chaperonin (Fragment) OS=Homo sapiens OX=9606 GN=HSPD1 PE=2 SV=1	HSPD1	1	2	0	0	0	0	4	2	2	1	1	1	3	4	5	3	3	3
VVLIGGKPDR	A0A024R228,B4DUQ1,P61978,P61978-2,P61978-3	Heterogeneous nuclear ribonucleoprotein K OS=Homo sapiens OX=9606 GN=HNRPK PE=4 SV=1	HNRPK	1	1	1	0	0	0	3	3	4	2	5	4	2	2	2	1	2	2
VLDELTLAR	P02533	Keratin, type I cytoskeletal 14 OS=Homo sapiens OX=9606 GN=KRT14 PE=1 SV=4	KRT14	1	1	2	2	1	1	2	2	2	3	2	3	2	2	2	2	2	2
FPGQLNADLR	P07437,Q5SU16	Tubulin beta chain OS=Homo sapiens OX=9606 GN=TUBB PE=1 SV=2	TUBB	0	0	1	0	0	0	1	2	1	0	1	2	4	5	5	4	5	3
HTGPNSPDTANDGFVR	A0A384MEJ3,E9PCY7,G8JLB6,P31943	Epididymis secretory sperm binding protein OS=Homo sapiens OX=9606 PE=2 SV=1	HNRNPH1	1	2	2	0	0	0	4	2	3	3	3	2	2	2	2	2	2	2
KGPAAIQK	P35527	Keratin, type I cytoskeletal 9 OS=Homo sapiens OX=9606 GN=KRT9 PE=1 SV=3	KRT9	1	1	2	1	1	1	3	3	3	4	4	4	1	1	1	1	1	1
TVTAMDVVYALKR	B2R4R0,P62805	Histone H4 OS=Homo sapiens OX=9606 GN=HIST1H4J PE=2 SV=1	HIST1H4J	0	0	4	0	0	0	4	8	7	4	2	1	1	0	0	1	0	2
TKYETELNLR	P02533	Keratin, type I cytoskeletal 14 OS=Homo sapiens OX=9606 GN=KRT14 PE=1 SV=4	KRT14	0	2	4	0	0	1	1	0	5	5	2	2	3	2	1	2	1	2
QLFHPEQLITGKEDAANNYAR	B3KT06,P68363	Tubulin alpha chain OS=Homo sapiens OX=9606 PE=2 SV=1	TUBA1B	0	0	0	0	0	0	5	4	1	1	0	0	3	3	5	3	5	3
IEISELNR	P35908	Keratin, type II cytoskeletal 2 epidermal OS=Homo sapiens OX=9606 GN=KRT2 PE=1 SV=2	KRT2	0	1	3	2	1	2	2	1	2	3	3	2	2	2	2	2	1	2
SLVNLGGSK	H6VRF8,H6VRG0,H6VRG1,P04264	Cytokeratin-1 OS=Homo sapiens OX=9606 GN=KRT1 PE=3 SV=1	KRT1	2	2	3	1	1	1	1	2	2	2	2	2	2	2	2	2	2	2
LQMEAPHIIVGTPGR	P60842	Eukaryotic initiation factor 4A-I OS=Homo sapiens OX=9606 GN=EIF4A1 PE=1 SV=1	EIF4A1	2	1	0	0	0	0	2	2	3	1	3	0	4	2	4	4	2	3
VLDELTLTK	P13645	Keratin, type I cytoskeletal 10 OS=Homo sapiens OX=9606 GN=KRT10 PE=1 SV=6	KRT10	1	1	3	1	1	1	3	2	3	3	3	3	1	1	2	1	1	2
QEPERNECFLQHKDDNPNLPR	P02768	Albumin OS=Homo sapiens OX=9606 GN=ALB PE=1 SV=2	ALB	0	0	0	0	0	0	0	0	0	0	0	0	7	4	5	6	6	5
SSGPTSLFAVTVAPPGAR	Q00839	Heterogeneous nuclear ribonucleoprotein U OS=Homo sapiens OX=9606 GN=HNRNPU PE=1 SV=6	HNRNPU	3	2	3	1	0	0	2	2	4	3	3	2	2	1	1	1	1	1
ASLENSLEETKGR	P02533	Keratin, type I cytoskeletal 14 OS=Homo sapiens OX=9606 GN=KRT14 PE=1 SV=4	KRT14	2	2	2	1	0	2	1	1	3	3	1	0	2	2	3	3	2	2
LLEGEDAHLSSSQFSSGSQSSR	P02533	Keratin, type I cytoskeletal 14 OS=Homo sapiens OX=9606 GN=KRT14 PE=1 SV=4	KRT14	1	2	2	0	0	1	2	1	3	3	2	3	2	2	2	2	2	2
SLDLDSIIAEVK	H6VRF8,H6VRG0,H6VRG1,P04264	Cytokeratin-1 OS=Homo sapiens OX=9606 GN=KRT1 PE=3 SV=1	KRT1	0	0	0	1	0	0	4	2	5	4	2	4	2	1	2	2	2	1
SSGPYGGGGQYFAKPR	A0A024RAZ7,A0A024RB53,A0A7I2V3R8,F8W6I7,P09651,P09651-2	Helix-destabilizing protein OS=Homo sapiens OX=9606 GN=HNRPA1 PE=4 SV=1	HNRNPA1	1	0	4	1	0	0	4	3	4	5	3	2	2	2	0	1	0	0
AQIHDLVLVGGSTR	A0A0G2JIW1,A8K5I0,P0DMV8,P0DMV9	Heat shock 70 kDa protein 1B OS=Homo sapiens OX=9606 GN=HSPA1B PE=1 SV=1	HSPA1B	0	0	0	0	0	0	3	4	4	3	4	4	2	0	2	2	2	2
TTAENEFVMLKK	P13647	Keratin, type II cytoskeletal 5 OS=Homo sapiens OX=9606 GN=KRT5 PE=1 SV=3	KRT5	0	2	4	1	1	1	2	2	4	3	1	2	3	1	1	1	1	2
VDALMDEINFMK	P13647	Keratin, type II cytoskeletal 5 OS=Homo sapiens OX=9606 GN=KRT5 PE=1 SV=3	KRT5	0	0	3	0	0	1	2	1	2	0	1	3	4	3	2	2	4	4
NLDLDSIIAEVK	P35908	Keratin, type II cytoskeletal 2 epidermal OS=Homo sapiens OX=9606 GN=KRT2 PE=1 SV=2	KRT2	0	0	1	0	0	0	3	3	4	4	3	4	2	1	1	2	1	2
VLYDAEISQIHQSVTDTNVILSMDNSR	P35908	Keratin, type II cytoskeletal 2 epidermal OS=Homo sapiens OX=9606 GN=KRT2 PE=1 SV=2	KRT2	0	0	1	1	0	0	1	1	1	1	0	0	6	2	6	3	3	5
ITITNDKGR	A0A0G2JIW1,A8K5I0,P0DMV8,P0DMV9	Heat shock 70 kDa protein 1B OS=Homo sapiens OX=9606 GN=HSPA1B PE=1 SV=1	HSPA1B	2	2	2	1	1	2	2	2	3	3	3	2	1	1	1	1	1	1
KAVGGLGK	P81605	Dermcidin OS=Homo sapiens OX=9606 GN=DCD PE=1 SV=2	DCD	1	1	2	1	1	1	1	2	5	3	5	2	1	1	1	1	1	1
ISISTSGGSFR	P13647	Keratin, type II cytoskeletal 5 OS=Homo sapiens OX=9606 GN=KRT5 PE=1 SV=3	KRT5	0	1	2	2	1	2	2	2	2	2	2	2	2	2	2	2	1	2
EMEENFAVEAANYQDTIGR	P08670,V9HWE1	Vimentin OS=Homo sapiens OX=9606 GN=VIM PE=1 SV=4	VIM	0	2	4	0	0	0	0	1	1	1	2	2	2	3	2	4	3	4
IIAATIENAQPILQIDNAR	P08779	Keratin, type I cytoskeletal 16 OS=Homo sapiens OX=9606 GN=KRT16 PE=1 SV=4	KRT16	0	1	1	1	0	0	2	2	3	4	2	2	2	2	2	2	2	2
MGLAMGGGGGASFDR	P52272,P52272-2	Heterogeneous nuclear ribonucleoprotein M OS=Homo sapiens OX=9606 GN=HNRNPM PE=1 SV=3	HNRNPM	1	1	1	0	0	0	4	3	3	4	1	4	2	2	1	3	0	0
KQISNLQQSISDAEQR	H6VRF8,H6VRG0,H6VRG1,P04264	Cytokeratin-1 OS=Homo sapiens OX=9606 GN=KRT1 PE=3 SV=1	KRT1	0	0	5	0	0	1	2	1	3	2	2	3	2	1	2	2	2	2
MFVLDEADEMLSR	P60842	Eukaryotic initiation factor 4A-I OS=Homo sapiens OX=9606 GN=EIF4A1 PE=1 SV=1	EIF4A1	0	0	0	0	0	0	2	2	2	2	0	1	4	5	3	3	3	3
TTPSYVAFTDTER	A0A0G2JIW1,A8K5I0,P0DMV8,P0DMV9	Heat shock 70 kDa protein 1B OS=Homo sapiens OX=9606 GN=HSPA1B PE=1 SV=1	HSPA1B	1	2	1	2	0	0	2	3	3	1	2	2	2	2	2	2	2	1
DIENQYETQITQIEHEVSSSGQEVQSSAK	P35527	Keratin, type I cytoskeletal 9 OS=Homo sapiens OX=9606 GN=KRT9 PE=1 SV=3	KRT9	1	0	1	0	0	1	2	2	4	2	0	1	3	3	2	2	3	3
AGLQFPVGR	Q6FI13	Histone H2A type 2-A OS=Homo sapiens OX=9606 GN=H2AC18 PE=1 SV=3	H2AC18	1	1	1	1	0	1	3	2	3	3	3	3	2	2	1	2	1	0
SSQSVLHR	A0A5C2GRU1	IG c224_light_IGKV4-1_IGKJ1 (Fragment) OS=Homo sapiens OX=9606 PE=2 SV=1		2	3	1	1	2	1	1	2	2	1	3	2	2	1	2	1	1	2
AETECQNTEYQQLLDIK	P13645	Keratin, type I cytoskeletal 10 OS=Homo sapiens OX=9606 GN=KRT10 PE=1 SV=6	KRT10	1	1	5	0	0	1	3	1	3	3	2	2	1	1	1	1	1	3
KDAEAWFNEK	P13645	Keratin, type I cytoskeletal 10 OS=Homo sapiens OX=9606 GN=KRT10 PE=1 SV=6	KRT10	0	1	3	1	1	2	2	1	2	2	1	2	3	1	2	1	2	3
SQYEQLAEQNR	P13645	Keratin, type I cytoskeletal 10 OS=Homo sapiens OX=9606 GN=KRT10 PE=1 SV=6	KRT10	1	1	3	1	1	2	1	1	2	1	1	1	3	2	2	3	1	3
ALAAAGYDVEKNNSR	P16403	Histone H1.2 OS=Homo sapiens OX=9606 GN=H1-2 PE=1 SV=2	H1-2	2	3	2	0	0	2	4	2	3	5	5	0	0	0	0	1	0	0
KASGPPVSELITK	P16403	Histone H1.2 OS=Homo sapiens OX=9606 GN=H1-2 PE=1 SV=2	H1-2	1	1	3	0	0	1	3	3	3	3	4	3	0	1	1	1	0	1
GGSISGGGYGSGGGK	P35908	Keratin, type II cytoskeletal 2 epidermal OS=Homo sapiens OX=9606 GN=KRT2 PE=1 SV=2	KRT2	1	1	1	1	1	1	2	2	2	1	2	1	2	2	2	2	2	3
FATHAAALSVR	A0A384N5Z8,P23246	Epididymis secretory sperm binding protein OS=Homo sapiens OX=9606 PE=2 SV=1	SFPQ	0	0	1	0	0	0	5	2	4	4	5	2	2	1	1	2	0	0
SGGGFSSGSAGIINYQR	H6VRF8,H6VRG0,H6VRG1,P04264	Cytokeratin-1 OS=Homo sapiens OX=9606 GN=KRT1 PE=3 SV=1	KRT1	1	1	2	2	1	1	1	2	2	1	2	2	2	2	2	2	1	2
MTLDDFR	P35527	Keratin, type I cytoskeletal 9 OS=Homo sapiens OX=9606 GN=KRT9 PE=1 SV=3	KRT9	2	0	2	1	2	1	1	1	2	2	2	2	2	2	2	1	2	2
VAPEEHPVLLTEAPLNPK	P60709,Q1KLZ0,Q53G76,Q53GK6	Actin, cytoplasmic 1 OS=Homo sapiens OX=9606 GN=ACTB PE=1 SV=1	ACTB	1	1	1	1	0	0	2	4	3	2	4	2	1	1	2	2	1	1
AVLVDLEPGTMDSVR	P68371,Q8IZ29	Tubulin beta-4B chain OS=Homo sapiens OX=9606 GN=TUBB4B PE=1 SV=1	TUBB4B	0	2	1	1	0	0	3	3	0	2	2	1	3	3	2	2	2	2
SLYNLGGSKR	P13647	Keratin, type II cytoskeletal 5 OS=Homo sapiens OX=9606 GN=KRT5 PE=1 SV=3	KRT5	0	1	2	0	1	1	2	2	3	4	2	0	1	2	2	2	2	2
SEITELRR	P13645	Keratin, type I cytoskeletal 10 OS=Homo sapiens OX=9606 GN=KRT10 PE=1 SV=6	KRT10	2	2	2	0	1	2	3	1	4	2	3	3	1	0	0	2	0	1
GHVFEESQVAGTPMFVVK	A0A384N6H1,P13639	Epididymis secretory sperm binding protein OS=Homo sapiens OX=9606 PE=2 SV=1	EEF2	1	0	0	0	0	0	4	3	2	3	2	1	2	3	2	3	1	2
ALEESNYELEGK	P13645	Keratin, type I cytoskeletal 10 OS=Homo sapiens OX=9606 GN=KRT10 PE=1 SV=6	KRT10	3	2	5	2	2	3	0	0	0	0	0	0	2	2	2	2	2	2
IHFPLATYAPVISAEK	B3KT06,P68363	Tubulin alpha chain OS=Homo sapiens OX=9606 PE=2 SV=1	TUBA1B	0	0	0	0	0	0	4	5	1	2	0	0	3	2	3	2	3	3
MGPAMGPALGAGIER	P52272,P52272-2	Heterogeneous nuclear ribonucleoprotein M OS=Homo sapiens OX=9606 GN=HNRNPM PE=1 SV=3	HNRNPM	0	2	1	0	0	0	3	1	3	5	4	3	2	1	1	1	1	0
SYELPDGQVITIGNER	P68133	Actin, alpha skeletal muscle OS=Homo sapiens OX=9606 GN=ACTA1 PE=1 SV=1	ACTA1	1	2	3	1	0	0	2	2	2	4	2	2	1	1	1	1	2	1
ELISNASDALDKIR	A0A024RD80,P08238	Heat shock protein 90kDa alpha (Cytosolic), class B member 1, isoform CRA_a OS=Homo sapiens OX=9606 GN=HSP90AB1 PE=3 SV=1	HSP90AB1	0	0	0	0	0	0	2	3	4	3	3	2	2	2	2	2	2	1
YVMGNNPADLLAVDSR	Q02413	Desmoglein-1 OS=Homo sapiens OX=9606 GN=DSG1 PE=1 SV=2	DSG1	1	1	6	0	0	1	1	1	2	1	2	1	2	2	2	2	1	2
LLLPGELAK	A0A024QZZ7,A0A024RCJ9,B2R4S9,I6L9F7,P58876,P62807,Q5QNW6,Q5QNW6-2,Q93079,Q99877,Q99879,U3KQK0	Histone H2B OS=Homo sapiens OX=9606 GN=HIST1H2BD PE=3 SV=1	H2BC5	1	1	2	0	0	1	2	2	3	3	3	3	1	1	1	1	1	2
SDSFENPVLQQHFR	A0A024R1N4,P12956	ATP-dependent DNA helicase 2 subunit 1 OS=Homo sapiens OX=9606 GN=XRCC6 PE=3 SV=1	XRCC6	0	0	0	0	0	0	4	3	1	3	3	3	2	2	2	2	1	2
GEQHGSSSGSSSSYGQHGSGSR	Q86YZ3	Hornerin OS=Homo sapiens OX=9606 GN=HRNR PE=1 SV=2	HRNR	1	2	2	2	2	2	0	0	1	1	0	1	3	3	0	2	3	3
GIVEFSGKPAAR	A0A0S2Z4Z9,A0A7I2V5Y7,A8K525,Q15233	Non-POU domain containing octamer-binding isoform 1 (Fragment) OS=Homo sapiens OX=9606 GN=NONO PE=2 SV=1	NONO	1	1	4	0	0	0	3	3	0	3	1	0	2	2	2	1	2	2
ESTLHLVLR	A0A248RGE3,B2RDW1,P62979,Q5RKT7	40S ribosomal protein S27a (Fragment) OS=Homo sapiens OX=9606 PE=2 SV=1	RPS27A	1	0	1	0	0	0	4	3	3	4	2	3	1	1	1	1	1	1
FSSSGGGGGGGR	P35527	Keratin, type I cytoskeletal 9 OS=Homo sapiens OX=9606 GN=KRT9 PE=1 SV=3	KRT9	1	1	1	1	1	1	3	3	4	3	3	3	2	0	0	0	0	0
HGVQELEIELQSQLSK	P35527	Keratin, type I cytoskeletal 9 OS=Homo sapiens OX=9606 GN=KRT9 PE=1 SV=3	KRT9	0	0	4	1	0	0	1	3	3	3	0	1	4	2	1	1	2	1
QLDSIVGER	P13647	Keratin, type II cytoskeletal 5 OS=Homo sapiens OX=9606 GN=KRT5 PE=1 SV=3	KRT5	0	1	2	2	1	1	2	1	1	2	2	3	2	2	1	1	1	2
QSVEADINGLR	P13645	Keratin, type I cytoskeletal 10 OS=Homo sapiens OX=9606 GN=KRT10 PE=1 SV=6	KRT10	0	1	3	2	1	2	1	1	1	0	0	2	5	1	2	2	2	1
NMSVIAHVDHGK	A0A384N6H1,P13639	Epididymis secretory sperm binding protein OS=Homo sapiens OX=9606 PE=2 SV=1	EEF2	1	0	0	0	0	0	1	2	2	0	2	0	4	3	3	4	3	2
FEMEQNLR	P35527	Keratin, type I cytoskeletal 9 OS=Homo sapiens OX=9606 GN=KRT9 PE=1 SV=3	KRT9	2	3	1	0	2	1	0	0	0	0	0	1	3	2	3	3	3	3
ALEEANADLEVK	P02533	Keratin, type I cytoskeletal 14 OS=Homo sapiens OX=9606 GN=KRT14 PE=1 SV=4	KRT14	2	3	3	3	2	3	0	0	0	0	0	0	3	3	1	1	1	2
SGVSLAALKK	P16403	Histone H1.2 OS=Homo sapiens OX=9606 GN=H1-2 PE=1 SV=2	H1-2	0	2	2	0	0	1	2	2	3	3	4	2	1	1	0	1	1	1
ISIGGGSCAISGGYGSR	A0A0S2Z428,B4DRR0,P02538	HCG2039812, isoform CRA_b (Fragment) OS=Homo sapiens OX=9606 GN=KRT6A PE=2 SV=1	KRT6A	2	1	1	2	1	2	2	2	3	1	1	1	1	3	0	1	1	1
ISSVLAGGSCR	P02533	Keratin, type I cytoskeletal 14 OS=Homo sapiens OX=9606 GN=KRT14 PE=1 SV=4	KRT14	1	1	1	1	1	1	1	2	3	2	2	2	1	1	1	1	2	2
AFSAVDTDGNGTINAQELGAALK	Q9NZT1	Calmodulin-like protein 5 OS=Homo sapiens OX=9606 GN=CALML5 PE=1 SV=2	CALML5	0	0	1	0	0	0	3	0	3	1	0	2	3	3	2	3	3	2
IQDWYDKK	P35527	Keratin, type I cytoskeletal 9 OS=Homo sapiens OX=9606 GN=KRT9 PE=1 SV=3	KRT9	0	1	1	0	0	0	3	1	5	2	2	6	0	1	1	1	1	1
NFYVEHPEVAR	A0A1X7SBZ2,Q92841	RNA helicase OS=Homo sapiens OX=9606 GN=DDX17 PE=1 SV=1	DDX17	0	1	1	0	0	0	4	3	2	4	4	2	1	1	0	2	0	1
SGGGGGGGFGR	P13647	Keratin, type II cytoskeletal 5 OS=Homo sapiens OX=9606 GN=KRT5 PE=1 SV=3	KRT5	1	1	1	1	1	1	1	1	3	1	2	2	1	2	1	2	2	2
ARPFPDGLAEDIDKGEVSAR	A0A384N6H1,P13639	Epididymis secretory sperm binding protein OS=Homo sapiens OX=9606 PE=2 SV=1	EEF2	2	0	0	0	0	0	2	3	2	2	0	1	2	3	3	2	3	1
SRAEAESWYQTK	A0A0S2Z428,B4DRR0,P02538	HCG2039812, isoform CRA_b (Fragment) OS=Homo sapiens OX=9606 GN=KRT6A PE=2 SV=1	KRT6A	0	1	3	0	0	1	1	1	4	4	2	2	1	2	0	1	1	1
APSTYGGGLSVSSSR	P02533	Keratin, type I cytoskeletal 14 OS=Homo sapiens OX=9606 GN=KRT14 PE=1 SV=4	KRT14	1	2	2	1	1	1	3	2	1	1	0	1	2	3	1	1	1	1
ILNEMRDQYEK	P02533	Keratin, type I cytoskeletal 14 OS=Homo sapiens OX=9606 GN=KRT14 PE=1 SV=4	KRT14	2	2	4	1	1	4	1	2	1	4	0	0	1	1	0	0	0	1
AVFVDLEPTVIDEVR	B3KT06,P68363	Tubulin alpha chain OS=Homo sapiens OX=9606 PE=2 SV=1	TUBA1B	0	1	1	0	0	0	4	2	3	2	0	3	1	2	2	1	1	2
SLVGLGGTK	P35908	Keratin, type II cytoskeletal 2 epidermal OS=Homo sapiens OX=9606 GN=KRT2 PE=1 SV=2	KRT2	0	1	2	1	1	2	2	1	1	1	1	2	1	1	2	2	2	2
STSSFSCLSR	P35908	Keratin, type II cytoskeletal 2 epidermal OS=Homo sapiens OX=9606 GN=KRT2 PE=1 SV=2	KRT2	1	1	1	2	2	2	2	2	2	1	2	1	1	1	1	1	1	1
GSYGSGGSSYGSGGGSYGSGGGGGGHGSYGSGSSSGGYR	H6VRF8,H6VRG0,H6VRG1,P04264	Cytokeratin-1 OS=Homo sapiens OX=9606 GN=KRT1 PE=3 SV=1	KRT1	0	0	3	1	0	1	1	1	3	1	1	1	2	2	1	3	2	2
IDIIPNPQER	A0A024RD80,P08238	Heat shock protein 90kDa alpha (Cytosolic), class B member 1, isoform CRA_a OS=Homo sapiens OX=9606 GN=HSP90AB1 PE=3 SV=1	HSP90AB1	2	0	2	1	0	0	2	1	1	1	2	1	2	2	2	2	2	2
LEKEIETYHNLLEGGQEDFESSGAGK	P35527	Keratin, type I cytoskeletal 9 OS=Homo sapiens OX=9606 GN=KRT9 PE=1 SV=3	KRT9	0	0	6	0	0	0	1	3	2	2	0	0	2	2	1	2	2	2
DYGNSPLHR	P26599,P26599-2,P26599-3	Polypyrimidine tract-binding protein 1 OS=Homo sapiens OX=9606 GN=PTBP1 PE=1 SV=1	PTBP1	1	2	3	0	0	0	3	2	2	2	2	2	1	1	1	1	1	1
QSSSYGPHGYGSGR	Q86YZ3	Hornerin OS=Homo sapiens OX=9606 GN=HRNR PE=1 SV=2	HRNR	1	2	3	0	1	2	1	2	0	0	0	0	3	2	1	1	3	3
SFSTASAITPSVSR	P13647	Keratin, type II cytoskeletal 5 OS=Homo sapiens OX=9606 GN=KRT5 PE=1 SV=3	KRT5	0	1	1	1	1	3	2	2	2	2	2	2	1	1	1	1	1	1
WTLLQEQGTK	P13647	Keratin, type II cytoskeletal 5 OS=Homo sapiens OX=9606 GN=KRT5 PE=1 SV=3	KRT5	0	1	2	1	1	1	2	2	2	2	2	2	2	1	0	1	2	1
SGGGGGGGGCGGGGGVSSLR	P13645	Keratin, type I cytoskeletal 10 OS=Homo sapiens OX=9606 GN=KRT10 PE=1 SV=6	KRT10	1	1	2	1	2	2	1	1	2	2	2	2	1	1	1	1	1	1
EVATNSELVQSGK	P02533	Keratin, type I cytoskeletal 14 OS=Homo sapiens OX=9606 GN=KRT14 PE=1 SV=4	KRT14	1	1	4	1	1	1	0	0	1	0	0	0	1	3	3	3	3	2
LQDEIQNMKEEMAR	P08670,V9HWE1	Vimentin OS=Homo sapiens OX=9606 GN=VIM PE=1 SV=4	VIM	0	0	2	0	0	1	0	0	0	0	0	0	3	5	0	4	4	6
KLLEGEECR	P35908	Keratin, type II cytoskeletal 2 epidermal OS=Homo sapiens OX=9606 GN=KRT2 PE=1 SV=2	KRT2	2	2	2	2	2	2	0	0	0	0	0	0	2	2	2	2	2	3
YEDEINKR	P35908	Keratin, type II cytoskeletal 2 epidermal OS=Homo sapiens OX=9606 GN=KRT2 PE=1 SV=2	KRT2	2	2	2	2	2	2	0	0	0	0	0	0	2	2	2	2	2	3
RHPDYSVVLLLR	P02768	Albumin OS=Homo sapiens OX=9606 GN=ALB PE=1 SV=2	ALB	0	0	0	0	0	0	0	0	0	0	0	0	6	1	7	4	5	2
LKGDDLQAIKK	B2R5W2,B4DY08,G3V4W0,P07910-2	Heterogeneous nuclear ribonucleoproteins C1/C2 OS=Homo sapiens OX=9606 GN=HNRNPC PE=1 SV=1	HNRNPC	2	2	2	0	0	0	2	1	2	3	3	1	1	2	1	1	1	0
NFILDQTNVSAAAQR	Q00839	Heterogeneous nuclear ribonucleoprotein U OS=Homo sapiens OX=9606 GN=HNRNPU PE=1 SV=6	HNRNPU	2	2	2	0	0	0	2	2	2	2	1	2	1	1	1	2	1	1
AIGGGLSSVGGGSSTIK	A0A0S2Z428,B4DRR0,P02538	HCG2039812, isoform CRA_b (Fragment) OS=Homo sapiens OX=9606 GN=KRT6A PE=2 SV=1	KRT6A	2	1	2	0	1	2	2	2	1	2	1	2	1	1	1	1	1	1
YEELQVTAGR	A0A0S2Z428,B4DRR0,P02538	HCG2039812, isoform CRA_b (Fragment) OS=Homo sapiens OX=9606 GN=KRT6A PE=2 SV=1	KRT6A	1	1	2	1	0	1	2	1	2	2	2	2	1	2	1	1	1	1
QFTSSSSMK	P02533	Keratin, type I cytoskeletal 14 OS=Homo sapiens OX=9606 GN=KRT14 PE=1 SV=4	KRT14	2	2	2	1	2	2	1	1	1	2	1	0	2	1	1	1	1	1
TIGGGDDSFNTFFSETGAGK	B3KT06,P68363	Tubulin alpha chain OS=Homo sapiens OX=9606 PE=2 SV=1	TUBA1B	1	2	2	0	0	0	3	1	1	1	1	2	2	3	2	1	1	1
QGGGGGGGSVPGIER	P52272,P52272-2	Heterogeneous nuclear ribonucleoprotein M OS=Homo sapiens OX=9606 GN=HNRNPM PE=1 SV=3	HNRNPM	0	1	1	0	0	0	3	1	3	2	4	2	1	1	1	2	1	1
LQGEIAHVKK	P35908	Keratin, type II cytoskeletal 2 epidermal OS=Homo sapiens OX=9606 GN=KRT2 PE=1 SV=2	KRT2	2	2	2	2	2	3	1	1	0	0	0	1	1	2	1	1	1	2
CCTESLVNR	P02768	Albumin OS=Homo sapiens OX=9606 GN=ALB PE=1 SV=2	ALB	0	0	1	0	0	0	3	2	2	3	1	2	1	2	2	2	2	1
AQYEDIAQK	H6VRF8,H6VRG0,H6VRG1,P04264	Cytokeratin-1 OS=Homo sapiens OX=9606 GN=KRT1 PE=3 SV=1	KRT1	1	1	1	1	1	1	1	0	2	1	1	1	2	2	2	2	2	2
KDIENQYETQITQIEHEVSSSGQEVQSSAK	P35527	Keratin, type I cytoskeletal 9 OS=Homo sapiens OX=9606 GN=KRT9 PE=1 SV=3	KRT9	0	0	2	1	0	0	2	2	2	2	0	1	2	2	2	2	2	2
KPPLLNNADSVQAK	A0A024R3T8,P09874	Poly [ADP-ribose] polymerase OS=Homo sapiens OX=9606 GN=PARP1 PE=4 SV=1	PARP1	1	1	2	0	0	0	3	2	3	0	4	1	1	2	1	2	0	1
VSLAGACGVGGYGSR	P13647	Keratin, type II cytoskeletal 5 OS=Homo sapiens OX=9606 GN=KRT5 PE=1 SV=3	KRT5	0	1	1	1	1	1	2	2	2	2	2	1	1	2	1	1	1	2
MSVEADINGLRR	P02533	Keratin, type I cytoskeletal 14 OS=Homo sapiens OX=9606 GN=KRT14 PE=1 SV=4	KRT14	0	0	4	1	0	1	0	2	3	2	1	1	2	2	2	1	0	2
SLLEGEGSSGGGGR	P13645	Keratin, type I cytoskeletal 10 OS=Homo sapiens OX=9606 GN=KRT10 PE=1 SV=6	KRT10	0	1	2	2	1	2	0	1	1	1	0	1	2	2	2	1	2	3
QEPSDSPMFIINR	Q02413	Desmoglein-1 OS=Homo sapiens OX=9606 GN=DSG1 PE=1 SV=2	DSG1	0	1	2	0	0	1	0	0	2	1	0	1	3	3	1	2	2	5
VTEKIPVR	Q00839	Heterogeneous nuclear ribonucleoprotein U OS=Homo sapiens OX=9606 GN=HNRNPU PE=1 SV=6	HNRNPU	2	2	2	0	0	0	2	2	3	2	2	2	1	1	0	1	0	1
GSCGIGGGIGGGSSR	P02533	Keratin, type I cytoskeletal 14 OS=Homo sapiens OX=9606 GN=KRT14 PE=1 SV=4	KRT14	1	1	2	1	0	1	2	1	2	2	1	2	1	1	0	1	2	2
TRLEQEIATYR	P02533	Keratin, type I cytoskeletal 14 OS=Homo sapiens OX=9606 GN=KRT14 PE=1 SV=4	KRT14	0	0	1	0	0	0	2	1	3	2	2	2	2	3	1	1	2	1
AQYEEIAQR	P35908	Keratin, type II cytoskeletal 2 epidermal OS=Homo sapiens OX=9606 GN=KRT2 PE=1 SV=2	KRT2	1	1	3	0	1	2	1	1	2	2	1	1	1	1	1	1	1	2
NKLNDLEEALQQAK	P35908	Keratin, type II cytoskeletal 2 epidermal OS=Homo sapiens OX=9606 GN=KRT2 PE=1 SV=2	KRT2	0	0	3	0	0	0	2	2	2	1	0	0	2	2	3	2	2	2
GGNFGFGDSR	P22626	Heterogeneous nuclear ribonucleoproteins A2/B1 OS=Homo sapiens OX=9606 GN=HNRNPA2B1 PE=1 SV=2	HNRNPA2B1	3	2	1	0	0	0	2	1	2	2	2	2	1	1	1	1	1	1
KLAVNMVPFPR	P07437,Q5SU16	Tubulin beta chain OS=Homo sapiens OX=9606 GN=TUBB PE=1 SV=2	TUBB	0	0	0	0	0	0	1	3	0	0	0	0	6	2	3	3	2	3
AGDMENAENILTVMR	E5KNY5,P42704	Leucine-rich PPR-motif containing OS=Homo sapiens OX=9606 GN=LRPPRC PE=4 SV=1	LRPPRC	0	1	2	0	0	0	1	2	1	1	0	0	3	2	4	1	2	3
EDLYLKPIQR	A0A384N6H1,P13639	Epididymis secretory sperm binding protein OS=Homo sapiens OX=9606 PE=2 SV=1	EEF2	0	1	0	0	0	0	1	3	2	2	2	4	2	1	1	2	1	1
FLEQQNQVLETK	Q3SY84	Keratin, type II cytoskeletal 71 OS=Homo sapiens OX=9606 GN=KRT71 PE=1 SV=3	KRT71	0	0	3	0	0	1	1	2	2	2	3	2	1	2	0	1	2	1
QEYDESGPSIVHR	P60709,Q1KLZ0,Q53G76,Q53GK6	Actin, cytoplasmic 1 OS=Homo sapiens OX=9606 GN=ACTB PE=1 SV=1	ACTB	2	0	2	0	0	0	0	1	0	0	0	1	3	3	3	2	3	3
QEPSQGTTTFAVTSILR	Q96K68	cDNA FLJ14473 fis, clone MAMMA1001080, highly similar to Homo sapiens SNC73 protein (SNC73) mRNA OS=Homo sapiens OX=9606 PE=2 SV=1		0	0	0	0	0	0	0	0	1	0	2	2	3	2	3	4	3	3
GPYESGSGHSSGLGHQESR	Q86YZ3	Hornerin OS=Homo sapiens OX=9606 GN=HRNR PE=1 SV=2	HRNR	0	1	2	1	1	1	0	0	0	0	0	0	2	3	2	3	3	4
NTKHEISEMNR	P13647	Keratin, type II cytoskeletal 5 OS=Homo sapiens OX=9606 GN=KRT5 PE=1 SV=3	KRT5	0	2	3	1	1	4	0	0	0	0	0	0	2	2	2	3	1	2
AAFGGSGGR	P35908	Keratin, type II cytoskeletal 2 epidermal OS=Homo sapiens OX=9606 GN=KRT2 PE=1 SV=2	KRT2	1	1	1	0	1	1	1	1	3	2	2	1	1	1	1	1	1	2
GIVEFASKPAAR	A0A384N5Z8,P23246	Epididymis secretory sperm binding protein OS=Homo sapiens OX=9606 PE=2 SV=1	SFPQ	1	2	1	0	0	0	2	2	2	2	2	2	1	1	1	1	1	1
GSGGGSSGGSIGGR	H6VRF8,H6VRG0,H6VRG1,P04264	Cytokeratin-1 OS=Homo sapiens OX=9606 GN=KRT1 PE=3 SV=1	KRT1	1	1	1	1	1	1	2	2	3	3	2	2	2	0	0	0	0	0
EITALAPSTMK	P68133	Actin, alpha skeletal muscle OS=Homo sapiens OX=9606 GN=ACTA1 PE=1 SV=1	ACTA1	4	1	2	1	0	2	1	0	1	3	1	1	1	0	0	1	1	2
IINEPTAAAIAYGLDR	A0A0G2JIW1,A8K5I0,P0DMV8,P0DMV9	Heat shock 70 kDa protein 1B OS=Homo sapiens OX=9606 GN=HSPA1B PE=1 SV=1	HSPA1B	2	1	1	0	0	0	2	3	2	3	4	3	1	0	0	0	0	0
NALESYAFNMK	A0A0G2JIW1,A8K5I0,P0DMV8,P0DMV9	Heat shock 70 kDa protein 1B OS=Homo sapiens OX=9606 GN=HSPA1B PE=1 SV=1	HSPA1B	1	1	1	0	0	0	2	2	3	2	1	2	2	0	1	2	0	2
LENEIQTYR	P13645	Keratin, type I cytoskeletal 10 OS=Homo sapiens OX=9606 GN=KRT10 PE=1 SV=6	KRT10	1	1	2	1	0	2	1	1	1	2	1	2	1	1	1	2	1	1
VVIGMDVAASEFFR	A0A024R4F1,P06733	2-phospho-D-glycerate hydro-lyase OS=Homo sapiens OX=9606 GN=HEL-S-17 PE=2 SV=1	ENO1	7	3	3	1	1	1	0	1	0	0	0	0	1	1	1	0	1	1
LNDLEDALQQAK	H6VRF8,H6VRG0,H6VRG1,P04264	Cytokeratin-1 OS=Homo sapiens OX=9606 GN=KRT1 PE=3 SV=1	KRT1	0	1	2	0	0	0	0	2	1	1	1	2	2	2	2	2	2	2
SISISVAR	H6VRF8,H6VRG0,H6VRG1,P04264	Cytokeratin-1 OS=Homo sapiens OX=9606 GN=KRT1 PE=3 SV=1	KRT1	1	2	2	1	1	0	0	2	2	2	1	1	1	1	1	1	1	2
HVAAGTQQPYTDGVR	A0A024R1X8,A0A0S2Z487,P14923	Junction plakoglobin OS=Homo sapiens OX=9606 GN=JUP PE=3 SV=1	JUP	0	2	3	0	0	3	0	0	1	0	0	0	2	3	1	3	1	3
HNIEDGSVQLADHYQQNTPIGDGPVLLPDNHYLSTQSALSK	A0A679KTH4	Beta-galactosidase (Fragment) OS=Homo sapiens OX=9606 GN=EmGFP-LacZ-E2F-TdTom PE=3 SV=1	EmGFP-LacZ-E2F-TdTom	8	6	6	2	0	0	0	0	0	0	0	0	0	0	0	0	0	0
APSTYGGGLSVSSR	P08779	Keratin, type I cytoskeletal 16 OS=Homo sapiens OX=9606 GN=KRT16 PE=1 SV=4	KRT16	0	1	2	2	0	0	1	2	2	1	1	2	1	2	1	1	1	1
LLEGEDAHLSSQQASGQSYSSR	P08779	Keratin, type I cytoskeletal 16 OS=Homo sapiens OX=9606 GN=KRT16 PE=1 SV=4	KRT16	0	1	1	0	0	1	1	0	2	3	1	1	2	1	2	2	1	2
IGGIGTVPVGR	A0A4D5RAC7,A0A4D5RAC9,P68104,Q53G85,Q53HM9,Q53HQ7,Q5VTE0,Q6IPN6,Q6IPS9,Q6IPT9	Tr-type G domain-containing protein OS=Homo sapiens OX=9606 PE=4 SV=1	EEF1A1	0	1	1	0	0	0	2	2	1	2	2	2	1	1	2	2	1	1
AVCMLSNTTAIAEAWAR	B3KT06,P68363	Tubulin alpha chain OS=Homo sapiens OX=9606 PE=2 SV=1	TUBA1B	0	0	0	0	0	0	1	2	0	0	0	0	4	3	4	2	2	3
LLRDYQELMNVK	P35908	Keratin, type II cytoskeletal 2 epidermal OS=Homo sapiens OX=9606 GN=KRT2 PE=1 SV=2	KRT2	0	0	2	0	0	0	3	4	1	3	1	0	2	0	1	1	2	1
NKLNDLEDALQQAKEDLAR	H6VRF8,H6VRG0,H6VRG1,P04264	Cytokeratin-1 OS=Homo sapiens OX=9606 GN=KRT1 PE=3 SV=1	KRT1	0	0	0	0	0	0	1	1	0	1	1	0	4	3	3	2	2	3
LPVEEAYKR	P15924	Desmoplakin OS=Homo sapiens OX=9606 GN=DSP PE=1 SV=3	DSP	0	4	2	0	0	1	1	1	1	1	0	0	2	2	1	2	1	2
MKEIAEAYLGK	P11142,V9HW22	Heat shock cognate 71 kDa protein OS=Homo sapiens OX=9606 GN=HSPA8 PE=1 SV=1	HSPA8	0	0	0	0	0	0	1	0	1	0	1	0	4	3	4	3	2	2
GVVDSEDLPLNISR	A0A024RD80,P08238	Heat shock protein 90kDa alpha (Cytosolic), class B member 1, isoform CRA_a OS=Homo sapiens OX=9606 GN=HSP90AB1 PE=3 SV=1	HSP90AB1	2	1	1	0	0	0	2	2	1	2	2	2	1	1	1	1	1	1
YESLTDPSKLDSGK	A0A024RD80,P08238	Heat shock protein 90kDa alpha (Cytosolic), class B member 1, isoform CRA_a OS=Homo sapiens OX=9606 GN=HSP90AB1 PE=3 SV=1	HSP90AB1	1	1	1	0	0	0	2	0	1	2	1	1	1	2	2	2	2	2
LASYLDKVQALEEANNDLENK	P35527	Keratin, type I cytoskeletal 9 OS=Homo sapiens OX=9606 GN=KRT9 PE=1 SV=3	KRT9	0	0	3	0	0	0	3	1	3	2	0	2	2	0	1	1	2	1
GYSFTTTAER	P60709,Q1KLZ0,Q53G76,Q53GK6	Actin, cytoplasmic 1 OS=Homo sapiens OX=9606 GN=ACTB PE=1 SV=1	ACTB	0	1	1	0	1	1	2	1	1	2	2	2	1	1	1	1	1	2
ISGLIYEETR	B2R4R0,P62805	Histone H4 OS=Homo sapiens OX=9606 GN=HIST1H4J PE=2 SV=1	HIST1H4J	0	0	2	0	0	1	2	2	3	2	2	2	0	1	1	1	1	1
DAHNALLDIQSSGR	A0A024QYU9,A1KYQ7,B4DVQ5,Q99613,Q99613-2	Eukaryotic translation initiation factor 3 subunit C OS=Homo sapiens OX=9606 GN=EIF3S8 PE=3 SV=1	EIF3S8	0	0	0	0	0	0	2	1	1	3	1	1	2	2	2	2	2	2
SISISVAGGGGGFGAAGGFGGR	P35908	Keratin, type II cytoskeletal 2 epidermal OS=Homo sapiens OX=9606 GN=KRT2 PE=1 SV=2	KRT2	0	0	0	0	0	0	0	1	2	0	0	0	3	4	3	3	2	3
GENALKDAK	H6VRF8,H6VRG0,H6VRG1,P04264	Cytokeratin-1 OS=Homo sapiens OX=9606 GN=KRT1 PE=3 SV=1	KRT1	2	2	2	2	2	1	0	1	0	0	0	1	1	2	1	2	1	1
NTKQEIAEINR	A0A0S2Z428,B4DRR0,P02538	HCG2039812, isoform CRA_b (Fragment) OS=Homo sapiens OX=9606 GN=KRT6A PE=2 SV=1	KRT6A	1	2	3	1	2	2	0	0	2	2	0	0	1	1	1	1	1	1
HGDSLKEIK	P35908	Keratin, type II cytoskeletal 2 epidermal OS=Homo sapiens OX=9606 GN=KRT2 PE=1 SV=2	KRT2	1	1	3	3	1	3	0	0	2	0	0	0	0	1	1	1	2	2
AAFGGSGGRGSSSGGGYSSGSSSYGSGGR	P35908	Keratin, type II cytoskeletal 2 epidermal OS=Homo sapiens OX=9606 GN=KRT2 PE=1 SV=2	KRT2	1	2	3	1	3	2	0	0	0	1	0	1	1	1	0	1	1	3
ISEDKNPDYR	A0A024R1X8,A0A0S2Z487,P14923	Junction plakoglobin OS=Homo sapiens OX=9606 GN=JUP PE=3 SV=1	JUP	2	2	2	2	2	2	0	0	0	0	0	0	2	2	2	1	1	1
TMQNTSDLDTAR	A0A024R1X8,A0A0S2Z487,P14923	Junction plakoglobin OS=Homo sapiens OX=9606 GN=JUP PE=3 SV=1	JUP	1	2	3	0	2	2	0	0	0	0	0	0	2	2	2	2	1	2
DSYVGDEAQSKR	P68133	Actin, alpha skeletal muscle OS=Homo sapiens OX=9606 GN=ACTA1 PE=1 SV=1	ACTA1	2	2	2	2	2	1	0	0	0	0	0	0	1	2	1	2	2	2
ENAGEDPGLAR	P81605	Dermcidin OS=Homo sapiens OX=9606 GN=DCD PE=1 SV=2	DCD	2	2	2	1	1	2	0	0	0	0	0	0	2	3	2	2	1	1
NMMAACDPR	P07437,Q5SU16	Tubulin beta chain OS=Homo sapiens OX=9606 GN=TUBB PE=1 SV=2	TUBB	1	3	0	1	0	0	0	0	0	0	0	0	4	3	3	2	2	2
YYVTIIDAPGHR	A0A4D5RAC7,A0A4D5RAC9,P68104,Q53G85,Q53HM9,Q53HQ7,Q5VTE0,Q6IPN6,Q6IPS9,Q6IPT9	Tr-type G domain-containing protein OS=Homo sapiens OX=9606 PE=4 SV=1	EEF1A1	0	0	1	0	0	0	1	3	2	0	0	1	2	2	2	2	2	2
GLSEDTTEETLKESFDGSVR	A0A7I2V3F3,A0A7I2V428,C9JLB1,P19338	Nucleolin OS=Homo sapiens OX=9606 GN=NCL PE=4 SV=1	NCL	0	0	0	0	0	0	4	1	1	3	2	1	2	1	2	2	1	0
STDYGIFQINSR	B2R4C5,P61626	1,4-beta-N-acetylmuramidase C OS=Homo sapiens OX=9606 GN=LYZ PE=2 SV=1	LYZ	0	0	1	0	0	0	1	2	2	1	1	1	2	2	1	2	2	2
MQHLIAR	P14618,V9HWB8	Pyruvate kinase PKM OS=Homo sapiens OX=9606 GN=PKM PE=1 SV=4	PKM	1	1	0	0	0	0	1	1	2	2	1	0	1	2	2	2	2	2
DYQELMNVK	P35908	Keratin, type II cytoskeletal 2 epidermal OS=Homo sapiens OX=9606 GN=KRT2 PE=1 SV=2	KRT2	0	0	3	0	0	2	1	1	3	0	0	1	2	2	1	2	1	1
FGQGGAGPVGGQGPR	A0A384N5Z8,P23246	Epididymis secretory sperm binding protein OS=Homo sapiens OX=9606 PE=2 SV=1	SFPQ	1	1	1	0	1	1	3	1	1	1	2	1	1	1	1	1	1	1
IINEPTAAAIAYGLDKK	P11142,V9HW22	Heat shock cognate 71 kDa protein OS=Homo sapiens OX=9606 GN=HSPA8 PE=1 SV=1	HSPA8	0	0	1	0	0	0	1	1	2	2	1	1	2	2	2	2	2	1
APILIATDVASR	P17844	Probable ATP-dependent RNA helicase DDX5 OS=Homo sapiens OX=9606 GN=DDX5 PE=1 SV=1	DDX5	1	0	0	0	0	0	2	2	3	2	2	2	1	1	1	1	1	1
AFYPEEISSMVLTK	A0A0G2JIW1,A8K5I0,P0DMV8,P0DMV9	Heat shock 70 kDa protein 1B OS=Homo sapiens OX=9606 GN=HSPA1B PE=1 SV=1	HSPA1B	0	0	0	0	0	0	3	2	1	2	2	2	0	3	1	1	1	2
ISEQFTAMFR	P07437,Q5SU16	Tubulin beta chain OS=Homo sapiens OX=9606 GN=TUBB PE=1 SV=2	TUBB	0	0	1	0	0	0	1	1	2	1	1	1	3	1	3	1	2	2
VTDALNATR	A0A024R3X4,A0A7I2V599,P10809	60 kDa chaperonin (Fragment) OS=Homo sapiens OX=9606 GN=HSPD1 PE=2 SV=1	HSPD1	1	1	2	1	1	1	1	1	2	1	1	1	1	1	1	1	1	1
SRTEAESWYQTK	P13647	Keratin, type II cytoskeletal 5 OS=Homo sapiens OX=9606 GN=KRT5 PE=1 SV=3	KRT5	0	1	2	1	0	1	1	1	3	2	0	0	1	2	1	1	1	2
HYSSSRSGGGGGGGGCGGGGGVSSLR	P13645	Keratin, type I cytoskeletal 10 OS=Homo sapiens OX=9606 GN=KRT10 PE=1 SV=6	KRT10	1	2	1	1	1	1	1	2	2	1	0	1	1	1	1	1	1	1
GSSSGGGYSSGSSSYGSGGR	P35908	Keratin, type II cytoskeletal 2 epidermal OS=Homo sapiens OX=9606 GN=KRT2 PE=1 SV=2	KRT2	1	1	1	1	1	1	0	1	2	2	1	1	1	2	1	1	1	1
TAAENDFVTLK	P35908	Keratin, type II cytoskeletal 2 epidermal OS=Homo sapiens OX=9606 GN=KRT2 PE=1 SV=2	KRT2	0	0	2	1	1	2	0	2	2	1	1	2	1	1	1	1	1	1
KDVDNAYMIK	P35908	Keratin, type II cytoskeletal 2 epidermal OS=Homo sapiens OX=9606 GN=KRT2 PE=1 SV=2	KRT2	0	0	4	0	0	2	0	0	1	0	0	1	1	1	2	2	3	3
TLLEGEESR	H6VRF8,H6VRG0,H6VRG1,P04264	Cytokeratin-1 OS=Homo sapiens OX=9606 GN=KRT1 PE=3 SV=1	KRT1	2	2	2	1	1	1	0	0	0	0	0	0	2	2	2	1	2	2
EVFTSSSSSSSR	P08779	Keratin, type I cytoskeletal 16 OS=Homo sapiens OX=9606 GN=KRT16 PE=1 SV=4	KRT16	1	1	1	1	1	1	1	1	1	1	2	1	1	1	1	1	1	1
QKVDSLLENLEK	B2R5W2,B4DY08,G3V4W0,P07910-2	Heterogeneous nuclear ribonucleoproteins C1/C2 OS=Homo sapiens OX=9606 GN=HNRNPC PE=1 SV=1	HNRNPC	0	0	0	0	0	0	2	3	2	4	2	3	1	0	0	2	0	0
LLEQYKEESKK	Q00839	Heterogeneous nuclear ribonucleoprotein U OS=Homo sapiens OX=9606 GN=HNRNPU PE=1 SV=6	HNRNPU	2	1	2	0	0	0	3	2	0	2	0	1	2	1	1	1	0	1
ILTATVDNANVLLQIDNAR	P02533	Keratin, type I cytoskeletal 14 OS=Homo sapiens OX=9606 GN=KRT14 PE=1 SV=4	KRT14	0	0	1	0	0	0	1	2	2	2	1	0	2	2	2	2	1	1
QTVAVGVIK	A0A4D5RAC7,A0A4D5RAC9,P68104,Q53G85,Q53HM9,Q53HQ7,Q5VTE0,Q6IPN6,Q6IPS9,Q6IPT9	Tr-type G domain-containing protein OS=Homo sapiens OX=9606 PE=4 SV=1	EEF1A1	1	1	1	0	0	1	1	1	2	2	2	2	1	1	1	0	1	1
NLDIERPTYTNLNR	B3KT06,P68363	Tubulin alpha chain OS=Homo sapiens OX=9606 PE=2 SV=1	TUBA1B	1	0	0	0	0	0	3	2	3	1	1	2	1	2	2	0	0	1
YICENQDSISSK	P02768	Albumin OS=Homo sapiens OX=9606 GN=ALB PE=1 SV=2	ALB	1	1	2	0	0	1	1	0	1	0	0	1	2	2	1	2	2	2
AEAESLYQSK	H6VRF8,H6VRG0,H6VRG1,P04264	Cytokeratin-1 OS=Homo sapiens OX=9606 GN=KRT1 PE=3 SV=1	KRT1	1	1	1	1	1	1	1	0	0	0	1	0	2	1	2	2	2	2
LALDLEIATYR	H6VRF8,H6VRG0,H6VRG1,P04264	Cytokeratin-1 OS=Homo sapiens OX=9606 GN=KRT1 PE=3 SV=1	KRT1	0	0	2	0	0	0	2	2	2	2	2	2	1	1	0	1	1	1
QISNLQQSISDAEQRGENALK	H6VRF8,H6VRG0,H6VRG1,P04264	Cytokeratin-1 OS=Homo sapiens OX=9606 GN=KRT1 PE=3 SV=1	KRT1	0	0	0	0	0	0	1	1	1	1	0	1	3	3	3	2	2	1
SLTNDWEDHLAVK	A0A024RD80,P08238	Heat shock protein 90kDa alpha (Cytosolic), class B member 1, isoform CRA_a OS=Homo sapiens OX=9606 GN=HSP90AB1 PE=3 SV=1	HSP90AB1	1	0	0	0	0	0	3	3	2	3	1	3	0	2	0	1	0	0
HGVQELEIELQSQLSKK	P35527	Keratin, type I cytoskeletal 9 OS=Homo sapiens OX=9606 GN=KRT9 PE=1 SV=3	KRT9	0	0	3	0	0	0	2	1	1	1	0	0	1	2	2	2	2	2
AGMTHIVR	P39023	60S ribosomal protein L3 OS=Homo sapiens OX=9606 GN=RPL3 PE=1 SV=2	RPL3	0	0	0	0	0	0	2	1	1	2	0	2	2	2	2	2	1	2
VFLENVIR	B2R4R0,P62805	Histone H4 OS=Homo sapiens OX=9606 GN=HIST1H4J PE=2 SV=1	HIST1H4J	0	0	2	0	0	0	2	2	2	3	2	1	1	1	0	1	1	1
TDYNASVSVPDSSGPER	A0A024R228,B4DUQ1,P61978,P61978-2,P61978-3	Heterogeneous nuclear ribonucleoprotein K OS=Homo sapiens OX=9606 GN=HNRPK PE=4 SV=1	HNRPK	1	2	1	0	0	0	2	1	2	1	2	2	1	2	1	1	0	0
ELDALDANDELTPLGR	Q08211	ATP-dependent RNA helicase A OS=Homo sapiens OX=9606 GN=DHX9 PE=1 SV=4	DHX9	0	1	2	0	0	0	2	1	2	2	1	2	1	1	1	1	1	1
SGSMDPSGAHPSVR	Q07666	KH domain-containing, RNA-binding, signal transduction-associated protein 1 OS=Homo sapiens OX=9606 GN=KHDRBS1 PE=1 SV=1	KHDRBS1	2	2	1	0	0	0	1	2	2	2	1	2	1	1	1	0	0	1
RLDQCPESPLQR	Q5T749	Keratinocyte proline-rich protein OS=Homo sapiens OX=9606 GN=KPRP PE=1 SV=1	KPRP	0	0	1	1	0	2	0	1	3	1	0	0	2	2	1	2	1	2
TTGIVMDSGDGVTHTVPIYEGYALPHAILR	P60709,Q1KLZ0,Q53G76,Q53GK6	Actin, cytoplasmic 1 OS=Homo sapiens OX=9606 GN=ACTB PE=1 SV=1	ACTB	0	0	0	0	0	0	0	1	0	0	0	0	3	4	3	4	3	1
GEHALKDAR	P35908	Keratin, type II cytoskeletal 2 epidermal OS=Homo sapiens OX=9606 GN=KRT2 PE=1 SV=2	KRT2	2	2	2	2	2	3	0	0	0	0	0	0	1	1	1	1	1	1
QSSSYGQHESASR	Q86YZ3	Hornerin OS=Homo sapiens OX=9606 GN=HRNR PE=1 SV=2	HRNR	0	2	2	2	2	1	0	0	0	0	0	0	3	2	0	1	2	2
ASGPPVSELITK	P16403	Histone H1.2 OS=Homo sapiens OX=9606 GN=H1-2 PE=1 SV=2	H1-2	0	0	2	0	0	1	2	2	2	2	2	2	1	1	0	0	0	1
AASIFGGAKPVDTAAR	B4DRM3,E7EX17,P23588	cDNA FLJ54492, highly similar to Eukaryotic translation initiation factor 4B OS=Homo sapiens OX=9606 PE=2 SV=1	EIF4B	1	0	0	0	0	0	4	1	1	2	1	0	2	0	1	2	1	2
ADTLTDEINFLR	A0A0S2Z428,B4DRR0,P02538	HCG2039812, isoform CRA_b (Fragment) OS=Homo sapiens OX=9606 GN=KRT6A PE=2 SV=1	KRT6A	0	0	3	0	0	0	1	1	1	2	2	2	1	1	1	1	1	1
GSGGLGGACGGAGFGSR	A0A0S2Z428,B4DRR0,P02538	HCG2039812, isoform CRA_b (Fragment) OS=Homo sapiens OX=9606 GN=KRT6A PE=2 SV=1	KRT6A	0	1	1	0	1	1	1	1	2	2	1	1	1	1	1	1	1	1
SGFSSVSVSR	A0A0S2Z428,B4DRR0,P02538	HCG2039812, isoform CRA_b (Fragment) OS=Homo sapiens OX=9606 GN=KRT6A PE=2 SV=1	KRT6A	0	1	1	1	0	0	1	1	1	2	2	2	1	1	1	1	1	1
EIIDLVLDR	B3KT06,P68363	Tubulin alpha chain OS=Homo sapiens OX=9606 PE=2 SV=1	TUBA1B	0	1	1	0	0	0	2	2	2	1	1	2	1	1	1	1	1	1
VGINYQPPTVVPGGDLAK	B3KT06,P68363	Tubulin alpha chain OS=Homo sapiens OX=9606 PE=2 SV=1	TUBA1B	1	1	1	0	0	0	1	1	1	0	1	1	1	2	2	2	2	1
SLYASSPGGVYATR	P08670,V9HWE1	Vimentin OS=Homo sapiens OX=9606 GN=VIM PE=1 SV=4	VIM	1	0	2	0	1	1	1	0	2	1	1	2	1	1	1	1	1	1
HSSGGGSRGGSSSGGGYGSGGGGSSSVK	P35908	Keratin, type II cytoskeletal 2 epidermal OS=Homo sapiens OX=9606 GN=KRT2 PE=1 SV=2	KRT2	1	1	1	1	2	2	1	0	2	1	1	1	0	1	1	0	1	1
YLDGLTAER	P35908	Keratin, type II cytoskeletal 2 epidermal OS=Homo sapiens OX=9606 GN=KRT2 PE=1 SV=2	KRT2	0	1	2	1	1	1	1	1	1	1	1	1	1	1	1	1	1	1
FQNALLVR	P02768	Albumin OS=Homo sapiens OX=9606 GN=ALB PE=1 SV=2	ALB	0	0	2	0	0	0	1	1	1	0	0	1	2	2	2	2	2	2
VPQVSTPTLVEVSR	P02768	Albumin OS=Homo sapiens OX=9606 GN=ALB PE=1 SV=2	ALB	1	0	0	0	0	0	3	2	2	1	1	2	1	1	1	1	1	1
AEAESLYQSKYEELQITAGR	H6VRF8,H6VRG0,H6VRG1,P04264	Cytokeratin-1 OS=Homo sapiens OX=9606 GN=KRT1 PE=3 SV=1	KRT1	1	0	1	1	0	0	2	1	2	1	0	0	3	2	1	1	1	1
THNLEPYFESFINNLR	H6VRF8,H6VRG0,H6VRG1,P04264	Cytokeratin-1 OS=Homo sapiens OX=9606 GN=KRT1 PE=3 SV=1	KRT1	0	0	0	0	0	0	1	1	0	0	1	1	3	3	1	3	3	1
TITLEVEPSDTIENVK	A0A248RGE3,B2RDW1,P62979,Q5RKT7	40S ribosomal protein S27a (Fragment) OS=Homo sapiens OX=9606 PE=2 SV=1	RPS27A	1	0	2	0	0	0	2	2	2	2	1	2	0	1	0	1	2	0
GHYTEGAELVDSVLDVVR	P07437,Q5SU16	Tubulin beta chain OS=Homo sapiens OX=9606 GN=TUBB PE=1 SV=2	TUBB	0	0	0	0	0	0	1	2	1	1	1	1	2	2	2	2	2	1
ISVYYNEATGGK	P07437,Q5SU16	Tubulin beta chain OS=Homo sapiens OX=9606 GN=TUBB PE=1 SV=2	TUBB	1	1	1	0	0	0	1	1	2	1	2	2	1	1	1	1	1	1
QFSSSYLSR	P35527	Keratin, type I cytoskeletal 9 OS=Homo sapiens OX=9606 GN=KRT9 PE=1 SV=3	KRT9	0	0	1	0	0	0	1	2	1	2	0	2	2	1	1	2	1	2
AVAQALEVIPR	P49368	T-complex protein 1 subunit gamma OS=Homo sapiens OX=9606 GN=CCT3 PE=1 SV=4	CCT3	0	0	1	0	0	0	2	2	2	2	2	1	1	1	1	1	1	1
TTNFAGILSQGLR	A0A024R3T8,P09874	Poly [ADP-ribose] polymerase OS=Homo sapiens OX=9606 GN=PARP1 PE=4 SV=1	PARP1	0	0	1	0	0	0	2	2	2	2	2	1	1	1	1	1	1	1
VLQDMGLPTGAEGR	Q12906-7	Isoform 7 of Interleukin enhancer-binding factor 3 OS=Homo sapiens OX=9606 GN=ILF3	ILF3	0	0	0	0	0	0	2	1	0	2	1	2	1	2	2	2	2	1
LRAEIDNVKK	P13647	Keratin, type II cytoskeletal 5 OS=Homo sapiens OX=9606 GN=KRT5 PE=1 SV=3	KRT5	1	1	2	0	1	1	1	1	1	0	0	1	1	2	1	1	1	2
NQILNLTTDNANILLQIDNAR	P13645	Keratin, type I cytoskeletal 10 OS=Homo sapiens OX=9606 GN=KRT10 PE=1 SV=6	KRT10	0	0	0	0	0	0	1	1	1	1	1	1	2	2	2	2	2	2
RVLDELTLTK	P13645	Keratin, type I cytoskeletal 10 OS=Homo sapiens OX=9606 GN=KRT10 PE=1 SV=6	KRT10	0	0	3	0	0	0	2	1	2	1	0	1	0	1	2	2	2	1
IIVDELKQEVISTSSK	E9KL35,P63244	Epididymis tissue sperm binding protein Li 3a OS=Homo sapiens OX=9606 PE=1 SV=1	RACK1	0	0	0	0	0	0	2	2	2	1	1	0	2	2	2	2	1	1
TGYTLDVTTGQR	O43390	Heterogeneous nuclear ribonucleoprotein R OS=Homo sapiens OX=9606 GN=HNRNPR PE=1 SV=1	HNRNPR	0	0	0	0	0	0	2	0	1	1	2	2	1	2	2	2	1	2
NAGAVIGK	A0A024R228,B4DUQ1,P61978,P61978-2,P61978-3	Heterogeneous nuclear ribonucleoprotein K OS=Homo sapiens OX=9606 GN=HNRPK PE=4 SV=1	HNRPK	1	1	1	0	0	0	2	1	1	2	2	1	1	1	1	1	1	1
SPILVATAVAAR	B5BTY4	RNA helicase OS=Homo sapiens OX=9606 GN=DDX3X PE=2 SV=1	DDX3X	0	0	1	0	0	0	2	2	2	2	1	1	2	1	1	1	1	1
FSGSGSGTDFTLK	Q0KKI6,Q8TCD0	Immunoblobulin light chain (Fragment) OS=Homo sapiens OX=9606 PE=1 SV=1		2	2	2	1	1	0	0	2	2	0	1	0	1	1	1	1	1	0
QEIECQNQEYSLLLSIK	P35527	Keratin, type I cytoskeletal 9 OS=Homo sapiens OX=9606 GN=KRT9 PE=1 SV=3	KRT9	0	0	2	0	0	0	0	2	1	0	0	1	3	3	2	2	1	1
DVDNAYMIK	P35908	Keratin, type II cytoskeletal 2 epidermal OS=Homo sapiens OX=9606 GN=KRT2 PE=1 SV=2	KRT2	1	1	2	0	0	2	0	0	1	0	1	0	2	1	2	1	1	3
GSGSGQSPSSGQHGTGFGR	Q86YZ3	Hornerin OS=Homo sapiens OX=9606 GN=HRNR PE=1 SV=2	HRNR	0	1	2	2	2	2	0	0	0	0	0	1	2	2	1	1	1	1
NHEEEMLALR	P08779	Keratin, type I cytoskeletal 16 OS=Homo sapiens OX=9606 GN=KRT16 PE=1 SV=4	KRT16	0	0	1	0	0	1	0	0	0	0	0	0	2	4	3	2	2	3
VITNFNSAHDTDR	A0A494C0J7,Q08188	TGc domain-containing protein OS=Homo sapiens OX=9606 PE=3 SV=1	TGM3	1	1	2	0	0	2	0	0	0	0	0	0	2	2	2	2	2	2
RSTSSFSCLSR	P35908	Keratin, type II cytoskeletal 2 epidermal OS=Homo sapiens OX=9606 GN=KRT2 PE=1 SV=2	KRT2	1	0	2	0	0	2	0	0	0	0	0	0	3	2	2	2	2	2
SSGFGQHESR	Q5D862	Filaggrin-2 OS=Homo sapiens OX=9606 GN=FLG2 PE=1 SV=1	FLG2	0	1	2	1	1	1	0	0	0	0	0	0	2	2	2	2	2	2
LSKEEIER	A0A0G2JIW1,A8K5I0,P0DMV8,P0DMV9	Heat shock 70 kDa protein 1B OS=Homo sapiens OX=9606 GN=HSPA1B PE=1 SV=1	HSPA1B	2	2	2	2	2	2	0	0	0	0	0	0	1	1	1	1	1	1
SLYGLGGSK	A0A0S2Z428,B4DRR0,P02538	HCG2039812, isoform CRA_b (Fragment) OS=Homo sapiens OX=9606 GN=KRT6A PE=2 SV=1	KRT6A	0	0	1	0	0	0	1	2	1	2	2	2	1	1	1	1	1	1
LEQEIATYR	P02533	Keratin, type I cytoskeletal 14 OS=Homo sapiens OX=9606 GN=KRT14 PE=1 SV=4	KRT14	0	0	1	0	0	1	1	1	2	1	2	2	1	1	1	1	1	1
LSVDYGKK	B3KT06,P68363	Tubulin alpha chain OS=Homo sapiens OX=9606 PE=2 SV=1	TUBA1B	1	1	2	1	0	0	2	1	1	1	1	1	1	0	1	1	1	1
MGPAIER	P52272,P52272-2	Heterogeneous nuclear ribonucleoprotein M OS=Homo sapiens OX=9606 GN=HNRNPM PE=1 SV=3	HNRNPM	1	1	1	0	1	0	1	1	1	1	1	1	1	1	1	2	1	1
LQGEIAHVK	P35908	Keratin, type II cytoskeletal 2 epidermal OS=Homo sapiens OX=9606 GN=KRT2 PE=1 SV=2	KRT2	1	1	1	0	1	2	2	1	1	2	1	2	0	1	0	0	0	1
YLYEIAR	P02768	Albumin OS=Homo sapiens OX=9606 GN=ALB PE=1 SV=2	ALB	0	0	0	0	0	0	3	2	2	1	2	1	2	1	1	0	1	1
QISNLQQSISDAEQRGENALKDAK	H6VRF8,H6VRG0,H6VRG1,P04264	Cytokeratin-1 OS=Homo sapiens OX=9606 GN=KRT1 PE=3 SV=1	KRT1	0	0	0	0	0	0	2	1	2	0	0	0	2	3	2	2	2	1
NSLESYAFNMK	P11142,V9HW22	Heat shock cognate 71 kDa protein OS=Homo sapiens OX=9606 GN=HSPA8 PE=1 SV=1	HSPA8	0	0	1	0	0	0	2	1	1	3	1	1	0	2	2	1	2	0
AGFAGDDAPR	P68133	Actin, alpha skeletal muscle OS=Homo sapiens OX=9606 GN=ACTA1 PE=1 SV=1	ACTA1	1	1	1	2	0	1	1	0	1	1	1	1	1	1	1	1	1	1
SIYYITGESK	A0A024RD80,P08238	Heat shock protein 90kDa alpha (Cytosolic), class B member 1, isoform CRA_a OS=Homo sapiens OX=9606 GN=HSP90AB1 PE=3 SV=1	HSP90AB1	1	1	1	0	0	0	2	2	1	1	1	1	1	1	1	1	1	1
QVSDLISVLR	P17844	Probable ATP-dependent RNA helicase DDX5 OS=Homo sapiens OX=9606 GN=DDX5 PE=1 SV=1	DDX5	0	0	0	0	0	0	2	2	2	3	1	1	1	1	1	1	1	1
ALTVPELTQQVFDAK	P07437,Q5SU16	Tubulin beta chain OS=Homo sapiens OX=9606 GN=TUBB PE=1 SV=2	TUBB	1	0	1	0	0	0	2	1	2	2	1	1	1	1	1	0	2	1
ITVLEALR	Q9NVI7-2	Isoform 2 of ATPase family AAA domain-containing protein 3A OS=Homo sapiens OX=9606 GN=ATAD3A	ATAD3A	0	0	1	0	0	0	2	1	2	2	2	1	1	1	1	1	1	1
QQVPSGESAILDR	A0A024R3T8,P09874	Poly [ADP-ribose] polymerase OS=Homo sapiens OX=9606 GN=PARP1 PE=4 SV=1	PARP1	0	0	1	0	0	0	2	2	2	2	1	2	1	2	0	1	1	0
VVSEDFLQDVSASTK	A0A024R3T8,P09874	Poly [ADP-ribose] polymerase OS=Homo sapiens OX=9606 GN=PARP1 PE=4 SV=1	PARP1	1	1	1	0	0	0	2	1	2	1	1	1	1	1	1	1	1	1
IPAMTIAK	A0A024R3X4,A0A7I2V599,P10809	60 kDa chaperonin (Fragment) OS=Homo sapiens OX=9606 GN=HSPD1 PE=2 SV=1	HSPD1	0	1	2	0	0	0	1	1	1	1	0	1	1	2	2	1	2	1
INVYYNEATGGK	P68371,Q8IZ29	Tubulin beta-4B chain OS=Homo sapiens OX=9606 GN=TUBB4B PE=1 SV=1	TUBB4B	0	0	0	1	0	0	1	1	2	2	2	2	1	1	1	1	1	1
SGSGWSSSR	Q86YZ3	Hornerin OS=Homo sapiens OX=9606 GN=HRNR PE=1 SV=2	HRNR	0	1	1	0	1	1	1	1	2	1	1	1	1	1	1	1	1	1
TSFTSVSR	P13647	Keratin, type II cytoskeletal 5 OS=Homo sapiens OX=9606 GN=KRT5 PE=1 SV=3	KRT5	1	1	0	0	1	0	1	1	2	1	2	2	1	1	0	1	1	1
YENEVALR	P13645	Keratin, type I cytoskeletal 10 OS=Homo sapiens OX=9606 GN=KRT10 PE=1 SV=6	KRT10	1	1	1	0	1	2	1	0	2	1	1	1	1	1	1	1	0	1
KEDLYLKPIQR	A0A384N6H1,P13639	Epididymis secretory sperm binding protein OS=Homo sapiens OX=9606 PE=2 SV=1	EEF2	0	0	0	0	0	0	1	1	2	0	0	0	3	2	2	2	2	2
DAALATALGDKK	P20700	Lamin-B1 OS=Homo sapiens OX=9606 GN=LMNB1 PE=1 SV=2	LMNB1	0	0	2	0	0	0	2	1	2	2	2	2	1	1	0	1	0	1
GALQNIIPASTGAAK	P04406,V9HVZ4	Glyceraldehyde-3-phosphate dehydrogenase OS=Homo sapiens OX=9606 GN=GAPDH PE=1 SV=3	GAPDH	1	1	1	0	0	0	0	1	1	2	1	1	2	2	1	1	1	1
GGSSSGGGYGSGGGGSSSVK	P35908	Keratin, type II cytoskeletal 2 epidermal OS=Homo sapiens OX=9606 GN=KRT2 PE=1 SV=2	KRT2	1	1	1	1	1	1	0	1	1	1	1	1	1	2	1	0	1	1
KFGDPVVQSDMK	A0A0G2JIW1,A8K5I0,P0DMV8,P0DMV9	Heat shock 70 kDa protein 1B OS=Homo sapiens OX=9606 GN=HSPA1B PE=1 SV=1	HSPA1B	0	0	0	0	0	0	0	1	0	0	0	0	3	4	2	3	2	2
AAVPSGASTGIYEALELR	A0A024R4F1,P06733	2-phospho-D-glycerate hydro-lyase OS=Homo sapiens OX=9606 GN=HEL-S-17 PE=2 SV=1	ENO1	0	0	0	0	0	0	0	2	3	3	1	2	1	1	1	1	1	1
GGSGGSYGGGSGSGGGSGGGYGGGSGGGHSGGSGGGHSGGSGGNYGGGSGSGGGSGGGYGGGSGSR	P35527	Keratin, type I cytoskeletal 9 OS=Homo sapiens OX=9606 GN=KRT9 PE=1 SV=3	KRT9	0	0	1	0	0	0	0	0	1	0	0	3	1	7	0	0	1	3
RFDDAVVQSDMK	P11142,V9HW22	Heat shock cognate 71 kDa protein OS=Homo sapiens OX=9606 GN=HSPA8 PE=1 SV=1	HSPA8	0	1	0	0	0	0	0	0	0	1	0	0	3	3	3	2	2	2
LGIHEDSTNR	A0A024RD80,P08238	Heat shock protein 90kDa alpha (Cytosolic), class B member 1, isoform CRA_a OS=Homo sapiens OX=9606 GN=HSP90AB1 PE=3 SV=1	HSP90AB1	1	0	2	2	0	0	0	0	0	0	0	1	2	2	2	1	2	2
VDQLKSDQSR	H6VRF8,H6VRG0,H6VRG1,P04264	Cytokeratin-1 OS=Homo sapiens OX=9606 GN=KRT1 PE=3 SV=1	KRT1	2	2	2	2	2	2	0	0	0	0	0	0	1	1	1	0	1	1
ATAGDTHLGGEDFDNR	A0A0G2JIW1,A8K5I0,P0DMV8,P0DMV9	Heat shock 70 kDa protein 1B OS=Homo sapiens OX=9606 GN=HSPA1B PE=1 SV=1	HSPA1B	0	3	2	1	0	0	0	0	0	0	0	0	2	2	2	2	2	1
QNCELFEQLGEYK	P02768	Albumin OS=Homo sapiens OX=9606 GN=ALB PE=1 SV=2	ALB	0	0	1	0	0	0	0	0	0	0	0	0	2	3	2	3	3	3
IHSDCAANQQVTYR	Q02413	Desmoglein-1 OS=Homo sapiens OX=9606 GN=DSG1 PE=1 SV=2	DSG1	1	1	2	0	0	2	0	0	0	0	0	0	2	2	2	1	2	2
DAVTYTEHAK	B2R4R0,P62805	Histone H4 OS=Homo sapiens OX=9606 GN=HIST1H4J PE=2 SV=1	HIST1H4J	2	2	2	0	0	2	0	0	0	0	0	0	1	1	2	2	1	2
NTDEMVELR	A0A024R228,B4DUQ1,P61978,P61978-2,P61978-3	Heterogeneous nuclear ribonucleoprotein K OS=Homo sapiens OX=9606 GN=HNRPK PE=4 SV=1	HNRPK	1	3	1	0	0	0	0	0	0	0	0	0	2	2	2	2	2	2
NGQDLGVAFK	Q00839	Heterogeneous nuclear ribonucleoprotein U OS=Homo sapiens OX=9606 GN=HNRNPU PE=1 SV=6	HNRNPU	0	0	1	0	0	0	2	2	2	1	2	1	1	0	0	2	1	1
LGMDGYR	B2R4C5,P61626	1,4-beta-N-acetylmuramidase C OS=Homo sapiens OX=9606 GN=LYZ PE=2 SV=1	LYZ	0	0	0	0	0	0	1	1	0	1	1	0	2	2	2	2	2	2
MGAGMGFGLER	P52272,P52272-2	Heterogeneous nuclear ribonucleoprotein M OS=Homo sapiens OX=9606 GN=HNRNPM PE=1 SV=3	HNRNPM	0	0	1	0	0	0	3	2	2	1	1	4	1	0	0	1	0	0
FGPALSVK	A0A024R9C1,H0YAR2,P11940	Polyadenylate-binding protein OS=Homo sapiens OX=9606 GN=PABPC1 PE=3 SV=1	PABPC1	0	0	0	0	0	0	2	1	2	2	2	1	1	1	1	1	1	1
FADLSEAANR	P08670,V9HWE1	Vimentin OS=Homo sapiens OX=9606 GN=VIM PE=1 SV=4	VIM	0	1	1	0	0	1	1	1	0	2	2	1	1	1	1	1	1	1
TVNELQNLTAAEVVVPR	Q9NZI8	Insulin-like growth factor 2 mRNA-binding protein 1 OS=Homo sapiens OX=9606 GN=IGF2BP1 PE=1 SV=2	IGF2BP1	1	1	2	0	0	0	1	0	0	2	1	1	2	1	1	1	1	1
NTGIICTIGPASR	P14618,V9HWB8	Pyruvate kinase PKM OS=Homo sapiens OX=9606 GN=PKM PE=1 SV=4	PKM	0	0	1	0	0	0	1	2	2	1	1	1	1	2	1	1	1	1
TTPSVVAFTADGER	A0A384P5G6,A0A7I2V2G2,B7Z4V2,P38646,V9HW84	75 kDa glucose-regulated protein OS=Homo sapiens OX=9606 PE=2 SV=1	HSPA9	0	0	1	0	0	0	1	1	2	2	2	2	1	0	1	1	1	1
LNDLEDALQQAKEDLAR	H6VRF8,H6VRG0,H6VRG1,P04264	Cytokeratin-1 OS=Homo sapiens OX=9606 GN=KRT1 PE=3 SV=1	KRT1	0	0	0	0	0	0	1	2	3	1	1	2	2	1	1	0	1	1
SQLQISNNR	P15924	Desmoplakin OS=Homo sapiens OX=9606 GN=DSP PE=1 SV=3	DSP	1	1	1	1	1	1	1	1	1	0	1	1	0	1	1	1	1	1
EQLAIAEFAR	P17987	T-complex protein 1 subunit alpha OS=Homo sapiens OX=9606 GN=TCP1 PE=1 SV=1	TCP1	0	0	1	0	0	0	2	1	2	2	2	1	1	1	1	0	1	1
VADWTGATYQDKR	O15371,O15371-2,O15371-3	Eukaryotic translation initiation factor 3 subunit D OS=Homo sapiens OX=9606 GN=EIF3D PE=1 SV=1	EIF3D	0	0	0	0	0	0	1	1	2	0	1	1	2	2	2	1	2	1
VILHLKEDQTEYLEER	A0A024RD80,P08238	Heat shock protein 90kDa alpha (Cytosolic), class B member 1, isoform CRA_a OS=Homo sapiens OX=9606 GN=HSP90AB1 PE=3 SV=1	HSP90AB1	0	0	0	0	0	0	2	3	1	2	0	0	1	0	2	3	2	0
LLQLVEDR	P17844	Probable ATP-dependent RNA helicase DDX5 OS=Homo sapiens OX=9606 GN=DDX5 PE=1 SV=1	DDX5	0	0	0	0	0	0	1	2	2	2	2	2	0	1	1	1	1	1
IGLINDMVR	J9R021,Q14152	Eukaryotic translation initiation factor 3 subunit A OS=Homo sapiens OX=9606 GN=eIF3a PE=2 SV=1	EIF3A	0	0	0	0	0	0	1	1	1	1	0	1	1	2	2	2	2	2
DAGVIAGLNVLR	A0A0G2JIW1,A8K5I0,P0DMV8,P0DMV9	Heat shock 70 kDa protein 1B OS=Homo sapiens OX=9606 GN=HSPA1B PE=1 SV=1	HSPA1B	1	0	0	1	0	0	2	2	1	1	2	1	1	1	1	1	0	1
KLTVNPGTK	A0A024R3T8,P09874	Poly [ADP-ribose] polymerase OS=Homo sapiens OX=9606 GN=PARP1 PE=4 SV=1	PARP1	1	1	1	1	0	0	1	2	1	1	2	1	1	1	0	1	0	1
VGDVYIPR	A0A024R8U5,Q01130,Q53FN0	Serine/arginine-rich splicing factor 2 OS=Homo sapiens OX=9606 GN=SFRS2 PE=3 SV=1	SRSF2	0	0	1	0	0	0	2	1	1	1	2	2	1	1	1	1	1	1
VGLQVVAVK	A0A024R3X4,A0A7I2V599,P10809	60 kDa chaperonin (Fragment) OS=Homo sapiens OX=9606 GN=HSPD1 PE=2 SV=1	HSPD1	0	0	1	0	0	0	2	1	2	1	1	2	1	1	1	1	1	1
IVAERPGTNSTGPAPMAPPR	B2R8R5,Q13263	cDNA, FLJ94025, highly similar to Homo sapiens tripartite motif-containing 28 (TRIM28), mRNA OS=Homo sapiens OX=9606 PE=2 SV=1	TRIM28	0	0	1	0	0	0	2	1	1	2	1	1	1	2	1	1	1	1
VLEEANQAINPK	A0A1X7SBZ2,Q92841	RNA helicase OS=Homo sapiens OX=9606 GN=DDX17 PE=1 SV=1	DDX17	1	1	2	0	0	0	1	1	2	2	2	2	0	0	0	1	1	0
GSGSGQSPSYGR	Q86YZ3	Hornerin OS=Homo sapiens OX=9606 GN=HRNR PE=1 SV=2	HRNR	1	1	1	1	1	1	1	1	2	0	0	1	1	1	0	1	1	1
SLYNLGGSK	P13647	Keratin, type II cytoskeletal 5 OS=Homo sapiens OX=9606 GN=KRT5 PE=1 SV=3	KRT5	0	0	1	0	0	0	1	1	2	1	1	2	1	1	1	1	1	2
VFSGLVSTGLK	A0A384N6H1,P13639	Epididymis secretory sperm binding protein OS=Homo sapiens OX=9606 PE=2 SV=1	EEF2	0	0	0	0	0	0	2	2	2	1	1	2	1	1	1	1	1	1
QSSGASSSSFSSSR	B5BTY4	RNA helicase OS=Homo sapiens OX=9606 GN=DDX3X PE=2 SV=1	DDX3X	0	1	1	0	0	0	1	1	2	2	0	1	1	1	2	1	1	1
FAQPGSFEYEYAMR	A0A0S2Z4Z9,A0A7I2V5Y7,A8K525,Q15233	Non-POU domain containing octamer-binding isoform 1 (Fragment) OS=Homo sapiens OX=9606 GN=NONO PE=2 SV=1	NONO	0	0	0	0	0	0	0	1	2	3	1	1	1	2	1	2	1	1
AGDKDDITEPAVCALR	A0A024R1X8,A0A0S2Z487,P14923	Junction plakoglobin OS=Homo sapiens OX=9606 GN=JUP PE=3 SV=1	JUP	0	1	2	0	0	0	0	1	1	1	0	1	2	1	1	1	2	2
TVTNAVVTVPAYFNDSQR	P11142,V9HW22	Heat shock cognate 71 kDa protein OS=Homo sapiens OX=9606 GN=HSPA8 PE=1 SV=1	HSPA8	0	0	1	0	0	0	0	2	0	2	1	0	3	2	2	1	1	1
CPVEIPPIR	Q5T749	Keratinocyte proline-rich protein OS=Homo sapiens OX=9606 GN=KPRP PE=1 SV=1	KPRP	0	1	3	0	1	1	0	1	1	0	1	0	2	1	1	1	1	1
NQVALNPQNTVFDAK	A0A0G2JIW1,A8K5I0,P0DMV8,P0DMV9	Heat shock 70 kDa protein 1B OS=Homo sapiens OX=9606 GN=HSPA1B PE=1 SV=1	HSPA1B	0	0	0	0	0	0	0	1	2	2	1	2	2	2	2	1	1	0
FGSGMNMGR	P52272,P52272-2	Heterogeneous nuclear ribonucleoprotein M OS=Homo sapiens OX=9606 GN=HNRNPM PE=1 SV=3	HNRNPM	1	1	3	0	0	0	0	0	2	2	1	0	1	2	0	1	1	1
RPDQQLQGEGK	Q8NC51	Plasminogen activator inhibitor 1 RNA-binding protein OS=Homo sapiens OX=9606 GN=SERBP1 PE=1 SV=2	SERBP1	2	2	1	0	0	0	0	0	0	0	0	1	2	1	2	2	2	1
DGQVINETSQHHDDLE	P08670,V9HWE1	Vimentin OS=Homo sapiens OX=9606 GN=VIM PE=1 SV=4	VIM	0	2	3	0	2	3	0	0	0	0	0	0	2	1	0	0	2	1
NVQDAIADAEQR	P35908	Keratin, type II cytoskeletal 2 epidermal OS=Homo sapiens OX=9606 GN=KRT2 PE=1 SV=2	KRT2	0	1	2	1	0	1	0	0	0	0	0	0	2	1	2	2	2	2
AELDDTPMR	A0A384N5Z8,P23246	Epididymis secretory sperm binding protein OS=Homo sapiens OX=9606 PE=2 SV=1	SFPQ	1	2	3	0	0	0	0	0	0	0	0	0	2	2	2	2	0	2
SESPKEPEQLR	A0A024RAZ7,A0A024RB53,A0A7I2V3R8,F8W6I7,P09651,P09651-2	Helix-destabilizing protein OS=Homo sapiens OX=9606 GN=HNRPA1 PE=4 SV=1	HNRNPA1	2	2	1	0	0	0	0	0	0	0	0	0	2	2	2	1	2	2
MSMKEVDEQMLNVQNK	P07437,Q5SU16	Tubulin beta chain OS=Homo sapiens OX=9606 GN=TUBB PE=1 SV=2	TUBB	2	2	0	0	0	0	0	0	0	0	0	0	3	3	2	1	1	2
AVMDDFAAFVEK	P02768	Albumin OS=Homo sapiens OX=9606 GN=ALB PE=1 SV=2	ALB	0	0	1	0	0	0	0	0	0	0	0	0	2	3	3	2	3	2
RPCFSALEVDETYVPK	P02768	Albumin OS=Homo sapiens OX=9606 GN=ALB PE=1 SV=2	ALB	0	0	0	0	0	0	0	0	0	0	0	0	2	2	4	3	3	2
HEISEMNR	P13647	Keratin, type II cytoskeletal 5 OS=Homo sapiens OX=9606 GN=KRT5 PE=1 SV=3	KRT5	0	0	2	1	1	2	0	0	0	0	0	0	2	2	1	2	2	1
RDHMVLLEFVTAAGITLGMDELYK	A0A679KTH4	Beta-galactosidase (Fragment) OS=Homo sapiens OX=9606 GN=EmGFP-LacZ-E2F-TdTom PE=3 SV=1	EmGFP-LacZ-E2F-TdTom	1	2	1	5	3	4	0	0	0	0	0	0	0	0	0	0	0	0
SILPTAPR	B4DRM3,E7EX17,P23588	cDNA FLJ54492, highly similar to Eukaryotic translation initiation factor 4B OS=Homo sapiens OX=9606 PE=2 SV=1	EIF4B	0	0	0	0	0	0	2	1	1	1	2	1	1	1	2	2	1	0
DLPEHAVLK	Q00839	Heterogeneous nuclear ribonucleoprotein U OS=Homo sapiens OX=9606 GN=HNRNPU PE=1 SV=6	HNRNPU	0	0	2	0	0	0	2	1	0	1	2	1	1	1	1	1	1	1
GYFEYIEENKYSR	Q00839	Heterogeneous nuclear ribonucleoprotein U OS=Homo sapiens OX=9606 GN=HNRNPU PE=1 SV=6	HNRNPU	0	0	1	0	0	0	4	3	1	3	0	0	1	1	1	0	0	0
NKLEGLEDALQK	A0A0S2Z428,B4DRR0,P02538	HCG2039812, isoform CRA_b (Fragment) OS=Homo sapiens OX=9606 GN=KRT6A PE=2 SV=1	KRT6A	0	0	1	0	0	0	2	0	2	2	1	3	1	0	0	1	1	1
QRPAEIKDYSPYFK	P02533	Keratin, type I cytoskeletal 14 OS=Homo sapiens OX=9606 GN=KRT14 PE=1 SV=4	KRT14	0	0	3	0	0	0	2	2	1	0	0	0	2	1	1	2	0	1
FSNISAAK	P50991	T-complex protein 1 subunit delta OS=Homo sapiens OX=9606 GN=CCT4 PE=1 SV=4	CCT4	1	1	1	0	1	0	1	1	1	1	1	0	1	1	1	1	1	1
GFGFVDFNSEEDAK	A0A7I2V3F3,A0A7I2V428,C9JLB1,P19338	Nucleolin OS=Homo sapiens OX=9606 GN=NCL PE=4 SV=1	NCL	1	1	1	0	0	0	2	0	1	1	1	1	1	1	1	1	1	1
QLFHPEQLITGK	B3KT06,P68363	Tubulin alpha chain OS=Homo sapiens OX=9606 PE=2 SV=1	TUBA1B	0	0	0	0	0	0	3	2	2	0	0	1	3	2	1	0	0	1
MGAGLGHGMDR	P52272,P52272-2	Heterogeneous nuclear ribonucleoprotein M OS=Homo sapiens OX=9606 GN=HNRNPM PE=1 SV=3	HNRNPM	0	1	2	0	0	0	1	0	1	1	1	2	2	1	0	2	0	1
YYGYTGAFR	A0A161I202,E7EQB2,E7ER44,P02788,V9HWI4	Lactotransferrin OS=Homo sapiens OX=9606 GN=LTF PE=2 SV=1	LTF	0	0	0	0	0	0	2	1	1	2	1	2	1	1	1	1	1	1
MLPTIIADNAGYDSADLVAQLR	P78371,V9HW96	T-complex protein 1 subunit beta OS=Homo sapiens OX=9606 GN=CCT2 PE=1 SV=4	CCT2	0	0	0	0	0	0	1	2	2	1	0	0	2	2	2	1	2	0
VAVQGDVVR	P07814	Bifunctional glutamate/proline--tRNA ligase OS=Homo sapiens OX=9606 GN=EPRS1 PE=1 SV=5	EPRS1	0	1	1	0	1	0	1	0	1	1	1	1	1	1	1	1	1	2
QTQTFTTYSDNQPGVLIQVYEGER	P11142,V9HW22	Heat shock cognate 71 kDa protein OS=Homo sapiens OX=9606 GN=HSPA8 PE=1 SV=1	HSPA8	0	0	0	0	0	0	2	0	2	1	0	1	2	1	2	1	2	1
TTYLVLDEADR	P17844	Probable ATP-dependent RNA helicase DDX5 OS=Homo sapiens OX=9606 GN=DDX5 PE=1 SV=1	DDX5	0	1	1	0	0	0	2	1	1	1	0	2	1	1	1	1	1	1
ITTMQLER	J9R021,Q14152	Eukaryotic translation initiation factor 3 subunit A OS=Homo sapiens OX=9606 GN=eIF3a PE=2 SV=1	EIF3A	0	0	0	0	0	0	1	1	1	0	1	1	2	1	1	2	2	2
NEEDAAELVALAQAVNAR	A0A024R1A3,P22314	Ubiquitin-activating enzyme E1 OS=Homo sapiens OX=9606 GN=UBE1 PE=2 SV=1	UBA1	0	0	2	1	0	0	1	0	2	2	1	1	1	0	1	1	1	1
QEYEQLIAK	P35527	Keratin, type I cytoskeletal 9 OS=Homo sapiens OX=9606 GN=KRT9 PE=1 SV=3	KRT9	0	1	3	0	0	0	1	1	1	1	1	1	1	1	0	1	1	1
VLPPPAGYVPIR	O75533	Splicing factor 3B subunit 1 OS=Homo sapiens OX=9606 GN=SF3B1 PE=1 SV=3	SF3B1	0	0	0	0	0	0	3	2	2	3	3	1	0	0	0	1	0	0
EDITQSAQHALR	Q12906-7	Isoform 7 of Interleukin enhancer-binding factor 3 OS=Homo sapiens OX=9606 GN=ILF3	ILF3	1	0	1	0	0	0	2	2	0	1	0	2	1	1	1	2	0	1
ERLEQQVPVNQVFGQDEMIDVIGVTK	P39023	60S ribosomal protein L3 OS=Homo sapiens OX=9606 GN=RPL3 PE=1 SV=2	RPL3	0	0	0	0	0	0	1	2	1	0	0	0	2	2	2	2	2	1
HGSLGFLPR	P39023	60S ribosomal protein L3 OS=Homo sapiens OX=9606 GN=RPL3 PE=1 SV=2	RPL3	0	0	0	0	0	0	3	1	2	1	0	1	2	1	1	1	1	1
IFVGGLSPDTPEEK	A0A024RDF4,Q14103-3	Heterogeneous nuclear ribonucleoprotein D (AU-rich element RNA binding protein 1, 37kDa), isoform CRA_e OS=Homo sapiens OX=9606 GN=HNRPD PE=4 SV=1	HNRNPD	1	2	1	0	0	0	1	1	2	2	1	1	1	0	1	0	1	0
SKPGAAMVEMADGYAVDR	A0A384N6C7,P14866,Q6NTA2	Epididymis secretory sperm binding protein OS=Homo sapiens OX=9606 PE=2 SV=1	HNRNPL	0	0	0	0	0	0	3	0	2	2	1	0	1	2	1	2	0	1
AAAAAAALQAK	P36578,Q59GY2	60S ribosomal protein L4 OS=Homo sapiens OX=9606 GN=RPL4 PE=1 SV=5	RPL4	1	1	1	0	0	1	1	1	2	0	1	0	1	1	1	1	1	1
YLAEKYEWDVAEAR	A0A384N6H1,P13639	Epididymis secretory sperm binding protein OS=Homo sapiens OX=9606 PE=2 SV=1	EEF2	0	0	0	0	0	0	2	2	0	1	0	0	2	2	2	1	2	1
VPLVAPEDLR	O14744	Protein arginine N-methyltransferase 5 OS=Homo sapiens OX=9606 GN=PRMT5 PE=1 SV=4	PRMT5	0	0	0	0	0	0	2	1	2	1	1	2	1	1	1	1	1	1
SAAQAAAQTNSNAAGK	Q8NC51	Plasminogen activator inhibitor 1 RNA-binding protein OS=Homo sapiens OX=9606 GN=SERBP1 PE=1 SV=2	SERBP1	2	3	0	1	1	0	1	1	0	0	1	1	1	1	0	1	0	1
GTGASGSFK	P16403	Histone H1.2 OS=Homo sapiens OX=9606 GN=H1-2 PE=1 SV=2	H1-2	1	1	1	0	0	1	0	1	3	1	3	1	1	0	1	0	0	0
LDHKFDLMYAK	B3KT06,P68363	Tubulin alpha chain OS=Homo sapiens OX=9606 PE=2 SV=1	TUBA1B	0	0	0	0	0	0	0	1	0	0	0	0	2	3	3	2	2	2
ILAHNNFVGR	Q9NZI8	Insulin-like growth factor 2 mRNA-binding protein 1 OS=Homo sapiens OX=9606 GN=IGF2BP1 PE=1 SV=2	IGF2BP1	0	1	0	0	0	0	0	2	0	0	0	0	2	2	2	2	2	2
IDINMSGFNETDDLKR	P13797,Q53GY0	Plastin-3 OS=Homo sapiens OX=9606 GN=PLS3 PE=1 SV=4	PLS3	0	0	0	0	0	0	0	1	0	1	1	1	2	1	2	2	2	2
DLYANTVLSGGTTMYPGIADR	P60709,Q1KLZ0,Q53G76,Q53GK6	Actin, cytoplasmic 1 OS=Homo sapiens OX=9606 GN=ACTB PE=1 SV=1	ACTB	2	0	0	0	0	0	0	1	0	1	0	0	2	2	2	2	3	0
IITITGTQDQIQNAQYLLQNSVK	A0A024R228,B4DUQ1,P61978,P61978-2,P61978-3	Heterogeneous nuclear ribonucleoprotein K OS=Homo sapiens OX=9606 GN=HNRPK PE=4 SV=1	HNRPK	0	0	0	0	0	0	0	2	1	0	0	0	2	2	2	2	2	2
RSEPIYNSR	Q5T749	Keratinocyte proline-rich protein OS=Homo sapiens OX=9606 GN=KPRP PE=1 SV=1	KPRP	0	1	2	1	0	2	0	0	1	2	0	0	1	2	1	0	0	2
ALMGSPQLVAAVVR	A0A024R1X8,A0A0S2Z487,P14923	Junction plakoglobin OS=Homo sapiens OX=9606 GN=JUP PE=3 SV=1	JUP	0	0	0	0	0	0	0	0	1	1	1	2	2	1	2	1	2	2
TMIQSPSGVILQEAADVHAR	P15924	Desmoplakin OS=Homo sapiens OX=9606 GN=DSP PE=1 SV=3	DSP	0	0	1	0	0	0	0	0	1	1	0	1	2	2	2	1	2	2
EVASNSELVQSSR	P08779	Keratin, type I cytoskeletal 16 OS=Homo sapiens OX=9606 GN=KRT16 PE=1 SV=4	KRT16	1	1	1	2	1	1	0	0	0	0	0	1	2	2	0	1	1	1
LGDLYEEEMR	P08670,V9HWE1	Vimentin OS=Homo sapiens OX=9606 GN=VIM PE=1 SV=4	VIM	0	0	3	0	0	1	0	0	0	0	0	0	2	2	1	2	2	2
QVDQLTNDKAR	P08670,V9HWE1	Vimentin OS=Homo sapiens OX=9606 GN=VIM PE=1 SV=4	VIM	0	2	2	1	1	2	0	0	0	0	0	0	1	2	0	1	2	1
TSQNSELNNMQDLVEDYK	P35908	Keratin, type II cytoskeletal 2 epidermal OS=Homo sapiens OX=9606 GN=KRT2 PE=1 SV=2	KRT2	0	1	3	1	0	0	0	0	0	0	0	0	1	2	2	1	1	3
KDSETGENIR	A0A384P5G6,A0A7I2V2G2,B7Z4V2,P38646,V9HW84	75 kDa glucose-regulated protein OS=Homo sapiens OX=9606 PE=2 SV=1	HSPA9	0	2	1	0	0	0	0	0	0	0	0	0	2	2	2	2	2	2
AVFPSIVGRPR	P68133	Actin, alpha skeletal muscle OS=Homo sapiens OX=9606 GN=ACTA1 PE=1 SV=1	ACTA1	1	0	2	0	0	0	0	0	0	0	0	0	2	2	2	2	2	2
ALYDAELSQMQTHISDTSVVLSMDNNR	A0A0S2Z428,B4DRR0,P02538	HCG2039812, isoform CRA_b (Fragment) OS=Homo sapiens OX=9606 GN=KRT6A PE=2 SV=1	KRT6A	0	0	0	0	0	0	0	0	0	0	0	0	4	4	1	3	2	1
MREIVHIQAGQCGNQIGAK	P07437,Q5SU16	Tubulin beta chain OS=Homo sapiens OX=9606 GN=TUBB PE=1 SV=2	TUBB	0	0	0	0	0	0	0	0	0	0	0	0	2	4	3	2	2	2
SLEDTKNR	P35527	Keratin, type I cytoskeletal 9 OS=Homo sapiens OX=9606 GN=KRT9 PE=1 SV=3	KRT9	2	3	2	2	2	3	0	0	0	0	0	0	0	0	0	0	0	1
DAETWFLSK	P08779	Keratin, type I cytoskeletal 16 OS=Homo sapiens OX=9606 GN=KRT16 PE=1 SV=4	KRT16	0	0	2	1	0	1	1	1	1	2	1	2	0	1	0	0	0	1
KPAAATVTK	P16403	Histone H1.2 OS=Homo sapiens OX=9606 GN=H1-2 PE=1 SV=2	H1-2	1	1	1	0	0	0	3	2	2	1	2	1	0	0	0	0	0	0
GFAFVQYVNER	B2R5W2,B4DY08,G3V4W0,P07910-2	Heterogeneous nuclear ribonucleoproteins C1/C2 OS=Homo sapiens OX=9606 GN=HNRNPC PE=1 SV=1	HNRNPC	0	0	1	0	0	0	1	1	1	1	1	2	1	1	1	1	1	1
AELNEFLTR	P23396	40S ribosomal protein S3 OS=Homo sapiens OX=9606 GN=RPS3 PE=1 SV=2	RPS3	0	0	0	0	0	0	2	1	2	1	1	1	1	1	1	1	1	1
DVNAAIATIK	B3KT06,P68363	Tubulin alpha chain OS=Homo sapiens OX=9606 PE=2 SV=1	TUBA1B	0	0	0	0	0	0	1	1	2	1	1	1	1	2	1	1	1	1
MVIITGPPEAQFK	Q9NZI8	Insulin-like growth factor 2 mRNA-binding protein 1 OS=Homo sapiens OX=9606 GN=IGF2BP1 PE=1 SV=2	IGF2BP1	0	0	0	0	0	0	3	1	3	1	1	1	1	0	1	0	2	0
SDIGEVILVGGMTR	A0A384P5G6,A0A7I2V2G2,B7Z4V2,P38646,V9HW84	75 kDa glucose-regulated protein OS=Homo sapiens OX=9606 PE=2 SV=1	HSPA9	0	1	1	0	0	0	2	1	1	0	0	1	1	1	1	0	2	2
ARFEELNADLFR	P11142,V9HW22	Heat shock cognate 71 kDa protein OS=Homo sapiens OX=9606 GN=HSPA8 PE=1 SV=1	HSPA8	0	0	0	0	0	0	1	1	1	1	0	0	2	1	1	2	2	2
TLETVPLER	P22626	Heterogeneous nuclear ribonucleoproteins A2/B1 OS=Homo sapiens OX=9606 GN=HNRNPA2B1 PE=1 SV=2	HNRNPA2B1	0	1	1	0	0	0	2	0	1	2	2	2	1	1	0	1	0	0
IIAPPER	P68133	Actin, alpha skeletal muscle OS=Homo sapiens OX=9606 GN=ACTA1 PE=1 SV=1	ACTA1	1	1	0	0	0	1	1	1	2	1	2	1	0	1	0	0	1	1
NFYQEHPDLAR	P17844	Probable ATP-dependent RNA helicase DDX5 OS=Homo sapiens OX=9606 GN=DDX5 PE=1 SV=1	DDX5	0	0	0	0	0	0	1	1	1	1	2	1	1	2	1	1	1	1
LLDAVDTYIPVPAR	A0A384ME17,P49411	Elongation factor Tu OS=Homo sapiens OX=9606 GN=TUFM PE=1 SV=1	TUFM	2	0	1	0	0	0	1	0	1	1	1	1	1	1	1	1	1	1
FAEAFEAIPR	P50990,Q53HU0	T-complex protein 1 subunit theta OS=Homo sapiens OX=9606 GN=CCT8 PE=1 SV=4	CCT8	1	0	1	0	0	0	1	1	1	1	2	1	1	0	1	1	1	1
IEYAKPTR	B2R959	cDNA, FLJ94229, highly similar to Homo sapiens heterogeneous nuclear ribonucleoprotein L (HNRPL),mRNA OS=Homo sapiens OX=9606 PE=2 SV=1		0	1	1	0	0	0	2	1	1	1	0	2	1	1	0	1	1	1
GDADQASNILASFGLSAR	A0A0R4J2E8,A8MXP9,P43243	Matrin-3 OS=Homo sapiens OX=9606 GN=MATR3 PE=1 SV=1	MATR3	2	0	0	0	0	0	1	1	0	2	0	2	1	1	1	1	1	1
GNLGAGNGNLQGPR	A0A0R4J2E8,A8MXP9,P43243	Matrin-3 OS=Homo sapiens OX=9606 GN=MATR3 PE=1 SV=1	MATR3	0	0	3	0	0	0	1	1	1	1	3	0	1	1	0	1	0	1
LQVVDQPLPVR	A0A0U1RQF0,P49327	3-hydroxyacyl-[acyl-carrier-protein] dehydratase OS=Homo sapiens OX=9606 GN=FASN PE=1 SV=1	FASN	0	0	0	0	0	0	2	1	1	1	2	2	1	0	1	1	1	1
AEPVEVVAPR	A0A024R3T8,P09874	Poly [ADP-ribose] polymerase OS=Homo sapiens OX=9606 GN=PARP1 PE=4 SV=1	PARP1	1	1	1	0	0	0	1	0	1	1	2	2	1	1	0	1	1	0
HPDVEVDGFSELR	A0A024R3T8,P09874	Poly [ADP-ribose] polymerase OS=Homo sapiens OX=9606 GN=PARP1 PE=4 SV=1	PARP1	0	0	0	0	0	0	2	1	1	2	0	1	2	1	1	2	1	0
FGEVVDCTLK	A0A024RDF4,Q14103-3	Heterogeneous nuclear ribonucleoprotein D (AU-rich element RNA binding protein 1, 37kDa), isoform CRA_e OS=Homo sapiens OX=9606 GN=HNRPD PE=4 SV=1	HNRNPD	0	0	1	0	0	0	2	2	2	0	1	1	1	2	1	1	0	0
NDEELNKLLGK	Q6FI13	Histone H2A type 2-A OS=Homo sapiens OX=9606 GN=H2AC18 PE=1 SV=3	H2AC18	0	0	2	0	0	0	2	1	3	2	2	1	0	0	0	0	0	1
LTEDKADVQSIIGLQR	B2R8R5,Q13263	cDNA, FLJ94025, highly similar to Homo sapiens tripartite motif-containing 28 (TRIM28), mRNA OS=Homo sapiens OX=9606 PE=2 SV=1	TRIM28	0	0	0	0	0	0	1	0	1	1	0	1	2	2	2	2	0	2
SGGMSNELNNIISR	A0A024R1T9,P53396,Q4LE36	ATP-citrate synthase OS=Homo sapiens OX=9606 GN=ACLY PE=3 SV=1	ACLY	0	0	1	0	0	0	1	0	2	1	1	2	1	1	1	1	1	1
AGIIASAR	A0A384N6H1,P13639	Epididymis secretory sperm binding protein OS=Homo sapiens OX=9606 PE=2 SV=1	EEF2	1	0	1	0	0	0	1	1	1	1	1	2	0	1	1	1	1	1
LSPSPSSR	P20700	Lamin-B1 OS=Homo sapiens OX=9606 GN=LMNB1 PE=1 SV=2	LMNB1	0	0	1	0	0	0	1	1	1	2	1	2	1	1	1	1	0	1
VEAKPEVQSQPPR	A0A024RDB2,A0A024RDE5,A8K6V7,Q9UN86,Q9UN86-2	Ras-GTPase activating protein SH3 domain-binding protein 2, isoform CRA_b OS=Homo sapiens OX=9606 GN=G3BP2 PE=4 SV=1	G3BP2	0	1	0	0	0	0	1	1	0	1	0	1	1	1	2	2	2	1
VELDNMPLR	A0A0S2Z4Z9,A0A7I2V5Y7,A8K525,Q15233	Non-POU domain containing octamer-binding isoform 1 (Fragment) OS=Homo sapiens OX=9606 GN=NONO PE=2 SV=1	NONO	0	0	1	0	0	0	0	1	3	0	1	1	2	1	1	1	1	1
EQVANSAFVER	A0A024RD80,P08238	Heat shock protein 90kDa alpha (Cytosolic), class B member 1, isoform CRA_a OS=Homo sapiens OX=9606 GN=HSP90AB1 PE=3 SV=1	HSP90AB1	1	1	1	1	0	0	0	1	1	0	1	0	1	2	1	1	1	1
NQGGYGGSSSSSSYGSGR	A0A024RAZ7,A0A024RB53,A0A7I2V3R8,F8W6I7,P09651,P09651-2	Helix-destabilizing protein OS=Homo sapiens OX=9606 GN=HNRPA1 PE=4 SV=1	HNRNPA1	1	1	1	1	0	0	0	1	1	1	1	1	1	1	0	1	1	1
VMEETLSYLLGR	P05089,P05089-2	Arginase-1 OS=Homo sapiens OX=9606 GN=ARG1 PE=1 SV=2	ARG1	0	0	0	0	0	0	0	2	0	0	0	0	2	2	2	2	2	2
SSSRGPYESR	Q86YZ3	Hornerin OS=Homo sapiens OX=9606 GN=HRNR PE=1 SV=2	HRNR	1	2	1	0	0	1	0	1	2	4	2	0	0	0	0	0	0	0
TGTITTFEHAHNMR	A0A384N6H1,P13639	Epididymis secretory sperm binding protein OS=Homo sapiens OX=9606 PE=2 SV=1	EEF2	0	0	0	0	0	0	0	1	0	0	0	0	1	3	4	3	1	1
YEELQQTAGR	P13647	Keratin, type II cytoskeletal 5 OS=Homo sapiens OX=9606 GN=KRT5 PE=1 SV=3	KRT5	1	1	1	1	1	1	0	0	1	0	1	0	1	1	1	1	1	1
SEVTELRR	P08779	Keratin, type I cytoskeletal 16 OS=Homo sapiens OX=9606 GN=KRT16 PE=1 SV=4	KRT16	0	2	2	1	1	2	0	0	0	1	0	0	1	1	1	0	1	1
MFGGPGTASR	P08670,V9HWE1	Vimentin OS=Homo sapiens OX=9606 GN=VIM PE=1 SV=4	VIM	0	0	1	0	0	0	0	0	0	0	1	2	1	0	0	3	3	3
VEIIANDQGNR	A0A0G2JIW1,A8K5I0,P0DMV8,P0DMV9	Heat shock 70 kDa protein 1B OS=Homo sapiens OX=9606 GN=HSPA1B PE=1 SV=1	HSPA1B	0	1	1	1	1	0	0	0	0	0	1	1	1	1	2	1	2	1
QSGSRGGSGGGGSISGGGYGSGGGSGGR	P35908	Keratin, type II cytoskeletal 2 epidermal OS=Homo sapiens OX=9606 GN=KRT2 PE=1 SV=2	KRT2	0	1	1	2	2	2	0	0	0	0	0	0	2	1	0	2	0	1
VQVEYKGETK	P11142,V9HW22	Heat shock cognate 71 kDa protein OS=Homo sapiens OX=9606 GN=HSPA8 PE=1 SV=1	HSPA8	1	2	1	0	0	0	0	0	0	0	0	0	1	1	2	2	2	2
LGIHEDSQNR	K9JA46,P07900,P07900-2	Epididymis luminal secretory protein 52 OS=Homo sapiens OX=9606 GN=EL52 PE=2 SV=1	HSP90AA1	1	1	1	1	0	0	0	0	0	0	0	0	1	2	2	1	2	2
AGVETTTPSK	Q6PIQ7	IGL@ protein OS=Homo sapiens OX=9606 GN=IGL@ PE=1 SV=1	IGL@	1	1	1	0	1	1	0	0	0	0	0	0	1	2	1	2	2	1
ENGQPQNCGGQWR	Q5D862	Filaggrin-2 OS=Homo sapiens OX=9606 GN=FLG2 PE=1 SV=1	FLG2	0	0	2	0	0	1	0	0	0	0	0	0	3	2	2	1	1	2
EATDAIGHLDR	Q12906-7	Isoform 7 of Interleukin enhancer-binding factor 3 OS=Homo sapiens OX=9606 GN=ILF3	ILF3	2	2	1	0	0	0	0	0	0	0	0	0	1	1	2	2	1	2
VQALEEANNDLENK	P35527	Keratin, type I cytoskeletal 9 OS=Homo sapiens OX=9606 GN=KRT9 PE=1 SV=3	KRT9	1	1	2	1	0	1	0	0	0	0	0	0	1	2	1	2	1	1
FGQGAHHAAGQAGNEAGR	Q6UWP8	Suprabasin OS=Homo sapiens OX=9606 GN=SBSN PE=1 SV=2	SBSN	0	0	1	0	0	1	0	0	0	0	0	0	3	1	3	2	1	2
RISISTSGGSFR	P13647	Keratin, type II cytoskeletal 5 OS=Homo sapiens OX=9606 GN=KRT5 PE=1 SV=3	KRT5	0	0	0	0	0	0	0	0	0	0	0	0	3	2	2	2	2	3
NSVNSHTIGR	A0A494C0J7,Q08188	TGc domain-containing protein OS=Homo sapiens OX=9606 PE=3 SV=1	TGM3	0	0	1	0	2	1	0	0	0	0	0	0	0	2	2	2	2	2
MGANSLER	P52272,P52272-2	Heterogeneous nuclear ribonucleoprotein M OS=Homo sapiens OX=9606 GN=HNRNPM PE=1 SV=3	HNRNPM	2	2	2	0	2	2	0	0	0	0	0	0	0	1	1	1	0	1
MAEAELVQEGK	B2CIS9,P31944	Caspase 14, apoptosis-related cysteine peptidase OS=Homo sapiens OX=9606 GN=CASP14 PE=2 SV=1	CASP14	0	3	2	2	2	2	0	0	0	0	0	0	0	0	0	1	1	1
LAVEALSSLDGDLAGR	A0A0S2Z471	Creatine kinase (Fragment) OS=Homo sapiens OX=9606 GN=CKB PE=2 SV=1	CKB	1	0	1	0	0	0	1	1	2	1	1	2	0	1	0	1	0	1
GTGIVSAPVPK	P15880	40S ribosomal protein S2 OS=Homo sapiens OX=9606 GN=RPS2 PE=1 SV=2	RPS2	0	1	1	0	0	1	1	1	1	0	1	1	1	1	0	1	1	1
ALAAAGYDVEK	P16403	Histone H1.2 OS=Homo sapiens OX=9606 GN=H1-2 PE=1 SV=2	H1-2	0	1	1	0	0	1	2	1	1	1	1	1	1	0	1	1	0	0
YLATASTMDHAR	P02686-3	Isoform 3 of Myelin basic protein OS=Homo sapiens OX=9606 GN=MBP	MBP	2	0	0	0	0	0	3	1	1	0	0	0	2	2	2	0	0	0
VSNSGITR	P50991	T-complex protein 1 subunit delta OS=Homo sapiens OX=9606 GN=CCT4 PE=1 SV=4	CCT4	0	0	0	0	0	0	1	1	2	1	1	1	1	1	1	1	1	1
VTQDELKEVFEDAAEIR	A0A7I2V3F3,A0A7I2V428,C9JLB1,P19338	Nucleolin OS=Homo sapiens OX=9606 GN=NCL PE=4 SV=1	NCL	0	0	0	0	0	0	2	2	1	1	0	1	1	1	1	1	1	1
MAAPIDR	P52272,P52272-2	Heterogeneous nuclear ribonucleoprotein M OS=Homo sapiens OX=9606 GN=HNRNPM PE=1 SV=3	HNRNPM	1	1	1	0	1	0	1	0	1	1	1	1	0	1	1	1	0	1
ALDTMNFDVIK	A0A024R9C1,H0YAR2,P11940	Polyadenylate-binding protein OS=Homo sapiens OX=9606 GN=PABPC1 PE=3 SV=1	PABPC1	0	0	2	0	0	0	2	1	1	1	1	1	1	2	0	1	0	0
FSGVPDR	A0A5C2GL22	IG c841_light_IGKV2D-29_IGKJ4 (Fragment) OS=Homo sapiens OX=9606 PE=2 SV=1		1	1	1	0	0	1	1	1	1	0	1	1	1	1	0	0	1	1
LNDLEEALQQAK	P35908	Keratin, type II cytoskeletal 2 epidermal OS=Homo sapiens OX=9606 GN=KRT2 PE=1 SV=2	KRT2	0	0	0	0	0	0	1	1	1	1	1	2	1	1	1	1	1	1
QTALVELVK	P02768	Albumin OS=Homo sapiens OX=9606 GN=ALB PE=1 SV=2	ALB	0	0	0	0	0	0	1	1	0	0	0	2	2	1	1	2	2	1
QLQNIIQATSR	P15924	Desmoplakin OS=Homo sapiens OX=9606 GN=DSP PE=1 SV=3	DSP	0	0	1	0	0	0	1	0	0	1	1	3	1	1	1	1	1	1
GGGGNFGPGPGSNFR	P22626	Heterogeneous nuclear ribonucleoproteins A2/B1 OS=Homo sapiens OX=9606 GN=HNRNPA2B1 PE=1 SV=2	HNRNPA2B1	0	0	0	0	0	0	1	1	2	1	1	1	1	1	0	2	1	1
KAEAGAGSATEFQFR	P46783	40S ribosomal protein S10 OS=Homo sapiens OX=9606 GN=RPS10 PE=1 SV=1	RPS10	0	0	0	0	0	0	3	2	0	0	1	0	1	2	1	2	1	0
VLITTDLLAR	P60842	Eukaryotic initiation factor 4A-I OS=Homo sapiens OX=9606 GN=EIF4A1 PE=1 SV=1	EIF4A1	0	0	1	0	0	0	2	2	1	1	1	1	1	0	1	0	1	1
GALALAQAVQR	A0A024R652,P11586	C-1-tetrahydrofolate synthase, cytoplasmic OS=Homo sapiens OX=9606 GN=MTHFD1 PE=3 SV=1	MTHFD1	1	0	1	0	0	0	1	1	1	1	1	1	1	0	1	1	1	1
GSPGVPSFAAGPPISEGK	A0A1U9X8X5,A0A1U9X8X6,A0A1U9X8X8,A0A1U9X8Y9,A0A1U9X901,A8K9C1,D2IYL2,G8JLG2,M1SWB8,Q0EFA5,Q15517,Q2L6G8	Corneodesmosin OS=Homo sapiens OX=9606 PE=4 SV=1	S	0	1	1	0	0	1	1	0	0	1	1	1	1	1	1	1	1	1
GGSGGSYGR	P35527	Keratin, type I cytoskeletal 9 OS=Homo sapiens OX=9606 GN=KRT9 PE=1 SV=3	KRT9	0	1	1	1	1	0	1	1	2	1	1	2	1	0	0	0	0	0
GPLPLSSQHR	A0A0R4J2E8,A8MXP9,P43243	Matrin-3 OS=Homo sapiens OX=9606 GN=MATR3 PE=1 SV=1	MATR3	0	0	0	0	0	0	3	2	2	2	1	2	1	0	0	0	0	0
AMTGVEQWPYR	P49368	T-complex protein 1 subunit gamma OS=Homo sapiens OX=9606 GN=CCT3 PE=1 SV=4	CCT3	0	0	0	0	0	0	1	1	0	1	1	1	1	1	2	2	1	1
HQNVQLPR	P26599,P26599-2,P26599-3	Polypyrimidine tract-binding protein 1 OS=Homo sapiens OX=9606 GN=PTBP1 PE=1 SV=1	PTBP1	0	0	1	0	0	0	2	1	0	2	1	2	1	1	0	1	1	0
GANPVEIR	A0A024R3X4,A0A7I2V599,P10809	60 kDa chaperonin (Fragment) OS=Homo sapiens OX=9606 GN=HSPD1 PE=2 SV=1	HSPD1	0	1	1	0	0	0	1	1	1	1	1	1	1	1	0	1	1	1
IQFKPDDGTTPER	B4E0X8,Q96AE4	cDNA FLJ61021, highly similar to Far upstream element-binding protein 1 OS=Homo sapiens OX=9606 PE=2 SV=1	FUBP1	0	0	1	0	0	0	1	0	1	2	3	2	1	1	0	0	0	1
HGSSSGSSSSYGQHGSGSR	Q86YZ3	Hornerin OS=Homo sapiens OX=9606 GN=HRNR PE=1 SV=2	HRNR	1	1	1	1	1	1	1	1	1	1	0	0	3	0	0	0	0	0
QSPSYGR	Q86YZ3	Hornerin OS=Homo sapiens OX=9606 GN=HRNR PE=1 SV=2	HRNR	0	0	0	0	0	0	2	0	1	2	2	1	2	1	0	0	1	1
AFGYYGPLR	A0A087X2D0,B2R6F3,P84103,P84103-2	Serine/arginine-rich-splicing factor 3 OS=Homo sapiens OX=9606 GN=SRSF3 PE=1 SV=1	SRSF3	0	0	0	0	0	0	1	1	1	1	2	2	1	1	1	1	1	0
RQLDSIVGER	P13647	Keratin, type II cytoskeletal 5 OS=Homo sapiens OX=9606 GN=KRT5 PE=1 SV=3	KRT5	0	0	2	0	0	0	1	1	1	1	0	1	1	1	1	1	1	1
TTTAAAVASTGPSSR	E7EVA0	Microtubule-associated protein OS=Homo sapiens OX=9606 GN=MAP4 PE=1 SV=1	MAP4	1	1	0	0	0	0	1	1	0	1	1	1	1	1	1	1	1	1
YGDGPRPPK	Q08211	ATP-dependent RNA helicase A OS=Homo sapiens OX=9606 GN=DHX9 PE=1 SV=4	DHX9	0	1	1	0	0	0	2	1	1	1	2	1	1	1	0	1	0	0
ILGPQGNTIKR	Q07666	KH domain-containing, RNA-binding, signal transduction-associated protein 1 OS=Homo sapiens OX=9606 GN=KHDRBS1 PE=1 SV=1	KHDRBS1	1	1	0	0	0	0	2	2	1	2	2	0	0	1	0	0	0	1
ITPSYVAFTPEGER	P11021,V9HWB4	Endoplasmic reticulum chaperone BiP OS=Homo sapiens OX=9606 GN=HSPA5 PE=1 SV=2	HSPA5	1	1	2	0	0	0	0	1	0	1	1	0	1	1	1	1	1	1
IINEPTAAAIAYGLDK	P11142,V9HW22	Heat shock cognate 71 kDa protein OS=Homo sapiens OX=9606 GN=HSPA8 PE=1 SV=1	HSPA8	0	0	1	0	0	0	0	1	0	1	0	1	1	1	2	2	1	2
MINLSVPDTIDER	P13797,Q53GY0	Plastin-3 OS=Homo sapiens OX=9606 GN=PLS3 PE=1 SV=4	PLS3	0	0	0	0	0	0	0	1	0	1	1	1	1	2	2	2	2	0
KRPSSLER	I0B0K8,P20930	Truncated profilaggrin OS=Homo sapiens OX=9606 GN=FLG PE=4 SV=1	FLG	1	2	2	1	1	2	0	1	0	0	0	0	1	1	0	1	0	0
MINTDLSR	P36578,Q59GY2	60S ribosomal protein L4 OS=Homo sapiens OX=9606 GN=RPL4 PE=1 SV=5	RPL4	0	0	1	0	0	1	0	1	0	0	1	0	2	2	2	1	1	1
QITVNDLPVGR	A0A0A0MSI0,A0A384NPQ2,Q06830	Peroxiredoxin-1 (Fragment) OS=Homo sapiens OX=9606 GN=PRDX1 PE=1 SV=1	PRDX1	1	1	2	0	0	1	0	0	1	0	0	1	1	1	2	1	1	0
YVVVTGITPTPLGEGK	A0A024R652,P11586	C-1-tetrahydrofolate synthase, cytoplasmic OS=Homo sapiens OX=9606 GN=MTHFD1 PE=3 SV=1	MTHFD1	1	2	1	1	0	0	0	0	1	0	1	0	1	1	1	1	1	1
ATGGGLSSVGGGSSTIK	P04259	Keratin, type II cytoskeletal 6B OS=Homo sapiens OX=9606 GN=KRT6B PE=1 SV=5	KRT6B	0	0	1	0	1	2	0	0	1	2	1	0	1	1	1	1	1	0
GILAADESTGSIAK	P04075,V9HWN7	Fructose-bisphosphate aldolase A OS=Homo sapiens OX=9606 GN=ALDOA PE=1 SV=2	ALDOA	2	1	1	0	0	0	0	0	0	2	0	0	1	2	1	1	1	1
FGDSNTVMR	P15924	Desmoplakin OS=Homo sapiens OX=9606 GN=DSP PE=1 SV=3	DSP	0	1	2	2	0	2	0	0	0	1	0	1	1	0	0	1	1	1
EDAANNYAR	B3KT06,P68363	Tubulin alpha chain OS=Homo sapiens OX=9606 PE=2 SV=1	TUBA1B	1	1	1	0	0	0	0	0	0	0	0	1	1	1	2	2	2	1
LRSEIDNVK	H6VRF8,H6VRG0,H6VRG1,P04264	Cytokeratin-1 OS=Homo sapiens OX=9606 GN=KRT1 PE=3 SV=1	KRT1	0	1	2	0	0	2	0	0	0	0	0	1	1	1	1	1	1	2
AFVHWYVGEGMEEGEFSEAR	B3KT06,P68363	Tubulin alpha chain OS=Homo sapiens OX=9606 PE=2 SV=1	TUBA1B	1	0	0	0	0	0	0	0	0	0	0	0	4	3	3	1	1	0
SVNGKEDAIWNLLR	A0A161I202,E7EQB2,E7ER44,P02788,V9HWI4	Lactotransferrin OS=Homo sapiens OX=9606 GN=LTF PE=2 SV=1	LTF	0	0	0	0	0	0	0	0	0	0	0	0	3	2	3	3	1	1
AAHSEGNTTAGLDMR	P78371,V9HW96	T-complex protein 1 subunit beta OS=Homo sapiens OX=9606 GN=CCT2 PE=1 SV=4	CCT2	0	0	0	0	0	0	0	0	0	0	0	0	2	4	1	0	3	3
STAGDTHLGGEDFDNR	P11142,V9HW22	Heat shock cognate 71 kDa protein OS=Homo sapiens OX=9606 GN=HSPA8 PE=1 SV=1	HSPA8	0	1	2	0	0	0	0	0	0	0	0	0	2	2	2	2	1	1
ASHFQSHSSER	Q5D862	Filaggrin-2 OS=Homo sapiens OX=9606 GN=FLG2 PE=1 SV=1	FLG2	0	0	0	0	0	1	0	0	0	0	0	0	2	2	2	2	2	2
LDELRDEGK	P02768	Albumin OS=Homo sapiens OX=9606 GN=ALB PE=1 SV=2	ALB	2	1	2	0	0	2	0	0	0	0	0	0	1	1	1	1	1	1
SGEGEVSGLMR	B2R8R5,Q13263	cDNA, FLJ94025, highly similar to Homo sapiens tripartite motif-containing 28 (TRIM28), mRNA OS=Homo sapiens OX=9606 PE=2 SV=1	TRIM28	1	1	1	1	0	0	0	0	0	0	0	0	2	2	2	2	0	1
EKDRDPEAQFEMPYVVR	O14744	Protein arginine N-methyltransferase 5 OS=Homo sapiens OX=9606 GN=PRMT5 PE=1 SV=4	PRMT5	0	0	0	0	0	0	0	0	0	0	0	0	2	2	3	2	2	2
DYDDMSPR	A0A024R228,B4DUQ1,P61978,P61978-2,P61978-3	Heterogeneous nuclear ribonucleoprotein K OS=Homo sapiens OX=9606 GN=HNRPK PE=4 SV=1	HNRPK	1	1	3	0	0	0	0	0	0	0	0	0	1	1	1	3	1	1
HPEAEMAQNSVR	A0A024R1X8,A0A0S2Z487,P14923	Junction plakoglobin OS=Homo sapiens OX=9606 GN=JUP PE=3 SV=1	JUP	0	1	3	0	0	1	0	0	0	0	0	0	0	2	2	0	1	3
HGSGLGHSSSHGQHGSGSGR	Q86YZ3	Hornerin OS=Homo sapiens OX=9606 GN=HRNR PE=1 SV=2	HRNR	0	0	0	0	0	0	0	0	0	0	0	0	0	1	2	3	3	4
MIAGQVLDINLAAEPK	B2R5W2,B4DY08,G3V4W0,P07910-2	Heterogeneous nuclear ribonucleoproteins C1/C2 OS=Homo sapiens OX=9606 GN=HNRNPC PE=1 SV=1	HNRNPC	2	0	2	0	0	0	2	0	3	1	1	1	0	0	0	0	0	0
VETGVLKPGMVVTFAPVNVTTEVK	A0A4D5RAC7,A0A4D5RAC9,P68104,Q53G85,Q53HM9,Q53HQ7,Q5VTE0,Q6IPN6,Q6IPS9,Q6IPT9	Tr-type G domain-containing protein OS=Homo sapiens OX=9606 PE=4 SV=1	EEF1A1	0	0	0	0	0	0	1	2	0	2	1	0	2	1	1	1	1	0
EVYQQQQYGSGGR	Q99729-3	Isoform 3 of Heterogeneous nuclear ribonucleoprotein A/B OS=Homo sapiens OX=9606 GN=HNRNPAB	HNRNPAB	1	1	0	0	0	0	1	1	0	1	1	1	1	1	1	1	0	1
SIQFVDWCPTGFK	B3KT06,P68363	Tubulin alpha chain OS=Homo sapiens OX=9606 PE=2 SV=1	TUBA1B	0	1	1	0	0	0	1	1	1	0	1	0	1	1	1	1	1	1
GNFGGSFAGSFGGAGGHAPGVAR	P52272,P52272-2	Heterogeneous nuclear ribonucleoprotein M OS=Homo sapiens OX=9606 GN=HNRNPM PE=1 SV=3	HNRNPM	0	0	0	0	0	0	1	2	1	1	0	1	1	2	0	2	0	1
EFSPFGTITSAK	A0A024R9C1,H0YAR2,P11940	Polyadenylate-binding protein OS=Homo sapiens OX=9606 GN=PABPC1 PE=3 SV=1	PABPC1	0	0	1	0	0	0	1	1	0	1	1	1	1	1	1	1	1	1
FSPAGPILSIR	A0A024R9C1,H0YAR2,P11940	Polyadenylate-binding protein OS=Homo sapiens OX=9606 GN=PABPC1 PE=3 SV=1	PABPC1	0	0	0	0	0	0	1	1	1	1	1	1	1	1	1	1	1	1
QQQVDIPLR	Q9NZI8	Insulin-like growth factor 2 mRNA-binding protein 1 OS=Homo sapiens OX=9606 GN=IGF2BP1 PE=1 SV=2	IGF2BP1	1	0	2	0	0	0	1	1	1	0	0	0	1	1	1	1	1	1
VDLLNQEIEFLK	P35908	Keratin, type II cytoskeletal 2 epidermal OS=Homo sapiens OX=9606 GN=KRT2 PE=1 SV=2	KRT2	1	0	0	0	0	0	1	1	1	1	1	1	1	1	1	1	0	1
GMGPGTPAGYGR	A0A384N5Z8,P23246	Epididymis secretory sperm binding protein OS=Homo sapiens OX=9606 PE=2 SV=1	SFPQ	0	0	1	0	0	0	1	1	1	1	1	0	1	1	1	1	1	1
LFVGNLPADITEDEFKR	A0A384N5Z8,P23246	Epididymis secretory sperm binding protein OS=Homo sapiens OX=9606 PE=2 SV=1	SFPQ	0	0	0	0	0	0	1	1	1	1	0	0	1	2	1	2	1	1
LVNEVTEFAK	P02768	Albumin OS=Homo sapiens OX=9606 GN=ALB PE=1 SV=2	ALB	0	0	0	0	0	0	1	1	0	0	0	1	2	2	2	0	2	1
QFIAAQGSSR	P07814	Bifunctional glutamate/proline--tRNA ligase OS=Homo sapiens OX=9606 GN=EPRS1 PE=1 SV=5	EPRS1	0	0	0	0	0	0	1	1	1	1	1	1	1	1	1	1	1	1
LAYINPDLALEEK	A8K690,P31948,V9HW72	cDNA FLJ76863, highly similar to Homo sapiens stress-induced-phosphoprotein 1 (Hsp70/Hsp90-organizing protein) (STIP1), mRNA OS=Homo sapiens OX=9606 PE=2 SV=1	STIP1	0	0	0	0	0	0	1	0	1	1	2	1	1	1	1	1	1	1
IQSQFTDAQK	P15924	Desmoplakin OS=Homo sapiens OX=9606 GN=DSP PE=1 SV=3	DSP	0	1	2	0	0	1	1	0	0	1	0	0	1	1	1	1	1	1
DAGTIAGLNVLR	P11142,V9HW22	Heat shock cognate 71 kDa protein OS=Homo sapiens OX=9606 GN=HSPA8 PE=1 SV=1	HSPA8	0	0	0	0	0	0	1	1	2	2	2	1	1	0	0	1	1	0
VTLMQLPTR	A0A024R821,P55884,P55884-2	Eukaryotic translation initiation factor 3 subunit B OS=Homo sapiens OX=9606 GN=EIF3S9 PE=3 SV=1	EIF3B	0	0	0	0	0	0	1	1	1	1	1	1	1	1	1	1	1	1
GVEICIATPGR	P17844	Probable ATP-dependent RNA helicase DDX5 OS=Homo sapiens OX=9606 GN=DDX5 PE=1 SV=1	DDX5	0	0	0	0	0	0	1	1	1	1	2	1	1	1	1	1	0	1
LLQDFFNGR	A0A0G2JIW1,A8K5I0,P0DMV8,P0DMV9	Heat shock 70 kDa protein 1B OS=Homo sapiens OX=9606 GN=HSPA1B PE=1 SV=1	HSPA1B	0	0	0	0	0	0	1	0	2	1	1	1	1	1	1	1	1	1
NQVALNPQNTVFDAKR	A0A0G2JIW1,A8K5I0,P0DMV8,P0DMV9	Heat shock 70 kDa protein 1B OS=Homo sapiens OX=9606 GN=HSPA1B PE=1 SV=1	HSPA1B	0	1	0	0	0	0	1	1	0	4	2	0	1	0	1	0	0	1
YGEYFPGTGDLR	Q13547,Q6IT96	Histone deacetylase 1 OS=Homo sapiens OX=9606 GN=HDAC1 PE=1 SV=1	HDAC1	0	0	0	0	0	0	1	1	2	0	2	1	1	1	1	1	1	0
LAGTQPLEVLEAVQR	A0A024R1A3,P22314	Ubiquitin-activating enzyme E1 OS=Homo sapiens OX=9606 GN=UBE1 PE=2 SV=1	UBA1	0	0	0	0	0	0	1	1	2	1	1	0	1	1	1	1	1	1
ATENDIYNFFSPLNPVR	A0A384MEJ3,E9PCY7,G8JLB6,P31943	Epididymis secretory sperm binding protein OS=Homo sapiens OX=9606 PE=2 SV=1	HNRNPH1	0	0	1	0	0	0	1	1	1	1	0	1	1	1	1	1	1	1
LVPGGGATEIELAK	P50990,Q53HU0	T-complex protein 1 subunit theta OS=Homo sapiens OX=9606 GN=CCT8 PE=1 SV=4	CCT8	0	0	0	0	0	0	1	1	1	1	1	1	1	1	1	1	1	1
YYGGGSEGGR	B2R959	cDNA, FLJ94229, highly similar to Homo sapiens heterogeneous nuclear ribonucleoprotein L (HNRPL),mRNA OS=Homo sapiens OX=9606 PE=2 SV=1		0	1	1	0	0	0	1	0	0	1	1	1	1	1	1	1	1	1
NLQDAMQVCR	P49368	T-complex protein 1 subunit gamma OS=Homo sapiens OX=9606 GN=CCT3 PE=1 SV=4	CCT3	0	0	0	0	0	0	1	1	0	0	0	0	1	2	2	2	2	1
QQQLLNEENLR	Q9NVI7-2	Isoform 2 of ATPase family AAA domain-containing protein 3A OS=Homo sapiens OX=9606 GN=ATAD3A	ATAD3A	0	0	1	0	0	0	1	1	1	0	1	1	1	1	1	1	1	1
AIPQLQGYLR	Q8N5Z7	60S ribosomal protein L6 OS=Homo sapiens OX=9606 GN=RPL6 PE=1 SV=1	RPL6	0	0	0	0	0	0	2	1	2	2	1	1	1	1	0	1	0	0
ISSIQSIVPALEIANAHR	A0A024R3X4,A0A7I2V599,P10809	60 kDa chaperonin (Fragment) OS=Homo sapiens OX=9606 GN=HSPD1 PE=2 SV=1	HSPD1	0	0	0	0	0	0	1	2	1	0	0	0	2	1	1	1	2	1
IGGGIDVPVPR	A0A087WTP3,A0A384P5V3,Q92945	Far upstream element-binding protein 2 OS=Homo sapiens OX=9606 GN=KHSRP PE=1 SV=1	KHSRP	0	0	0	0	0	0	2	0	1	1	2	2	1	1	0	1	0	1
VQISPDSGGLPER	A0A087WTP3,A0A384P5V3,Q92945	Far upstream element-binding protein 2 OS=Homo sapiens OX=9606 GN=KHSRP PE=1 SV=1	KHSRP	0	0	0	0	0	0	1	0	1	1	1	2	1	1	1	1	1	1
LMQLVDHR	A0A1X7SBZ2,Q92841	RNA helicase OS=Homo sapiens OX=9606 GN=DDX17 PE=1 SV=1	DDX17	2	1	0	0	0	0	1	1	0	2	1	1	1	1	0	0	0	1
TIAIIAEGIPEALTR	A0A024R1T9,P53396,Q4LE36	ATP-citrate synthase OS=Homo sapiens OX=9606 GN=ACLY PE=3 SV=1	ACLY	0	0	0	0	0	0	1	1	1	1	1	1	1	1	1	1	1	1
AVLLAGPPGTGK	A0A384MTR5,B5BUB1,Q9Y265	RuvB-like helicase OS=Homo sapiens OX=9606 PE=2 SV=1	RUVBL1	0	0	1	0	0	0	1	1	0	1	1	1	1	1	1	1	1	1
SIVDKEGVPR	A0A024QYU9,A1KYQ7,B4DVQ5,Q99613,Q99613-2	Eukaryotic translation initiation factor 3 subunit C OS=Homo sapiens OX=9606 GN=EIF3S8 PE=3 SV=1	EIF3S8	0	0	0	0	0	0	1	0	1	1	1	0	2	1	1	1	1	2
TTAENEFVMLK	P13647	Keratin, type II cytoskeletal 5 OS=Homo sapiens OX=9606 GN=KRT5 PE=1 SV=3	KRT5	0	0	2	0	0	1	1	0	1	0	1	1	1	1	1	1	0	1
ESYSVYVYK	A0A024QZZ7,A0A024RCJ9,B2R4S9,I6L9F7,P58876,P62807,Q5QNW6,Q5QNW6-2,Q93079,Q99877,Q99879,U3KQK0	Histone H2B OS=Homo sapiens OX=9606 GN=HIST1H2BD PE=3 SV=1	H2BC5	1	1	1	0	0	1	1	1	1	2	2	1	0	0	0	0	0	0
GPPPSYGGSSR	P38159	RNA-binding motif protein, X chromosome OS=Homo sapiens OX=9606 GN=RBMX PE=1 SV=3	RBMX	1	0	1	0	0	0	2	0	1	2	1	2	0	1	0	1	0	0
IGAEVYHNLK	A0A024R4F1,P06733	2-phospho-D-glycerate hydro-lyase OS=Homo sapiens OX=9606 GN=HEL-S-17 PE=2 SV=1	ENO1	0	2	2	0	0	0	1	0	0	1	0	1	2	1	1	0	1	0
LMMDPLSGQNR	O43390	Heterogeneous nuclear ribonucleoprotein R OS=Homo sapiens OX=9606 GN=HNRNPR PE=1 SV=1	HNRNPR	0	0	0	0	0	0	2	1	1	1	2	1	1	1	0	1	0	1
LGTLSPAFSTR	A0A140VK49,Q7KZF4	Staphylococcal nuclease domain-containing protein OS=Homo sapiens OX=9606 GN=SND1 PE=2 SV=1	SND1	0	0	0	0	0	0	2	1	1	1	2	1	1	1	1	0	0	1
QDHPSSMGVYGQESGGFSGPGENR	B0QYK0,Q01844,Q01844-3,Q01844-5,Q01844-6	RNA-binding protein EWS OS=Homo sapiens OX=9606 GN=EWSR1 PE=1 SV=1	EWSR1	0	1	1	0	0	0	1	0	0	1	1	1	1	1	1	1	1	1
AIEPPPLDAVIEAEHTLR	Q08211	ATP-dependent RNA helicase A OS=Homo sapiens OX=9606 GN=DHX9 PE=1 SV=4	DHX9	0	0	0	0	0	0	1	1	2	1	1	1	1	1	1	1	0	1
GGPPGPPISR	E7EUU4	Eukaryotic translation initiation factor 4 gamma 1 OS=Homo sapiens OX=9606 GN=EIF4G1 PE=1 SV=1	EIF4G1	0	0	0	0	0	0	2	1	1	2	2	0	1	0	0	1	0	2
TSIFWNDVKDPVSIEER	A0A024R821,P55884,P55884-2	Eukaryotic translation initiation factor 3 subunit B OS=Homo sapiens OX=9606 GN=EIF3S9 PE=3 SV=1	EIF3B	0	0	0	0	0	0	0	1	0	0	0	0	2	2	2	2	2	1
HLEINPDHPIVETLR	A0A024RD80,P08238	Heat shock protein 90kDa alpha (Cytosolic), class B member 1, isoform CRA_a OS=Homo sapiens OX=9606 GN=HSP90AB1 PE=3 SV=1	HSP90AB1	0	0	0	0	0	0	0	1	0	0	0	0	2	2	2	1	2	2
TPGPGAQSALR	A0A2R8Y811,P62263	40S ribosomal protein S14 (Fragment) OS=Homo sapiens OX=9606 GN=RPS14 PE=1 SV=1	RPS14	1	0	1	0	0	1	0	1	1	1	1	0	1	0	1	1	1	1
SDLEMQYETLQEELMALK	P35527	Keratin, type I cytoskeletal 9 OS=Homo sapiens OX=9606 GN=KRT9 PE=1 SV=3	KRT9	0	0	0	0	0	0	0	1	0	0	0	0	3	1	2	2	2	1
TPLTATLSK	Q96K68	cDNA FLJ14473 fis, clone MAMMA1001080, highly similar to Homo sapiens SNC73 protein (SNC73) mRNA OS=Homo sapiens OX=9606 PE=2 SV=1		0	1	1	0	0	1	0	0	1	1	1	0	1	1	1	1	1	1
LTGMAFR	P04406,V9HVZ4	Glyceraldehyde-3-phosphate dehydrogenase OS=Homo sapiens OX=9606 GN=GAPDH PE=1 SV=3	GAPDH	0	0	0	0	0	0	0	0	1	2	0	0	2	2	1	1	2	1
FSNSSSSNEFSK	Q5D862	Filaggrin-2 OS=Homo sapiens OX=9606 GN=FLG2 PE=1 SV=1	FLG2	1	1	2	0	1	1	0	0	1	0	0	0	1	2	1	0	1	0
QKWEAEPVYVQR	A0A140VK00,P25311	Testicular tissue protein Li 227 OS=Homo sapiens OX=9606 PE=2 SV=1	AZGP1	0	0	2	0	0	0	0	0	1	0	0	0	3	1	1	1	2	1
LLQLQEQMR	P15924	Desmoplakin OS=Homo sapiens OX=9606 GN=DSP PE=1 SV=3	DSP	0	0	0	1	0	0	0	0	1	1	0	0	2	1	1	2	1	2
VEVERDNLAEDIMR	P08670,V9HWE1	Vimentin OS=Homo sapiens OX=9606 GN=VIM PE=1 SV=4	VIM	0	0	3	0	0	1	0	0	0	2	0	0	2	1	0	1	1	1
IQNDAGVR	A0A087WTP3,A0A384P5V3,Q92945	Far upstream element-binding protein 2 OS=Homo sapiens OX=9606 GN=KHSRP PE=1 SV=1	KHSRP	1	1	1	1	0	0	0	0	0	1	0	1	1	1	1	1	1	1
AAQEEYVKR	P04075,V9HWN7	Fructose-bisphosphate aldolase A OS=Homo sapiens OX=9606 GN=ALDOA PE=1 SV=2	ALDOA	2	1	2	0	0	0	0	0	0	2	0	0	0	2	1	0	1	1
QLDEPKLER	B4DRM3,E7EX17,P23588	cDNA FLJ54492, highly similar to Eukaryotic translation initiation factor 4B OS=Homo sapiens OX=9606 PE=2 SV=1	EIF4B	1	0	0	0	0	0	0	0	0	0	0	0	2	2	2	2	2	1
TDMDNQIVVSDYAQMDR	P50991	T-complex protein 1 subunit delta OS=Homo sapiens OX=9606 GN=CCT4 PE=1 SV=4	CCT4	0	0	0	0	0	0	0	0	0	0	0	0	2	3	2	1	2	2
ATNYNAGDR	B2R4C5,P61626	1,4-beta-N-acetylmuramidase C OS=Homo sapiens OX=9606 GN=LYZ PE=2 SV=1	LYZ	1	1	1	1	1	1	0	0	0	0	0	0	2	1	0	1	1	1
VKEDPDGEHAR	P52272,P52272-2	Heterogeneous nuclear ribonucleoprotein M OS=Homo sapiens OX=9606 GN=HNRNPM PE=1 SV=3	HNRNPM	1	1	1	0	0	0	0	0	0	0	0	0	2	2	0	2	1	2
SNVSDAVAQSTR	P60174,P60174-3,Q53HE2,V9HWK1	Triosephosphate isomerase OS=Homo sapiens OX=9606 GN=TPI1 PE=1 SV=4	TPI1	1	1	1	2	1	1	0	0	0	0	0	0	1	0	1	1	1	1
LRPVAAEVYGTER	A0A161I202,E7EQB2,E7ER44,P02788,V9HWI4	Lactotransferrin OS=Homo sapiens OX=9606 GN=LTF PE=2 SV=1	LTF	0	0	0	0	0	0	0	0	0	0	0	0	2	2	2	2	2	2
QDVDNASLAR	P08670,V9HWE1	Vimentin OS=Homo sapiens OX=9606 GN=VIM PE=1 SV=4	VIM	1	1	1	1	1	1	0	0	0	0	0	0	1	1	1	1	1	1
TNQELQEINR	A0A024R5Z7,H0YMW4,P07355,P07355-2,V9HW65	Annexin OS=Homo sapiens OX=9606 GN=ANXA2 PE=2 SV=1	ANXA2	1	1	1	1	1	1	0	0	0	0	0	0	1	1	1	1	1	1
GIMEEDEACGR	A0A024R1X8,A0A0S2Z487,P14923	Junction plakoglobin OS=Homo sapiens OX=9606 GN=JUP PE=3 SV=1	JUP	0	0	0	1	0	1	0	0	0	0	0	0	1	2	1	2	2	2
AFHNEAQVNPER	P17987	T-complex protein 1 subunit alpha OS=Homo sapiens OX=9606 GN=TCP1 PE=1 SV=1	TCP1	0	1	0	0	0	0	0	0	0	0	0	0	2	2	2	2	1	2
GRPAVCQPQGR	Q5T749	Keratinocyte proline-rich protein OS=Homo sapiens OX=9606 GN=KPRP PE=1 SV=1	KPRP	1	0	2	0	1	1	0	0	0	0	0	0	2	0	1	1	1	2
RPISSCSQR	Q5T749	Keratinocyte proline-rich protein OS=Homo sapiens OX=9606 GN=KPRP PE=1 SV=1	KPRP	0	1	1	0	0	1	0	0	0	0	0	0	2	2	0	2	1	2
SGQSSYGQHSSGSSQSSGYGQHGSR	Q5D862	Filaggrin-2 OS=Homo sapiens OX=9606 GN=FLG2 PE=1 SV=1	FLG2	0	0	2	2	1	1	0	0	0	0	0	0	1	1	1	1	0	2
KLDPGSEETQTLVR	P26641,Q53YD7	Elongation factor 1-gamma OS=Homo sapiens OX=9606 GN=EEF1G PE=1 SV=3	EEF1G	1	0	1	0	0	0	0	0	0	0	0	0	2	2	1	2	1	2
EIVHIQAGQCGNQIGAK	P07437,Q5SU16	Tubulin beta chain OS=Homo sapiens OX=9606 GN=TUBB PE=1 SV=2	TUBB	0	0	0	0	0	0	0	0	0	0	0	0	3	3	3	1	1	1
LTTPTYGDLNHLVSATMSGVTTCLR	P07437,Q5SU16	Tubulin beta chain OS=Homo sapiens OX=9606 GN=TUBB PE=1 SV=2	TUBB	0	0	0	0	0	0	0	0	0	0	0	0	3	3	2	2	1	1
YFSTTEDYDHEITGLR	G8H6I3,Q96DA0	Endocrine and exocrine protein OS=Homo sapiens OX=9606 GN=EECP PE=2 SV=1	ZG16B	0	0	0	0	0	0	0	0	0	0	0	0	2	2	2	2	2	2
ELEDATETADAMNR	A0A024R1N1,P35579	Myosin, heavy polypeptide 9, non-muscle, isoform CRA_a OS=Homo sapiens OX=9606 GN=MYH9 PE=3 SV=1	MYH9	0	0	3	0	0	2	0	0	0	0	0	0	2	1	0	2	1	1
VQALEEANNDLENKIQDWYDK	P35527	Keratin, type I cytoskeletal 9 OS=Homo sapiens OX=9606 GN=KRT9 PE=1 SV=3	KRT9	0	0	2	0	0	0	0	0	0	0	0	0	2	1	2	2	1	2
ADDKETCFAEEGKK	P02768	Albumin OS=Homo sapiens OX=9606 GN=ALB PE=1 SV=2	ALB	0	0	0	0	0	0	0	0	0	0	0	0	3	1	3	3	1	1
DDNPNLPR	P02768	Albumin OS=Homo sapiens OX=9606 GN=ALB PE=1 SV=2	ALB	0	0	0	0	0	0	0	0	0	0	0	0	2	2	2	2	2	2
ETYGEMADCCAK	P02768	Albumin OS=Homo sapiens OX=9606 GN=ALB PE=1 SV=2	ALB	0	0	0	0	0	0	0	0	0	0	0	0	2	2	2	2	2	2
SHCIAEVENDEMPADLPSLAADFVESK	P02768	Albumin OS=Homo sapiens OX=9606 GN=ALB PE=1 SV=2	ALB	0	0	0	0	0	0	0	0	0	0	0	0	1	2	2	2	3	2
EMQDLGGGER	Q02413	Desmoglein-1 OS=Homo sapiens OX=9606 GN=DSG1 PE=1 SV=2	DSG1	0	0	2	0	0	1	0	0	0	0	0	0	2	1	1	1	2	2
SEQDQAENEGEDSAVLMER	A0A024QYU9,A1KYQ7,B4DVQ5,Q99613,Q99613-2	Eukaryotic translation initiation factor 3 subunit C OS=Homo sapiens OX=9606 GN=EIF3S8 PE=3 SV=1	EIF3S8	0	0	0	0	0	0	0	0	0	0	0	0	3	2	1	3	1	2
IKDMDLWEQQEEER	J9R021,Q14152	Eukaryotic translation initiation factor 3 subunit A OS=Homo sapiens OX=9606 GN=eIF3a PE=2 SV=1	EIF3A	0	0	0	0	0	0	0	0	0	0	0	0	3	3	0	2	2	2
RVPPPALSR	J9R021,Q14152	Eukaryotic translation initiation factor 3 subunit A OS=Homo sapiens OX=9606 GN=eIF3a PE=2 SV=1	EIF3A	0	0	0	0	0	0	0	0	0	0	0	0	3	2	2	2	2	1
AQYEEIANR	P13647	Keratin, type II cytoskeletal 5 OS=Homo sapiens OX=9606 GN=KRT5 PE=1 SV=3	KRT5	0	1	3	1	1	1	0	0	0	0	0	0	1	1	1	0	1	1
DVDAAYMNK	P13647	Keratin, type II cytoskeletal 5 OS=Homo sapiens OX=9606 GN=KRT5 PE=1 SV=3	KRT5	1	1	2	0	1	1	0	0	0	0	0	0	1	2	1	0	0	2
EYQELMNTK	P13647	Keratin, type II cytoskeletal 5 OS=Homo sapiens OX=9606 GN=KRT5 PE=1 SV=3	KRT5	1	1	1	1	1	2	0	0	0	0	0	0	1	1	1	1	0	1
VDNALQSGNSQESVTEQDSK	Q6P5S8	IGK@ protein OS=Homo sapiens OX=9606 GN=IGK@ PE=1 SV=1	IGK@	0	0	1	0	0	0	0	0	0	0	0	0	2	2	2	2	2	1
ASLEGNLAETENR	Q04695	Keratin, type I cytoskeletal 17 OS=Homo sapiens OX=9606 GN=KRT17 PE=1 SV=2	KRT17	0	2	1	2	0	1	0	0	0	0	0	0	1	1	1	1	1	1
TKFETEQALR	Q04695	Keratin, type I cytoskeletal 17 OS=Homo sapiens OX=9606 GN=KRT17 PE=1 SV=2	KRT17	0	1	2	0	0	2	0	0	0	0	0	0	2	2	0	0	1	2
IDEPLEGSEDR	A0A024R228,B4DUQ1,P61978,P61978-2,P61978-3	Heterogeneous nuclear ribonucleoprotein K OS=Homo sapiens OX=9606 GN=HNRPK PE=4 SV=1	HNRPK	0	1	1	0	0	0	0	0	0	0	0	0	2	2	2	2	1	1
RPAEDMEEEQAFKR	A0A024R228,B4DUQ1,P61978,P61978-2,P61978-3	Heterogeneous nuclear ribonucleoprotein K OS=Homo sapiens OX=9606 GN=HNRPK PE=4 SV=1	HNRPK	0	1	2	0	0	0	0	0	0	0	0	0	1	3	0	3	1	1
LASLEELKR	P15924	Desmoplakin OS=Homo sapiens OX=9606 GN=DSP PE=1 SV=3	DSP	0	1	2	0	0	2	0	0	0	0	0	0	1	1	1	1	1	2
RQDSLESMK	P15924	Desmoplakin OS=Homo sapiens OX=9606 GN=DSP PE=1 SV=3	DSP	0	0	1	0	0	0	0	0	0	0	0	0	2	2	2	2	2	1
VLEQDKAR	P15924	Desmoplakin OS=Homo sapiens OX=9606 GN=DSP PE=1 SV=3	DSP	0	1	2	1	2	2	0	0	0	0	0	0	1	1	1	0	0	1
RVDQLKSDQSR	H6VRF8,H6VRG0,H6VRG1,P04264	Cytokeratin-1 OS=Homo sapiens OX=9606 GN=KRT1 PE=3 SV=1	KRT1	1	1	1	2	3	2	0	0	0	0	0	0	0	1	0	0	0	1
DNSTMGYMAAK	K9JA46,P07900,P07900-2	Epididymis luminal secretory protein 52 OS=Homo sapiens OX=9606 GN=EL52 PE=2 SV=1	HSP90AA1	2	0	0	0	0	0	0	0	0	0	0	0	0	1	2	4	0	3
VLTPELYAELR	A0A0S2Z471	Creatine kinase (Fragment) OS=Homo sapiens OX=9606 GN=CKB PE=2 SV=1	CKB	0	0	1	0	0	0	2	1	0	2	1	1	1	0	1	0	1	0
SSAQDPQAVLGALGR	A0A024RCN6,A0A1U9X9C1,A0A1U9X9C4,A0A1U9X9C8,A0A1U9X9D5,P26640	Valyl-tRNA synthetase OS=Homo sapiens OX=9606 GN=VARS PE=1 SV=1	VARS1	0	0	1	0	0	0	1	0	1	1	1	1	1	1	1	1	1	0
SGVSLAALK	P16403	Histone H1.2 OS=Homo sapiens OX=9606 GN=H1-2 PE=1 SV=2	H1-2	0	0	0	0	0	0	2	1	2	0	2	1	1	0	1	1	0	0
MYSYPAR	B2R5W2,B4DY08,G3V4W0,P07910-2	Heterogeneous nuclear ribonucleoproteins C1/C2 OS=Homo sapiens OX=9606 GN=HNRNPC PE=1 SV=1	HNRNPC	0	0	0	0	0	0	2	1	2	2	2	1	1	0	0	0	0	0
EKPYFPIPEEYTFIQNVPLEDR	Q00839	Heterogeneous nuclear ribonucleoprotein U OS=Homo sapiens OX=9606 GN=HNRNPU PE=1 SV=6	HNRNPU	0	0	0	0	0	0	2	1	0	1	0	1	1	1	1	1	1	1
AEAESWYQTK	A0A0S2Z428,B4DRR0,P02538	HCG2039812, isoform CRA_b (Fragment) OS=Homo sapiens OX=9606 GN=KRT6A PE=2 SV=1	KRT6A	0	2	2	0	0	1	1	1	0	1	0	0	1	0	0	1	1	0
TQDENPVVHFFK	P02686-3	Isoform 3 of Myelin basic protein OS=Homo sapiens OX=9606 GN=MBP	MBP	0	0	0	0	0	0	6	2	2	0	0	0	1	0	0	0	0	0
AAQDRDQIYR	B2RDQ3,P62995,Q8N1H4	cDNA, FLJ96718, highly similar to Homo sapiens splicing factor, arginine/serine-rich 10 (transformer 2 homolog, Drosophila) (SFRS10), mRNA OS=Homo sapiens OX=9606 PE=2 SV=1	TRA2B	0	0	0	0	0	0	1	1	0	0	1	1	1	2	0	2	0	2
GVVDSDDLPLNVSR	P14625,Q5CAQ5,V9HWP2	Endoplasmin OS=Homo sapiens OX=9606 GN=HSP90B1 PE=1 SV=1	HSP90B1	0	0	0	0	0	0	1	1	0	0	1	1	2	1	1	1	1	1
CGLVPVLAENYK	A0A161I202,E7EQB2,E7ER44,P02788,V9HWI4	Lactotransferrin OS=Homo sapiens OX=9606 GN=LTF PE=2 SV=1	LTF	0	0	0	0	0	0	4	0	1	1	0	0	0	1	1	1	1	1
GDYPLEAVR	P14618,V9HWB8	Pyruvate kinase PKM OS=Homo sapiens OX=9606 GN=PKM PE=1 SV=4	PKM	0	0	0	0	0	0	1	1	1	1	1	1	1	1	1	0	1	1
LALDVEIATYR	P35908	Keratin, type II cytoskeletal 2 epidermal OS=Homo sapiens OX=9606 GN=KRT2 PE=1 SV=2	KRT2	0	0	0	0	0	0	1	1	2	1	0	0	1	1	1	1	1	1
AQFEGIVTDLIR	A0A384P5G6,A0A7I2V2G2,B7Z4V2,P38646,V9HW84	75 kDa glucose-regulated protein OS=Homo sapiens OX=9606 PE=2 SV=1	HSPA9	0	0	3	0	0	0	1	1	1	1	1	1	0	0	0	1	1	0
VQQTVQDLFGR	A0A384P5G6,A0A7I2V2G2,B7Z4V2,P38646,V9HW84	75 kDa glucose-regulated protein OS=Homo sapiens OX=9606 PE=2 SV=1	HSPA9	0	0	0	0	0	0	2	2	1	2	2	1	0	1	0	0	0	0
LDKSQIHDIVLVGGSTR	P11142,V9HW22	Heat shock cognate 71 kDa protein OS=Homo sapiens OX=9606 GN=HSPA8 PE=1 SV=1	HSPA8	0	0	0	0	0	0	2	0	0	0	0	0	1	1	1	2	2	2
NQVAMNPTNTVFDAK	P11142,V9HW22	Heat shock cognate 71 kDa protein OS=Homo sapiens OX=9606 GN=HSPA8 PE=1 SV=1	HSPA8	0	1	3	0	0	0	1	0	2	1	1	1	0	1	0	0	0	0
ALIAAQYSGAQVR	P26641,Q53YD7	Elongation factor 1-gamma OS=Homo sapiens OX=9606 GN=EEF1G PE=1 SV=3	EEF1G	0	1	1	0	0	0	1	0	0	0	1	1	1	1	1	1	1	1
NSNLVGAAHEELQQSR	A0A6Q8PFJ0	Prelamin-A/C OS=Homo sapiens OX=9606 GN=LMNA PE=1 SV=1	LMNA	0	0	1	0	0	0	1	0	0	3	1	0	0	2	0	3	0	0
KESYSIYVYK	P23527,P33778,Q16778	Histone H2B type 1-O OS=Homo sapiens OX=9606 GN=H2BC17 PE=1 SV=3	H2BC17	0	0	3	0	0	0	2	2	1	1	1	1	0	0	0	0	0	0
HIYYITGETK	K9JA46,P07900,P07900-2	Epididymis luminal secretory protein 52 OS=Homo sapiens OX=9606 GN=EL52 PE=2 SV=1	HSP90AA1	0	0	0	0	0	0	2	2	1	2	0	1	0	1	0	1	0	1
ATQALVLAPTR	P60842	Eukaryotic initiation factor 4A-I OS=Homo sapiens OX=9606 GN=EIF4A1 PE=1 SV=1	EIF4A1	0	0	0	0	0	0	1	1	2	0	1	1	1	1	0	1	1	1
IEVIEIMTDR	A0A024RAZ7,A0A024RB53,A0A7I2V3R8,F8W6I7,P09651,P09651-2	Helix-destabilizing protein OS=Homo sapiens OX=9606 GN=HNRPA1 PE=4 SV=1	HNRNPA1	0	1	1	0	0	0	1	1	0	0	1	1	1	1	1	1	0	1
TLSFGSDLNYATR	J9R021,Q14152	Eukaryotic translation initiation factor 3 subunit A OS=Homo sapiens OX=9606 GN=eIF3a PE=2 SV=1	EIF3A	0	0	0	0	0	0	1	1	1	0	1	1	1	1	1	1	1	1
VLLATLSIPITPER	J9R021,Q14152	Eukaryotic translation initiation factor 3 subunit A OS=Homo sapiens OX=9606 GN=eIF3a PE=2 SV=1	EIF3A	0	0	0	0	0	0	2	1	1	0	1	1	1	1	1	1	0	1
FEELCSDLFR	A0A0G2JIW1,A8K5I0,P0DMV8,P0DMV9	Heat shock 70 kDa protein 1B OS=Homo sapiens OX=9606 GN=HSPA1B PE=1 SV=1	HSPA1B	0	0	0	0	0	0	1	1	0	1	1	1	1	1	1	1	1	1
GMQELGVHPDQETYTDYVIPCFDSVNSAR	E5KNY5,P42704	Leucine-rich PPR-motif containing OS=Homo sapiens OX=9606 GN=LRPPRC PE=4 SV=1	LRPPRC	0	0	0	0	0	0	1	0	0	0	0	0	2	2	2	1	1	2
TVLDQQQTPSR	E5KNY5,P42704	Leucine-rich PPR-motif containing OS=Homo sapiens OX=9606 GN=LRPPRC PE=4 SV=1	LRPPRC	0	1	1	0	0	0	1	1	1	1	1	0	0	1	0	1	1	1
VLLSALER	A0A024R652,P11586	C-1-tetrahydrofolate synthase, cytoplasmic OS=Homo sapiens OX=9606 GN=MTHFD1 PE=3 SV=1	MTHFD1	0	0	0	0	0	0	2	1	1	2	2	1	0	0	0	1	1	0
STGEAFVQFASQEIAEK	A0A384MEJ3,E9PCY7,G8JLB6,P31943	Epididymis secretory sperm binding protein OS=Homo sapiens OX=9606 PE=2 SV=1	HNRNPH1	2	0	1	0	0	0	1	0	1	0	0	1	1	1	1	1	0	1
FSTPEQAAK	B2R959	cDNA, FLJ94229, highly similar to Homo sapiens heterogeneous nuclear ribonucleoprotein L (HNRPL),mRNA OS=Homo sapiens OX=9606 PE=2 SV=1		0	0	0	0	0	0	2	1	1	1	1	2	0	0	0	1	1	1
SSSGLLEWESK	B2R959	cDNA, FLJ94229, highly similar to Homo sapiens heterogeneous nuclear ribonucleoprotein L (HNRPL),mRNA OS=Homo sapiens OX=9606 PE=2 SV=1		0	0	0	0	0	0	2	1	1	1	1	1	1	1	0	1	0	1
TPASPVVHIR	B2R959	cDNA, FLJ94229, highly similar to Homo sapiens heterogeneous nuclear ribonucleoprotein L (HNRPL),mRNA OS=Homo sapiens OX=9606 PE=2 SV=1		0	0	1	0	0	0	1	1	0	0	0	0	1	2	1	2	1	1
LLSRPQDALEGVVLSPSLEAR	Q9NVI7-2	Isoform 2 of ATPase family AAA domain-containing protein 3A OS=Homo sapiens OX=9606 GN=ATAD3A	ATAD3A	0	0	0	0	0	0	1	1	1	1	0	0	1	1	2	1	1	1
VGAAEIISR	O75533	Splicing factor 3B subunit 1 OS=Homo sapiens OX=9606 GN=SF3B1 PE=1 SV=3	SF3B1	0	1	1	0	0	0	1	0	1	1	1	0	0	1	0	2	1	1
SAEYGSSLQSSR	Q6KB66	Keratin, type II cytoskeletal 80 OS=Homo sapiens OX=9606 GN=KRT80 PE=1 SV=2	KRT80	0	1	1	1	1	1	1	0	1	1	1	0	1	0	0	0	0	1
TLGDFAAEYAK	A0A024R3T8,P09874	Poly [ADP-ribose] polymerase OS=Homo sapiens OX=9606 GN=PARP1 PE=4 SV=1	PARP1	0	0	0	0	0	0	2	1	1	1	1	1	1	1	0	1	0	1
YQELQITAGR	Q0IIN1,Q7Z794	Keratin 77 OS=Homo sapiens OX=9606 GN=KRT77 PE=1 SV=1	KRT77	0	0	2	0	1	1	1	1	1	0	1	0	0	1	1	1	0	0
AYAALAALEK	Q12906-7	Isoform 7 of Interleukin enhancer-binding factor 3 OS=Homo sapiens OX=9606 GN=ILF3	ILF3	0	0	0	0	0	0	2	0	2	2	1	2	0	0	0	1	1	0
TLNDELEIIEGMK	A0A024R3X4,A0A7I2V599,P10809	60 kDa chaperonin (Fragment) OS=Homo sapiens OX=9606 GN=HSPD1 PE=2 SV=1	HSPD1	0	1	1	0	0	0	1	0	1	0	0	0	2	1	2	1	1	0
LQPFATEADVEEALR	A8K521,B1AHB0,P33992,Q53FG5	DNA helicase OS=Homo sapiens OX=9606 PE=2 SV=1	MCM5	0	0	0	0	0	0	1	0	1	1	1	2	1	1	1	1	0	1
FGGSGSQVDSAR	Q13200	26S proteasome non-ATPase regulatory subunit 2 OS=Homo sapiens OX=9606 GN=PSMD2 PE=1 SV=3	PSMD2	1	0	0	0	0	0	1	0	0	1	1	1	1	1	1	1	1	1
DMVGIAQTGSGK	A0A1X7SBZ2,Q92841	RNA helicase OS=Homo sapiens OX=9606 GN=DDX17 PE=1 SV=1	DDX17	1	2	1	0	0	0	1	0	0	0	1	0	1	2	0	0	0	2
SGKAPILIATDVASR	A0A1X7SBZ2,Q92841	RNA helicase OS=Homo sapiens OX=9606 GN=DDX17 PE=1 SV=1	DDX17	0	0	0	0	0	0	3	1	0	4	3	0	0	0	0	0	0	0
HGSGSGQSPSPSR	Q86YZ3	Hornerin OS=Homo sapiens OX=9606 GN=HRNR PE=1 SV=2	HRNR	0	0	0	0	0	0	2	1	1	2	2	1	2	0	0	0	0	0
YGQQGSGSGQSPSR	Q86YZ3	Hornerin OS=Homo sapiens OX=9606 GN=HRNR PE=1 SV=2	HRNR	0	1	0	1	1	1	1	1	1	1	1	1	1	0	0	0	0	0
TALALAIAQELGSK	A0A384MTR5,B5BUB1,Q9Y265	RuvB-like helicase OS=Homo sapiens OX=9606 PE=2 SV=1	RUVBL1	0	0	0	0	0	0	1	1	1	1	1	1	1	0	1	1	1	1
VFSDEVQQQAQLSTIR	B0QY89,Q9Y262	Eukaryotic translation initiation factor 3 subunit L OS=Homo sapiens OX=9606 GN=EIF3L PE=1 SV=1	EIF3L	0	0	0	0	0	0	1	1	1	0	1	1	1	1	1	1	1	1
LGSLVENNER	A0A024QYU9,A1KYQ7,B4DVQ5,Q99613,Q99613-2	Eukaryotic translation initiation factor 3 subunit C OS=Homo sapiens OX=9606 GN=EIF3S8 PE=3 SV=1	EIF3S8	0	0	1	0	0	0	1	1	0	0	1	1	1	1	1	1	1	1
LNEILQAR	A0A024QYU9,A1KYQ7,B4DVQ5,Q99613,Q99613-2	Eukaryotic translation initiation factor 3 subunit C OS=Homo sapiens OX=9606 GN=EIF3S8 PE=3 SV=1	EIF3S8	0	0	1	0	0	0	1	1	1	1	2	1	1	0	1	0	0	1
LRAEIDNVK	P13647	Keratin, type II cytoskeletal 5 OS=Homo sapiens OX=9606 GN=KRT5 PE=1 SV=3	KRT5	0	0	2	1	0	2	1	0	0	0	0	0	1	2	1	0	1	0
CLYASVLTAQPR	A0A384N6H1,P13639	Epididymis secretory sperm binding protein OS=Homo sapiens OX=9606 PE=2 SV=1	EEF2	0	0	0	0	0	0	2	2	1	1	0	2	1	0	1	1	0	0
AGGPTTPLSPTR	P20700	Lamin-B1 OS=Homo sapiens OX=9606 GN=LMNB1 PE=1 SV=2	LMNB1	0	0	2	0	0	0	2	0	2	1	2	1	0	0	0	1	0	0
LSSEMNTSTVNSAR	P20700	Lamin-B1 OS=Homo sapiens OX=9606 GN=LMNB1 PE=1 SV=2	LMNB1	0	0	1	0	0	0	1	1	0	1	1	1	1	2	0	2	0	0
SQLLSYIDR	A0A0S2Z4A5,P33993	DNA replication licensing factor MCM7 (Fragment) OS=Homo sapiens OX=9606 GN=MCM7 PE=2 SV=1	MCM7	0	0	0	0	0	0	1	2	0	2	1	2	1	0	1	1	0	0
AIKVEQATKPSFESGR	P38159	RNA-binding motif protein, X chromosome OS=Homo sapiens OX=9606 GN=RBMX PE=1 SV=3	RBMX	0	0	1	0	0	0	4	0	0	3	0	0	0	1	0	1	0	1
NIYVLQELDNPGAK	A0A024R1N4,P12956	ATP-dependent DNA helicase 2 subunit 1 OS=Homo sapiens OX=9606 GN=XRCC6 PE=3 SV=1	XRCC6	0	0	1	0	0	0	1	1	1	2	1	1	0	0	1	0	1	1
GSYGDLGGPIITTQVTIPK	A0A024R228,B4DUQ1,P61978,P61978-2,P61978-3	Heterogeneous nuclear ribonucleoprotein K OS=Homo sapiens OX=9606 GN=HNRPK PE=4 SV=1	HNRPK	1	1	1	0	0	0	1	1	0	1	0	1	1	0	1	0	1	1
FAAATGATPIAGR	A0A024R2L6,A0A0C4DG17,C9J9K3,P08865	40S ribosomal protein SA OS=Homo sapiens OX=9606 GN=RPSA PE=3 SV=1	RPSA	0	0	1	0	0	0	1	1	1	1	0	1	1	1	1	1	0	1
YQILPLHSQIPR	Q08211	ATP-dependent RNA helicase A OS=Homo sapiens OX=9606 GN=DHX9 PE=1 SV=4	DHX9	0	0	0	0	0	0	2	2	1	0	0	3	2	0	0	1	0	0
DKDAYSSFGSR	B5BTY4	RNA helicase OS=Homo sapiens OX=9606 GN=DDX3X PE=2 SV=1	DDX3X	0	0	0	0	0	0	1	0	0	1	0	1	1	2	2	1	0	2
FSGGFGAR	B5BTY4	RNA helicase OS=Homo sapiens OX=9606 GN=DDX3X PE=2 SV=1	DDX3X	0	0	0	0	0	0	1	1	0	1	1	1	1	1	1	1	1	1
VGNLGLATSFFNER	B5BTY4	RNA helicase OS=Homo sapiens OX=9606 GN=DDX3X PE=2 SV=1	DDX3X	0	0	1	0	0	0	1	1	1	1	0	0	1	1	1	1	1	1
DAEEWFFTK	P02533	Keratin, type I cytoskeletal 14 OS=Homo sapiens OX=9606 GN=KRT14 PE=1 SV=4	KRT14	1	0	1	0	0	0	0	2	1	2	1	2	1	0	0	0	0	0
QMQVLHPAAR	P50991	T-complex protein 1 subunit delta OS=Homo sapiens OX=9606 GN=CCT4 PE=1 SV=4	CCT4	0	0	1	0	0	0	0	2	0	0	0	0	1	1	2	1	2	1
ASGQNLNLR	B0AZN7	cDNA, FLJ79477, highly similar to Protein-glutamine gamma-glutamyltransferase K OS=Homo sapiens OX=9606 PE=2 SV=1	TGM3	0	0	2	1	1	1	0	1	0	0	0	0	1	1	1	0	1	1
NLYSDDIPHALR	A0A7I2V3I0,P60228,Q6IAX5	Eukaryotic translation initiation factor 3 subunit E OS=Homo sapiens OX=9606 GN=EIF3E PE=4 SV=1	EIF3E	0	0	0	0	0	0	0	1	0	0	0	0	2	2	2	2	1	1
LNDSILQATEQR	P15924	Desmoplakin OS=Homo sapiens OX=9606 GN=DSP PE=1 SV=3	DSP	0	0	1	0	0	0	0	1	1	1	1	1	0	1	1	1	1	1
SFYPEEVSSMVLTK	P11142,V9HW22	Heat shock cognate 71 kDa protein OS=Homo sapiens OX=9606 GN=HSPA8 PE=1 SV=1	HSPA8	0	0	1	0	0	0	0	1	1	2	2	0	2	1	1	0	0	0
LATLLGLQAPPTR	J9R021,Q14152	Eukaryotic translation initiation factor 3 subunit A OS=Homo sapiens OX=9606 GN=eIF3a PE=2 SV=1	EIF3A	0	0	0	0	0	0	0	1	0	1	1	1	2	1	1	2	1	0
ELISNSSDALDKIR	K9JA46,P07900,P07900-2	Epididymis luminal secretory protein 52 OS=Homo sapiens OX=9606 GN=EL52 PE=2 SV=1	HSP90AA1	0	0	0	0	0	0	0	1	2	1	1	1	1	1	1	2	0	0
TPVPSDIDISR	A0A024R652,P11586	C-1-tetrahydrofolate synthase, cytoplasmic OS=Homo sapiens OX=9606 GN=MTHFD1 PE=3 SV=1	MTHFD1	0	0	0	0	0	0	0	1	1	1	1	1	1	1	1	1	1	1
GPGPLQER	A0A0R4J2E8,A8MXP9,P43243	Matrin-3 OS=Homo sapiens OX=9606 GN=MATR3 PE=1 SV=1	MATR3	0	0	1	0	0	0	0	1	2	1	2	2	1	0	0	1	0	0
AGTVVLDDVELR	A0A0S2Z4T1,B2R7C5,P25205	DNA helicase (Fragment) OS=Homo sapiens OX=9606 GN=MCM3 PE=2 SV=1	MCM3	0	0	0	0	0	0	0	1	1	1	1	1	1	1	1	1	1	1
AVVGVVAGGGR	P62917	60S ribosomal protein L8 OS=Homo sapiens OX=9606 GN=RPL8 PE=1 SV=2	RPL8	2	1	0	0	0	1	0	1	0	1	1	1	1	1	1	0	0	0
VNFTVDQIR	A0A384N6H1,P13639	Epididymis secretory sperm binding protein OS=Homo sapiens OX=9606 PE=2 SV=1	EEF2	0	0	1	1	0	0	0	1	0	1	1	0	2	1	1	1	1	0
TEELNREVATNSELVQSGK	P02533	Keratin, type I cytoskeletal 14 OS=Homo sapiens OX=9606 GN=KRT14 PE=1 SV=4	KRT14	0	0	1	0	0	0	0	0	1	1	0	0	2	2	1	0	1	2
DETNYGIPQR	E9KL35,P63244	Epididymis tissue sperm binding protein Li 3a OS=Homo sapiens OX=9606 PE=1 SV=1	RACK1	0	1	1	0	0	0	0	0	1	0	1	1	1	1	1	1	1	1
GTPQQIDYAR	B4E0X8,Q96AE4	cDNA FLJ61021, highly similar to Far upstream element-binding protein 1 OS=Homo sapiens OX=9606 PE=2 SV=1	FUBP1	0	1	2	0	0	0	0	0	1	1	1	1	1	1	1	0	0	1
QPLLGPPESMR	A0A024QYU9,A1KYQ7,B4DVQ5,Q99613,Q99613-2	Eukaryotic translation initiation factor 3 subunit C OS=Homo sapiens OX=9606 GN=EIF3S8 PE=3 SV=1	EIF3S8	0	0	0	0	0	0	0	0	1	1	1	0	2	1	1	2	1	1
ALANSLACQGK	P04075,V9HWN7	Fructose-bisphosphate aldolase A OS=Homo sapiens OX=9606 GN=ALDOA PE=1 SV=2	ALDOA	1	1	1	0	0	1	0	0	0	1	1	0	1	1	1	1	1	0
VTATDLDEPDTLHTR	Q08554-2,Q9HB00	Isoform 1B of Desmocollin-1 OS=Homo sapiens OX=9606 GN=DSC1	DSC1	0	1	2	0	0	2	0	0	0	0	0	0	1	1	1	1	1	1
VQISQLHQEIQR	Q8N1N4	Keratin, type II cytoskeletal 78 OS=Homo sapiens OX=9606 GN=KRT78 PE=1 SV=2	KRT78	0	0	2	0	0	2	0	0	0	0	0	0	2	1	1	1	0	2
NADLQVLKPEPELVYEDLR	P01833	Polymeric immunoglobulin receptor OS=Homo sapiens OX=9606 GN=PIGR PE=1 SV=4	PIGR	0	0	0	0	0	0	0	0	0	0	0	0	2	2	2	1	2	2
AYHEQLSVAEITNACFEPANQMVK	B3KT06,P68363	Tubulin alpha chain OS=Homo sapiens OX=9606 PE=2 SV=1	TUBA1B	0	0	0	0	0	0	0	0	0	0	0	0	3	3	3	1	1	0
VPSHAVVAR	A0A161I202,E7EQB2,E7ER44,P02788,V9HWI4	Lactotransferrin OS=Homo sapiens OX=9606 GN=LTF PE=2 SV=1	LTF	0	2	2	0	0	1	0	0	0	0	0	0	1	1	1	1	1	1
LLEGEESR	P08670,V9HWE1	Vimentin OS=Homo sapiens OX=9606 GN=VIM PE=1 SV=4	VIM	1	1	1	1	0	1	0	0	0	0	0	0	1	1	1	1	1	1
QVQSLTCEVDALKGTNESLER	P08670,V9HWE1	Vimentin OS=Homo sapiens OX=9606 GN=VIM PE=1 SV=4	VIM	0	0	0	0	0	0	0	0	0	0	0	0	2	2	0	2	2	3
TNEKVELQELNDR	P08670,V9HWE1	Vimentin OS=Homo sapiens OX=9606 GN=VIM PE=1 SV=4	VIM	0	0	2	0	0	2	0	0	0	0	0	0	1	1	2	2	1	0
TVIAQHHVAPR	Q6ZVX7	F-box only protein 50 OS=Homo sapiens OX=9606 GN=NCCRP1 PE=1 SV=1	NCCRP1	0	0	1	0	0	1	0	0	0	0	0	0	1	2	1	2	1	2
LLEGEECR	P35908	Keratin, type II cytoskeletal 2 epidermal OS=Homo sapiens OX=9606 GN=KRT2 PE=1 SV=2	KRT2	1	1	1	0	0	1	0	0	0	0	0	0	1	1	0	1	2	2
ASNGDAWVEAHGK	A0A384P5G6,A0A7I2V2G2,B7Z4V2,P38646,V9HW84	75 kDa glucose-regulated protein OS=Homo sapiens OX=9606 PE=2 SV=1	HSPA9	0	1	0	0	0	0	0	0	0	0	0	0	2	2	1	2	2	1
IGNSYFKEEK	A8K690,P31948,V9HW72	cDNA FLJ76863, highly similar to Homo sapiens stress-induced-phosphoprotein 1 (Hsp70/Hsp90-organizing protein) (STIP1), mRNA OS=Homo sapiens OX=9606 PE=2 SV=1	STIP1	0	0	1	0	0	0	0	0	0	0	0	0	2	2	1	2	1	2
LSKEDIER	P11142,V9HW22	Heat shock cognate 71 kDa protein OS=Homo sapiens OX=9606 GN=HSPA8 PE=1 SV=1	HSPA8	1	1	1	1	1	0	0	0	0	0	0	0	1	1	1	1	1	1
AHLMEIQVNGGTVAEK	P39023	60S ribosomal protein L3 OS=Homo sapiens OX=9606 GN=RPL3 PE=1 SV=2	RPL3	0	0	0	0	0	0	0	0	0	0	0	0	3	2	2	1	1	2
GFEVVYMTEPIDEYCVQQLK	A0A024RD80,P08238	Heat shock protein 90kDa alpha (Cytosolic), class B member 1, isoform CRA_a OS=Homo sapiens OX=9606 GN=HSP90AB1 PE=3 SV=1	HSP90AB1	0	0	0	0	0	0	0	0	0	0	0	0	2	2	2	2	1	2
HGFCGIPITDTGR	A0A384N6C2,A0A7I2V2T3,P12268	Inosine-5'-monophosphate dehydrogenase OS=Homo sapiens OX=9606 GN=IMPDH PE=2 SV=1	IMPDH2	0	0	0	0	0	0	0	0	0	0	0	0	2	2	1	2	2	2
REDLVVAPAGITLK	A0A384N6C2,A0A7I2V2T3,P12268	Inosine-5'-monophosphate dehydrogenase OS=Homo sapiens OX=9606 GN=IMPDH PE=2 SV=1	IMPDH2	0	0	0	0	0	0	0	0	0	0	0	0	2	1	2	2	2	2
GEMALKDAK	A0A0S2Z428,B4DRR0,P02538	HCG2039812, isoform CRA_b (Fragment) OS=Homo sapiens OX=9606 GN=KRT6A PE=2 SV=1	KRT6A	0	1	2	1	2	2	0	0	0	0	0	0	1	1	1	0	0	0
SYVSEKDVTSAK	E5KNY5,P42704	Leucine-rich PPR-motif containing OS=Homo sapiens OX=9606 GN=LRPPRC PE=4 SV=1	LRPPRC	0	1	0	0	0	0	0	0	0	0	0	0	1	2	2	1	2	2
RDPTAEQFQEELEK	B2CIS9,P31944	Caspase 14, apoptosis-related cysteine peptidase OS=Homo sapiens OX=9606 GN=CASP14 PE=2 SV=1	CASP14	0	0	1	0	0	0	0	0	0	0	0	0	2	2	1	2	2	1
GGAEQFMEETER	Q53HV2,Q99832,Q99832-3	T-complex protein 1 subunit eta (Fragment) OS=Homo sapiens OX=9606 PE=2 SV=1		0	0	0	0	0	0	0	0	0	0	0	0	2	2	2	2	1	2
KVQSGNINAAK	P49368	T-complex protein 1 subunit gamma OS=Homo sapiens OX=9606 GN=CCT3 PE=1 SV=4	CCT3	0	1	1	0	0	0	0	0	0	0	0	0	1	2	2	1	2	1
VVDRDSEEAEIIR	A0A024R3T8,P09874	Poly [ADP-ribose] polymerase OS=Homo sapiens OX=9606 GN=PARP1 PE=4 SV=1	PARP1	0	1	1	0	0	0	0	0	0	0	0	0	2	1	2	2	1	1
LVRPEVDVMCTAFHDNEETFLKK	P02768	Albumin OS=Homo sapiens OX=9606 GN=ALB PE=1 SV=2	ALB	0	0	0	0	0	0	0	0	0	0	0	0	2	0	2	2	3	2
IQEIIEQLDVTTSEYEKEK	A0A024R3X4,A0A7I2V599,P10809	60 kDa chaperonin (Fragment) OS=Homo sapiens OX=9606 GN=HSPD1 PE=2 SV=1	HSPD1	0	0	0	0	0	0	0	0	0	0	0	0	1	2	2	2	2	2
IEEELGSK	A0A024R4F1,P06733	2-phospho-D-glycerate hydro-lyase OS=Homo sapiens OX=9606 GN=HEL-S-17 PE=2 SV=1	ENO1	1	1	1	0	1	1	0	0	0	0	0	0	1	1	1	1	1	1
LEEAEKAADESER	A0A0S2Z4G4,B2RDE1,P06753-2	Tropomyosin 3 isoform 1 (Fragment) OS=Homo sapiens OX=9606 GN=TPM3 PE=2 SV=1	TPM3	0	0	0	0	0	0	0	0	0	0	0	0	1	2	2	2	2	2
LEELDADKAEMR	A0A090N7X1,A0A090N7Y2,Q9UG63,Q9UG63-2	ATP-binding cassette, sub-family F (GCN20), member 2 OS=Homo sapiens OX=9606 GN=ABCF2 PE=4 SV=1	ABCF2	0	0	0	0	0	0	0	0	0	0	0	0	1	2	2	3	1	2
FGQGVDNAAGQAGNEAGR	Q6UWP8	Suprabasin OS=Homo sapiens OX=9606 GN=SBSN PE=1 SV=2	SBSN	2	1	1	0	0	1	0	0	0	0	0	0	1	1	1	1	1	1
FGQGVHHAAGQAGNEAGR	Q6UWP8	Suprabasin OS=Homo sapiens OX=9606 GN=SBSN PE=1 SV=2	SBSN	0	0	1	0	0	1	0	0	0	0	0	0	1	1	0	2	2	3
ILTQDTPEFFIDQGHAK	Q8TDL5	BPI fold-containing family B member 1 OS=Homo sapiens OX=9606 GN=BPIFB1 PE=1 SV=1	BPIFB1	0	0	0	0	0	0	0	0	0	0	0	0	2	2	2	2	2	1
ANFDKESER	B2RBR9,Q14974	cDNA, FLJ95650, highly similar to Homo sapiens karyopherin (importin) beta 1 (KPNB1), mRNA OS=Homo sapiens OX=9606 PE=2 SV=1	KPNB1	1	0	0	0	0	0	0	0	0	0	0	0	1	2	2	2	2	1
TNHIGHTGYLNTVTVSPDGSLCASGGK	E9KL35,P63244	Epididymis tissue sperm binding protein Li 3a OS=Homo sapiens OX=9606 PE=1 SV=1	RACK1	0	0	0	0	0	0	0	0	0	0	0	0	2	2	2	2	2	1
SSHYDELLAAEAR	A0A140VK49,Q7KZF4	Staphylococcal nuclease domain-containing protein OS=Homo sapiens OX=9606 GN=SND1 PE=2 SV=1	SND1	0	0	0	0	0	0	0	0	0	0	0	0	2	2	2	2	2	1
ATMQNLNDR	Q04695	Keratin, type I cytoskeletal 17 OS=Homo sapiens OX=9606 GN=KRT17 PE=1 SV=2	KRT17	1	2	1	1	1	1	0	0	0	0	0	0	1	2	0	0	0	1
AESGPDLR	P15924	Desmoplakin OS=Homo sapiens OX=9606 GN=DSP PE=1 SV=3	DSP	0	1	1	1	1	1	0	0	0	0	0	0	1	1	1	1	1	1
NQCTQVVQER	P15924	Desmoplakin OS=Homo sapiens OX=9606 GN=DSP PE=1 SV=3	DSP	0	1	1	1	1	1	0	0	0	0	0	0	1	1	1	1	1	1
SNKPIILR	P15924	Desmoplakin OS=Homo sapiens OX=9606 GN=DSP PE=1 SV=3	DSP	0	1	2	1	1	2	0	0	0	0	0	0	1	0	1	0	1	1
YEVTSGGGGTSR	P15924	Desmoplakin OS=Homo sapiens OX=9606 GN=DSP PE=1 SV=3	DSP	0	1	1	1	1	1	0	0	0	0	0	0	1	1	1	1	1	1
LHFFMPGFAPLTSR	P07437,Q5SU16	Tubulin beta chain OS=Homo sapiens OX=9606 GN=TUBB PE=1 SV=2	TUBB	0	0	0	0	0	0	0	0	0	0	0	0	0	1	4	2	3	1
ESSNVVVTER	Q02413	Desmoglein-1 OS=Homo sapiens OX=9606 GN=DSG1 PE=1 SV=2	DSG1	1	1	1	1	1	1	0	0	0	0	0	0	0	1	1	1	1	1
TKEEINELNR	B4DN72,O43790	cDNA FLJ55910, highly similar to Keratin, type II cuticular Hb6 OS=Homo sapiens OX=9606 PE=2 SV=1	KRT86	2	2	2	0	1	2	0	0	0	0	0	0	0	0	0	0	0	2
DPNEKRDHMVLLEFVTAAGITLGMDELYK	A0A679KTH4	Beta-galactosidase (Fragment) OS=Homo sapiens OX=9606 GN=EmGFP-LacZ-E2F-TdTom PE=3 SV=1	EmGFP-LacZ-E2F-TdTom	3	0	0	3	3	2	0	0	0	0	0	0	0	0	0	0	0	0
TGASVLNK	A0A7I2V430,A0A7I2V4F0,A3RJH1,Q92499	ATP-dependent RNA helicase DDX1 OS=Homo sapiens OX=9606 GN=DDX1 PE=4 SV=1	DDX1	1	0	0	0	0	0	1	1	0	1	1	0	1	1	0	1	1	1
VAPAPAVVK	P62424	60S ribosomal protein L7a OS=Homo sapiens OX=9606 GN=RPL7A PE=1 SV=2	RPL7A	1	0	0	0	0	1	1	1	0	1	0	0	1	1	1	1	1	0
VFIGNLNTLVVK	B2R5W2,B4DY08,G3V4W0,P07910-2	Heterogeneous nuclear ribonucleoproteins C1/C2 OS=Homo sapiens OX=9606 GN=HNRNPC PE=1 SV=1	HNRNPC	0	0	0	0	0	0	1	1	1	1	1	1	1	1	1	0	0	1
KAVVVCPK	Q00839	Heterogeneous nuclear ribonucleoprotein U OS=Homo sapiens OX=9606 GN=HNRNPU PE=1 SV=6	HNRNPU	0	0	1	0	0	0	2	0	0	0	0	1	1	1	1	1	1	1
FGQAATMEGIGAIGGTPPAFNR	A0A0S2Z4Z9,A0A7I2V5Y7,A8K525,Q15233	Non-POU domain containing octamer-binding isoform 1 (Fragment) OS=Homo sapiens OX=9606 GN=NONO PE=2 SV=1	NONO	0	1	1	0	0	0	1	0	1	1	0	1	1	1	0	0	0	2
ALIAGGGAPEIELALR	P50991	T-complex protein 1 subunit delta OS=Homo sapiens OX=9606 GN=CCT4 PE=1 SV=4	CCT4	0	0	1	0	0	0	1	1	0	0	1	0	1	1	1	1	1	1
ALELTGLK	A0A7I2V3F3,A0A7I2V428,C9JLB1,P19338	Nucleolin OS=Homo sapiens OX=9606 GN=NCL PE=4 SV=1	NCL	0	0	0	0	0	0	1	1	1	1	1	1	0	1	1	1	0	1
SISLYYTGEK	A0A7I2V3F3,A0A7I2V428,C9JLB1,P19338	Nucleolin OS=Homo sapiens OX=9606 GN=NCL PE=4 SV=1	NCL	0	1	0	0	0	0	2	1	1	0	1	1	0	0	1	1	1	0
YLDFSSIITEVR	Q8N1N4	Keratin, type II cytoskeletal 78 OS=Homo sapiens OX=9606 GN=KRT78 PE=1 SV=2	KRT78	0	0	0	0	0	0	1	1	0	1	0	1	1	1	1	1	1	1
INEILSNALK	P52272,P52272-2	Heterogeneous nuclear ribonucleoprotein M OS=Homo sapiens OX=9606 GN=HNRNPM PE=1 SV=3	HNRNPM	0	0	0	0	0	0	2	1	2	2	1	1	0	0	0	1	0	0
LGSTVFVANLDYK	P52272,P52272-2	Heterogeneous nuclear ribonucleoprotein M OS=Homo sapiens OX=9606 GN=HNRNPM PE=1 SV=3	HNRNPM	0	0	0	0	0	0	1	1	1	1	1	1	1	1	0	1	0	1
DSAIGFSR	A0A161I202,E7EQB2,E7ER44,P02788,V9HWI4	Lactotransferrin OS=Homo sapiens OX=9606 GN=LTF PE=2 SV=1	LTF	0	0	1	0	0	0	1	0	0	1	1	0	1	1	1	1	1	1
WALSQSNPSALR	P55072,V9HW80	Transitional endoplasmic reticulum ATPase OS=Homo sapiens OX=9606 GN=VCP PE=1 SV=4	VCP	0	1	2	0	0	0	1	1	0	0	1	0	1	0	1	1	1	0
FTQAGSEVSALLGR	P06576,V9HW31	ATP synthase subunit beta, mitochondrial OS=Homo sapiens OX=9606 GN=ATP5F1B PE=1 SV=3	ATP5F1B	0	0	1	0	0	0	1	1	0	1	1	0	1	1	1	0	1	1
QVQNLVNK	P15924	Desmoplakin OS=Homo sapiens OX=9606 GN=DSP PE=1 SV=3	DSP	1	1	1	0	1	1	1	0	0	1	0	0	0	1	1	0	0	1
YGDGIQLTR	P15924	Desmoplakin OS=Homo sapiens OX=9606 GN=DSP PE=1 SV=3	DSP	0	0	2	0	0	2	1	0	1	1	0	2	0	0	0	1	0	0
VIGLSSDLQQVGGASAR	B3KSH1,B4DMT5,H0YDT6,O00303	Eukaryotic translation initiation factor 3 subunit F OS=Homo sapiens OX=9606 GN=EIF3F PE=2 SV=1	EIF3F	0	0	1	0	0	0	1	1	0	1	0	0	1	1	1	1	1	1
YHTINGHNAEVR	P22626	Heterogeneous nuclear ribonucleoproteins A2/B1 OS=Homo sapiens OX=9606 GN=HNRNPA2B1 PE=1 SV=2	HNRNPA2B1	1	1	1	0	0	0	1	0	0	1	0	1	0	2	0	2	0	0
AEAGAGSATEFQFR	P46783	40S ribosomal protein S10 OS=Homo sapiens OX=9606 GN=RPS10 PE=1 SV=1	RPS10	0	0	0	0	0	0	1	1	1	0	1	1	1	1	1	1	0	1
AGGEAGVTLGQPHLSR	P41091	Eukaryotic translation initiation factor 2 subunit 3 OS=Homo sapiens OX=9606 GN=EIF2S3 PE=1 SV=3	EIF2S3	0	0	0	0	0	0	1	1	1	0	0	1	1	1	1	1	1	1
ESYSIYVYK	P23527,P33778,Q16778	Histone H2B type 1-O OS=Homo sapiens OX=9606 GN=H2BC17 PE=1 SV=3	H2BC17	0	0	2	0	0	0	2	1	2	0	2	1	0	0	0	0	0	0
LFIGGLSFETTDESLR	A0A024RAZ7,A0A024RB53,A0A7I2V3R8,F8W6I7,P09651,P09651-2	Helix-destabilizing protein OS=Homo sapiens OX=9606 GN=HNRPA1 PE=4 SV=1	HNRNPA1	1	0	0	0	0	0	1	1	1	1	1	1	0	1	1	0	0	1
SAYESQPIR	Q96EY7	Pentatricopeptide repeat domain-containing protein 3, mitochondrial OS=Homo sapiens OX=9606 GN=PTCD3 PE=1 SV=3	PTCD3	0	0	0	0	0	0	1	1	1	0	0	1	1	1	1	1	1	1
EDAPIGPHLQSMPSEQIR	J9R021,Q14152	Eukaryotic translation initiation factor 3 subunit A OS=Homo sapiens OX=9606 GN=eIF3a PE=2 SV=1	EIF3A	0	0	0	0	0	0	1	0	0	0	0	0	2	2	2	3	0	0
TGAIVDVPVGEELLGR	P25705,V9HW26	ATP synthase subunit alpha, mitochondrial OS=Homo sapiens OX=9606 GN=ATP5F1A PE=1 SV=1	ATP5F1A	0	0	1	0	0	0	1	1	1	0	0	0	1	1	1	1	1	1
DIPGLTDTTVPR	A2A3R6,P62753,Q96DV6	40S ribosomal protein S6 OS=Homo sapiens OX=9606 GN=RPS6 PE=2 SV=1	RPS6	0	0	0	0	0	0	1	1	0	0	1	1	1	1	1	1	1	1
AGLYGLPR	A0A0U1RQF0,P49327	3-hydroxyacyl-[acyl-carrier-protein] dehydratase OS=Homo sapiens OX=9606 GN=FASN PE=1 SV=1	FASN	0	0	0	0	0	0	1	1	1	1	0	0	1	1	1	1	1	1
EDGLAQQQTQLNLR	A0A0U1RQF0,P49327	3-hydroxyacyl-[acyl-carrier-protein] dehydratase OS=Homo sapiens OX=9606 GN=FASN PE=1 SV=1	FASN	0	0	2	0	0	0	1	0	0	0	1	1	1	1	0	1	1	1
LTVNPGTK	A0A024R3T8,P09874	Poly [ADP-ribose] polymerase OS=Homo sapiens OX=9606 GN=PARP1 PE=4 SV=1	PARP1	0	0	0	0	1	0	1	0	1	2	1	1	1	0	1	0	0	1
GQPIYIQFSNHK	P26599,P26599-2,P26599-3	Polypyrimidine tract-binding protein 1 OS=Homo sapiens OX=9606 GN=PTBP1 PE=1 SV=1	PTBP1	0	0	0	0	0	0	2	2	1	1	1	0	1	1	0	0	0	1
IAIPGLAGAGNSVLLVSNLNPER	P26599,P26599-2,P26599-3	Polypyrimidine tract-binding protein 1 OS=Homo sapiens OX=9606 GN=PTBP1 PE=1 SV=1	PTBP1	0	0	0	0	0	0	1	1	2	1	0	0	1	2	0	1	0	1
VTNLLMLK	P26599,P26599-2,P26599-3	Polypyrimidine tract-binding protein 1 OS=Homo sapiens OX=9606 GN=PTBP1 PE=1 SV=1	PTBP1	0	0	0	0	0	0	1	2	1	1	1	1	1	0	0	1	0	1
AAVEEGIVLGGGCALLR	A0A024R3X4,A0A7I2V599,P10809	60 kDa chaperonin (Fragment) OS=Homo sapiens OX=9606 GN=HSPD1 PE=2 SV=1	HSPD1	0	0	0	0	0	0	1	1	2	1	0	0	1	1	1	1	1	0
APGFGDNR	A0A024R3X4,A0A7I2V599,P10809	60 kDa chaperonin (Fragment) OS=Homo sapiens OX=9606 GN=HSPD1 PE=2 SV=1	HSPD1	0	1	0	0	0	0	1	1	1	0	0	0	1	1	1	1	1	1
IGIEIIKR	A0A024R3X4,A0A7I2V599,P10809	60 kDa chaperonin (Fragment) OS=Homo sapiens OX=9606 GN=HSPD1 PE=2 SV=1	HSPD1	0	0	1	0	0	0	2	1	1	0	0	0	0	1	1	1	1	1
LSDGVAVLK	A0A024R3X4,A0A7I2V599,P10809	60 kDa chaperonin (Fragment) OS=Homo sapiens OX=9606 GN=HSPD1 PE=2 SV=1	HSPD1	0	0	0	0	0	0	1	1	1	0	1	0	1	1	1	1	1	1
VGEVIVTK	A0A024R3X4,A0A7I2V599,P10809	60 kDa chaperonin (Fragment) OS=Homo sapiens OX=9606 GN=HSPD1 PE=2 SV=1	HSPD1	0	1	1	0	0	0	1	1	0	1	0	0	1	1	1	1	1	0
LGHPDTLNQGEFK	B2R4M6,P06702	Protein S100 OS=Homo sapiens OX=9606 PE=2 SV=1	S100A9	0	0	2	0	0	0	1	0	0	0	0	0	2	1	1	0	2	1
SVSLTGAPESVQK	A0A087WTP3,A0A384P5V3,Q92945	Far upstream element-binding protein 2 OS=Homo sapiens OX=9606 GN=KHSRP PE=1 SV=1	KHSRP	0	0	2	0	0	0	1	0	2	1	1	1	1	0	0	0	0	1
LSPPYSSPQEFAQDVGR	B2R8R5,Q13263	cDNA, FLJ94025, highly similar to Homo sapiens tripartite motif-containing 28 (TRIM28), mRNA OS=Homo sapiens OX=9606 PE=2 SV=1	TRIM28	0	0	0	0	0	0	2	1	0	1	1	1	1	1	1	1	0	0
ENLPISGHK	I0B0K8,P20930	Truncated profilaggrin OS=Homo sapiens OX=9606 GN=FLG PE=4 SV=1	FLG	0	1	2	0	0	0	1	0	0	0	0	1	1	1	1	0	1	1
SSQSSSQQFSGIGR	A0A1X7SBZ2,Q92841	RNA helicase OS=Homo sapiens OX=9606 GN=DDX17 PE=1 SV=1	DDX17	1	1	1	0	0	0	1	1	0	0	2	0	1	0	1	1	0	0
SSSGSSSSYGQHGSGSR	Q86YZ3	Hornerin OS=Homo sapiens OX=9606 GN=HRNR PE=1 SV=2	HRNR	0	1	0	1	2	0	1	1	1	1	0	0	2	0	0	0	0	0
QAASGLVGQENAR	A0A384MTR5,B5BUB1,Q9Y265	RuvB-like helicase OS=Homo sapiens OX=9606 PE=2 SV=1	RUVBL1	1	0	1	0	0	0	1	0	0	0	0	1	1	1	1	1	1	1
AVLIAGQPGTGK	Q9Y230	RuvB-like 2 OS=Homo sapiens OX=9606 GN=RUVBL2 PE=1 SV=3	RUVBL2	1	1	1	0	0	0	1	0	0	0	0	1	1	0	1	1	1	1
AKELLGQGLLLR	A0A024QYU9,A1KYQ7,B4DVQ5,Q99613,Q99613-2	Eukaryotic translation initiation factor 3 subunit C OS=Homo sapiens OX=9606 GN=EIF3S8 PE=3 SV=1	EIF3S8	0	0	0	0	0	0	1	1	0	1	0	0	2	1	1	1	1	1
TEPTAQQNLALQLAEK	A0A024QYU9,A1KYQ7,B4DVQ5,Q99613,Q99613-2	Eukaryotic translation initiation factor 3 subunit C OS=Homo sapiens OX=9606 GN=EIF3S8 PE=3 SV=1	EIF3S8	0	0	0	0	0	0	1	0	1	1	1	1	1	1	0	1	1	1
VLANPGNSQVAR	B2RBR9,Q14974	cDNA, FLJ95650, highly similar to Homo sapiens karyopherin (importin) beta 1 (KPNB1), mRNA OS=Homo sapiens OX=9606 PE=2 SV=1	KPNB1	0	0	1	0	0	0	1	1	0	0	0	1	1	1	1	1	1	1
AAMAVGGAGGSR	O14744	Protein arginine N-methyltransferase 5 OS=Homo sapiens OX=9606 GN=PRMT5 PE=1 SV=4	PRMT5	0	0	0	0	1	0	1	0	1	0	1	0	1	1	0	1	2	1
RFEKPLEEK	Q8NC51	Plasminogen activator inhibitor 1 RNA-binding protein OS=Homo sapiens OX=9606 GN=SERBP1 PE=1 SV=2	SERBP1	1	0	0	0	0	0	2	0	0	0	0	0	2	2	1	1	0	1
LDGLVETPTGYIESLPR	F5H4R6	Nucleosome assembly protein 1-like 1 OS=Homo sapiens OX=9606 GN=NAP1L1 PE=1 SV=1	NAP1L1	0	0	0	0	0	0	1	1	1	1	0	0	1	1	1	1	1	1
SITVLVEGENTR	A0A0S2Z4A5,P33993	DNA replication licensing factor MCM7 (Fragment) OS=Homo sapiens OX=9606 GN=MCM7 PE=2 SV=1	MCM7	0	0	0	0	0	0	1	1	0	1	1	0	0	1	1	2	1	1
SDLYSSGR	P38159	RNA-binding motif protein, X chromosome OS=Homo sapiens OX=9606 GN=RBMX PE=1 SV=3	RBMX	1	0	2	0	0	0	1	0	0	0	0	1	1	0	1	1	1	1
AIVAIENPADVSVISSR	A0A024R2L6,A0A0C4DG17,C9J9K3,P08865	40S ribosomal protein SA OS=Homo sapiens OX=9606 GN=RPSA PE=3 SV=1	RPSA	0	0	0	0	0	0	2	1	1	1	0	0	1	1	1	1	1	0
AENNSEVGASGYGVPGPTWDR	Q08211	ATP-dependent RNA helicase A OS=Homo sapiens OX=9606 GN=DHX9 PE=1 SV=4	DHX9	0	0	0	0	0	0	2	1	2	0	1	1	1	1	0	1	0	0
DFVNYLVR	Q08211	ATP-dependent RNA helicase A OS=Homo sapiens OX=9606 GN=DHX9 PE=1 SV=4	DHX9	0	0	1	0	0	0	1	1	1	2	2	2	0	0	0	0	0	0
QRPSEIKDYSPYFK	P08779	Keratin, type I cytoskeletal 16 OS=Homo sapiens OX=9606 GN=KRT16 PE=1 SV=4	KRT16	0	0	1	0	0	0	0	3	0	2	0	0	1	2	0	1	0	0
SDLGPSYGGWQVLDATPQER	A0A494C0J7,Q08188	TGc domain-containing protein OS=Homo sapiens OX=9606 PE=3 SV=1	TGM3	0	0	1	1	0	0	0	2	0	0	0	0	1	1	1	1	1	1
DVDAAYMNKVELQAK	A0A0S2Z428,B4DRR0,P02538	HCG2039812, isoform CRA_b (Fragment) OS=Homo sapiens OX=9606 GN=KRT6A PE=2 SV=1	KRT6A	0	0	0	0	0	0	0	1	1	4	2	0	0	1	0	1	0	0
SLNSFGGCLEGSR	Q8N1N4	Keratin, type II cytoskeletal 78 OS=Homo sapiens OX=9606 GN=KRT78 PE=1 SV=2	KRT78	0	0	2	0	0	0	0	1	1	0	0	1	1	1	1	1	1	0
NLSEAQLR	Q9NZT1	Calmodulin-like protein 5 OS=Homo sapiens OX=9606 GN=CALML5 PE=1 SV=2	CALML5	0	0	0	0	0	1	0	1	0	0	1	1	1	1	1	1	1	1
DGAGDVAFIR	A0A161I202,E7EQB2,E7ER44,P02788,V9HWI4	Lactotransferrin OS=Homo sapiens OX=9606 GN=LTF PE=2 SV=1	LTF	0	0	2	0	0	0	0	1	0	0	0	0	1	1	1	1	2	1
SLYDEVAAQGEVVR	P07814	Bifunctional glutamate/proline--tRNA ligase OS=Homo sapiens OX=9606 GN=EPRS1 PE=1 SV=5	EPRS1	0	1	1	0	0	0	0	1	1	0	0	1	1	0	1	1	1	1
LNDLEEALQQAKEDLAR	P35908	Keratin, type II cytoskeletal 2 epidermal OS=Homo sapiens OX=9606 GN=KRT2 PE=1 SV=2	KRT2	0	0	0	0	0	0	0	1	0	0	0	0	2	0	2	2	2	1
LVQNCLWTLR	A0A024R1X8,A0A0S2Z487,P14923	Junction plakoglobin OS=Homo sapiens OX=9606 GN=JUP PE=3 SV=1	JUP	0	0	1	0	0	0	0	1	1	1	0	1	0	1	1	1	1	1
LESLNIQR	J9R021,Q14152	Eukaryotic translation initiation factor 3 subunit A OS=Homo sapiens OX=9606 GN=eIF3a PE=2 SV=1	EIF3A	0	0	1	0	0	0	0	1	1	0	1	0	1	1	1	1	1	1
ELHINLIPNKQDR	K9JA46,P07900,P07900-2	Epididymis luminal secretory protein 52 OS=Homo sapiens OX=9606 GN=EL52 PE=2 SV=1	HSP90AA1	0	0	0	0	0	0	0	1	0	0	0	0	1	2	2	2	1	1
RAPFDLFENR	K9JA46,P07900,P07900-2	Epididymis luminal secretory protein 52 OS=Homo sapiens OX=9606 GN=EL52 PE=2 SV=1	HSP90AA1	0	0	0	0	0	0	0	2	0	0	0	0	0	1	2	2	2	1
ITIGQAPTEK	A0A024R652,P11586	C-1-tetrahydrofolate synthase, cytoplasmic OS=Homo sapiens OX=9606 GN=MTHFD1 PE=3 SV=1	MTHFD1	1	0	0	0	0	0	0	1	1	1	1	1	1	0	0	1	1	1
DVLSVAFSSDNR	E9KL35,P63244	Epididymis tissue sperm binding protein Li 3a OS=Homo sapiens OX=9606 PE=1 SV=1	RACK1	0	0	0	0	0	0	0	1	0	1	1	1	1	1	1	1	1	1
LTRDETNYGIPQR	E9KL35,P63244	Epididymis tissue sperm binding protein Li 3a OS=Homo sapiens OX=9606 PE=1 SV=1	RACK1	0	0	0	0	0	0	0	1	0	0	0	0	1	2	0	2	2	2
IITEGFEAAK	A0A024RDL1,B2R9K8,P40227,Q59ET3	Chaperonin containing TCP1, subunit 6A (Zeta 1), isoform CRA_a OS=Homo sapiens OX=9606 GN=CCT6A PE=3 SV=1	CCT6A	0	0	0	0	0	0	0	1	1	1	1	0	1	1	1	1	1	1
QADLYISEGLHPR	A0A024RDL1,B2R9K8,P40227,Q59ET3	Chaperonin containing TCP1, subunit 6A (Zeta 1), isoform CRA_a OS=Homo sapiens OX=9606 GN=CCT6A PE=3 SV=1	CCT6A	0	0	0	0	0	0	0	3	0	0	0	0	1	1	1	2	1	1
LLEQYKEESK	Q00839	Heterogeneous nuclear ribonucleoprotein U OS=Homo sapiens OX=9606 GN=HNRNPU PE=1 SV=6	HNRNPU	0	2	2	0	0	0	0	0	1	2	0	0	1	0	1	1	0	0
VGFAEAAR	A0A1B0GWE8	Cathepsin D OS=Homo sapiens OX=9606 GN=CTSD PE=1 SV=1	CTSD	1	0	1	0	0	1	0	0	1	0	0	0	1	1	1	1	1	1
LPLQDVYK	A0A4D5RAC7,A0A4D5RAC9,P68104,Q53G85,Q53HM9,Q53HQ7,Q5VTE0,Q6IPN6,Q6IPS9,Q6IPT9	Tr-type G domain-containing protein OS=Homo sapiens OX=9606 PE=4 SV=1	EEF1A1	0	0	1	0	0	0	0	0	2	0	1	0	1	1	1	1	1	1
NDLAVVDVR	A0A7I2V3F3,A0A7I2V428,C9JLB1,P19338	Nucleolin OS=Homo sapiens OX=9606 GN=NCL PE=4 SV=1	NCL	0	0	1	0	0	0	0	0	1	0	1	1	1	1	1	1	1	1
QITQSALLAEAR	P78527	DNA-dependent protein kinase catalytic subunit OS=Homo sapiens OX=9606 GN=PRKDC PE=1 SV=3	PRKDC	0	0	2	0	0	0	0	0	2	0	1	1	1	1	0	1	0	1
IFHTVTTTDDPVIR	O15371,O15371-2,O15371-3	Eukaryotic translation initiation factor 3 subunit D OS=Homo sapiens OX=9606 GN=EIF3D PE=1 SV=1	EIF3D	0	0	0	0	0	0	0	0	1	0	0	0	2	2	2	1	1	1
SGAQASSTPLSPTR	A0A6Q8PFJ0	Prelamin-A/C OS=Homo sapiens OX=9606 GN=LMNA PE=1 SV=1	LMNA	0	0	1	0	0	0	0	0	2	1	2	1	1	1	0	1	0	0
QEPLLIGSTK	A0A0U1RQF0,P49327	3-hydroxyacyl-[acyl-carrier-protein] dehydratase OS=Homo sapiens OX=9606 GN=FASN PE=1 SV=1	FASN	0	0	1	0	0	0	0	0	1	1	1	0	1	1	1	1	1	1
DAFADAVQR	A0A087WTP3,A0A384P5V3,Q92945	Far upstream element-binding protein 2 OS=Homo sapiens OX=9606 GN=KHSRP PE=1 SV=1	KHSRP	1	1	1	1	0	0	0	0	1	0	0	0	1	1	1	1	0	1
STSGFCQGGGVGGFGGGR	Q0IIN1,Q7Z794	Keratin 77 OS=Homo sapiens OX=9606 GN=KRT77 PE=1 SV=1	KRT77	0	0	2	0	0	1	0	0	1	0	0	0	1	1	1	1	1	1
SVSSSSYR	P08670,V9HWE1	Vimentin OS=Homo sapiens OX=9606 GN=VIM PE=1 SV=4	VIM	0	0	1	0	0	1	0	0	0	1	2	1	0	0	1	1	1	1
QFTSSSSIK	Q04695	Keratin, type I cytoskeletal 17 OS=Homo sapiens OX=9606 GN=KRT17 PE=1 SV=2	KRT17	1	1	1	1	1	1	0	0	0	1	0	0	1	1	0	0	0	1
AFLDALQNQAEASSK	A0A140VJY2,Q12931,Q12931-2	Testicular tissue protein Li 209 OS=Homo sapiens OX=9606 PE=2 SV=1	TRAP1	0	2	3	0	0	0	0	0	0	1	0	0	1	1	1	0	1	0
VVSTHEQVLR	P02533	Keratin, type I cytoskeletal 14 OS=Homo sapiens OX=9606 GN=KRT14 PE=1 SV=4	KRT14	0	1	2	0	0	2	0	0	0	0	0	1	1	1	1	0	0	1
KTNPEIQSTLR	B2CIS9,P31944	Caspase 14, apoptosis-related cysteine peptidase OS=Homo sapiens OX=9606 GN=CASP14 PE=2 SV=1	CASP14	0	0	2	0	0	1	0	0	0	0	0	1	1	1	1	1	1	1
QCANLQNAIADAEQR	P13647	Keratin, type II cytoskeletal 5 OS=Homo sapiens OX=9606 GN=KRT5 PE=1 SV=3	KRT5	0	0	1	0	0	0	0	0	0	0	0	1	1	2	2	1	1	1
DAATDVASR	A0A494C0J7,Q08188	TGc domain-containing protein OS=Homo sapiens OX=9606 PE=3 SV=1	TGM3	1	1	1	1	0	1	0	0	0	0	0	0	1	1	1	1	1	0
SAVQGPPER	Q96K68	cDNA FLJ14473 fis, clone MAMMA1001080, highly similar to Homo sapiens SNC73 protein (SNC73) mRNA OS=Homo sapiens OX=9606 PE=2 SV=1		0	1	1	1	0	1	0	0	0	0	0	0	1	1	1	1	1	1
RLLEGEDAHLSSSQFSSGSQSSR	P02533	Keratin, type I cytoskeletal 14 OS=Homo sapiens OX=9606 GN=KRT14 PE=1 SV=4	KRT14	0	0	1	0	0	0	0	0	0	0	0	0	1	2	1	1	2	2
GEADAMSLDGGYVYTAGK	A0A161I202,E7EQB2,E7ER44,P02788,V9HWI4	Lactotransferrin OS=Homo sapiens OX=9606 GN=LTF PE=2 SV=1	LTF	0	0	0	0	0	0	0	0	0	0	0	0	1	2	1	2	2	2
RSDTSLTWNSVK	A0A161I202,E7EQB2,E7ER44,P02788,V9HWI4	Lactotransferrin OS=Homo sapiens OX=9606 GN=LTF PE=2 SV=1	LTF	0	0	0	0	0	0	0	0	0	0	0	0	1	2	2	2	2	1
GTNESLER	P08670,V9HWE1	Vimentin OS=Homo sapiens OX=9606 GN=VIM PE=1 SV=4	VIM	0	1	1	0	1	1	0	0	0	0	0	0	1	1	1	1	1	1
KLLEGEESR	P08670,V9HWE1	Vimentin OS=Homo sapiens OX=9606 GN=VIM PE=1 SV=4	VIM	0	0	1	0	0	1	0	0	0	0	0	0	1	1	1	2	1	2
QASEGPLK	P04406,V9HVZ4	Glyceraldehyde-3-phosphate dehydrogenase OS=Homo sapiens OX=9606 GN=GAPDH PE=1 SV=3	GAPDH	1	1	1	0	1	1	0	0	0	0	0	0	1	1	0	1	1	1
EAVAMESYAK	P78371,V9HW96	T-complex protein 1 subunit beta OS=Homo sapiens OX=9606 GN=CCT2 PE=1 SV=4	CCT2	0	0	1	0	0	0	0	0	0	0	0	0	1	2	2	2	2	0
LDPHNHVLYSNR	A8K690,P31948,V9HW72	cDNA FLJ76863, highly similar to Homo sapiens stress-induced-phosphoprotein 1 (Hsp70/Hsp90-organizing protein) (STIP1), mRNA OS=Homo sapiens OX=9606 PE=2 SV=1	STIP1	0	0	0	0	0	0	0	0	0	0	0	0	2	3	1	1	1	2
HSVVAGGGGGEGR	Q6PKG0	La-related protein 1 OS=Homo sapiens OX=9606 GN=LARP1 PE=1 SV=2	LARP1	0	0	0	0	0	0	0	0	0	0	0	0	1	2	2	2	1	2
LEQQVPVNQVFGQDEMIDVIGVTK	P39023	60S ribosomal protein L3 OS=Homo sapiens OX=9606 GN=RPL3 PE=1 SV=2	RPL3	0	0	0	0	0	0	0	0	0	0	0	0	4	2	3	0	1	0
IWHHTFYNELR	P68133	Actin, alpha skeletal muscle OS=Homo sapiens OX=9606 GN=ACTA1 PE=1 SV=1	ACTA1	1	0	0	0	0	0	0	0	0	0	0	0	2	0	3	0	3	1
AQAVSEDAGGNEGR	A0A024R821,P55884,P55884-2	Eukaryotic translation initiation factor 3 subunit B OS=Homo sapiens OX=9606 GN=EIF3S9 PE=3 SV=1	EIF3B	1	1	1	1	0	0	0	0	0	0	0	0	1	1	1	1	1	1
DNSTMGYMMAK	A0A024RD80,P08238	Heat shock protein 90kDa alpha (Cytosolic), class B member 1, isoform CRA_a OS=Homo sapiens OX=9606 GN=HSP90AB1 PE=3 SV=1	HSP90AB1	1	1	1	1	0	0	0	0	0	0	0	0	1	1	0	2	1	1
FSTQCQYQGSYSSCGPQFQSR	Q5T749	Keratinocyte proline-rich protein OS=Homo sapiens OX=9606 GN=KPRP PE=1 SV=1	KPRP	0	0	0	0	0	0	0	0	0	0	0	0	2	1	2	2	1	2
QSSYGQHGSGSSQSSGYGQYGSR	Q5D862	Filaggrin-2 OS=Homo sapiens OX=9606 GN=FLG2 PE=1 SV=1	FLG2	0	0	1	0	0	1	0	0	0	0	0	0	2	2	0	1	1	2
EANEILQR	A0A384N6C2,A0A7I2V2T3,P12268	Inosine-5'-monophosphate dehydrogenase OS=Homo sapiens OX=9606 GN=IMPDH PE=2 SV=1	IMPDH2	1	1	1	0	1	0	0	0	0	0	0	0	1	1	1	1	1	1
ARFEELCSDLFR	A0A0G2JIW1,A8K5I0,P0DMV8,P0DMV9	Heat shock 70 kDa protein 1B OS=Homo sapiens OX=9606 GN=HSPA1B PE=1 SV=1	HSPA1B	0	0	0	0	0	0	0	0	0	0	0	0	2	1	2	2	1	2
QEIAEINR	A0A0S2Z428,B4DRR0,P02538	HCG2039812, isoform CRA_b (Fragment) OS=Homo sapiens OX=9606 GN=KRT6A PE=2 SV=1	KRT6A	1	1	1	0	1	1	0	0	0	0	0	0	1	1	1	1	1	0
FWEVISDEHGIDPTGTYHGDSDLQLDR	P07437,Q5SU16	Tubulin beta chain OS=Homo sapiens OX=9606 GN=TUBB PE=1 SV=2	TUBB	0	0	0	0	0	0	0	0	0	0	0	0	2	1	2	2	2	1
IREEYPDR	P07437,Q5SU16	Tubulin beta chain OS=Homo sapiens OX=9606 GN=TUBB PE=1 SV=2	TUBB	0	0	1	0	0	0	0	0	0	0	0	0	1	2	2	2	1	1
SLEEEKYDMSGAR	B2CIS9,P31944	Caspase 14, apoptosis-related cysteine peptidase OS=Homo sapiens OX=9606 GN=CASP14 PE=2 SV=1	CASP14	0	0	0	0	0	0	0	0	0	0	0	0	1	3	0	1	3	2
AGEVQEPELR	A0A140VK00,P25311	Testicular tissue protein Li 227 OS=Homo sapiens OX=9606 PE=2 SV=1	AZGP1	1	1	1	0	0	1	0	0	0	0	0	0	1	1	1	1	1	1
AYLEEECPATLR	A0A140VK00,P25311	Testicular tissue protein Li 227 OS=Homo sapiens OX=9606 PE=2 SV=1	AZGP1	1	1	2	0	0	0	0	0	0	0	0	0	1	1	1	1	1	1
KGDEVDGVDEVAK	A0A024R3T8,P09874	Poly [ADP-ribose] polymerase OS=Homo sapiens OX=9606 GN=PARP1 PE=4 SV=1	PARP1	2	2	1	0	0	0	0	0	0	0	0	0	1	1	0	1	1	1
LQLLEDDKENR	A0A024R3T8,P09874	Poly [ADP-ribose] polymerase OS=Homo sapiens OX=9606 GN=PARP1 PE=4 SV=1	PARP1	0	0	1	0	0	0	0	0	0	0	0	0	1	2	2	2	1	1
AEFAEVSK	P02768	Albumin OS=Homo sapiens OX=9606 GN=ALB PE=1 SV=2	ALB	1	1	1	0	0	1	0	0	0	0	0	0	1	1	1	1	1	1
VFDEFKPLVEEPQNLIK	P02768	Albumin OS=Homo sapiens OX=9606 GN=ALB PE=1 SV=2	ALB	0	0	0	0	0	0	0	0	0	0	0	0	2	2	2	1	2	1
VGGTSDVEVNEKK	A0A024R3X4,A0A7I2V599,P10809	60 kDa chaperonin (Fragment) OS=Homo sapiens OX=9606 GN=HSPD1 PE=2 SV=1	HSPD1	0	1	1	0	0	0	0	0	0	0	0	0	2	1	2	1	1	1
IPACIAGER	P59665,P59666,Q6EZE9	Neutrophil defensin 1 OS=Homo sapiens OX=9606 GN=DEFA1 PE=1 SV=1	DEFA1	1	2	1	0	0	1	0	0	0	0	0	0	1	0	1	1	1	1
EQYNMLGGK	Q02413	Desmoglein-1 OS=Homo sapiens OX=9606 GN=DSG1 PE=1 SV=2	DSG1	0	1	2	0	0	1	0	0	0	0	0	0	1	1	0	1	1	2
YQGTILSIDDNLQR	Q02413	Desmoglein-1 OS=Homo sapiens OX=9606 GN=DSG1 PE=1 SV=2	DSG1	0	1	1	0	0	2	0	0	0	0	0	0	1	1	1	1	1	1
SGNLTEDDKHNNAK	P13797,Q53GY0	Plastin-3 OS=Homo sapiens OX=9606 GN=PLS3 PE=1 SV=4	PLS3	0	0	0	0	0	0	0	0	0	0	0	0	1	3	1	2	2	1
SEQHGSSSGSSSSYGQHGSGSR	Q86YZ3	Hornerin OS=Homo sapiens OX=9606 GN=HRNR PE=1 SV=2	HRNR	0	2	1	0	1	0	0	0	0	0	0	0	1	1	0	0	2	2
VRYEDEINKR	O95678	Keratin, type II cytoskeletal 75 OS=Homo sapiens OX=9606 GN=KRT75 PE=1 SV=2	KRT75	0	0	0	0	0	0	0	0	0	0	0	0	1	1	2	1	1	4
FNTANDDNVTQVR	A0A384P5Q0,P04040	Catalase OS=Homo sapiens OX=9606 PE=2 SV=1	CAT	0	1	1	1	0	1	0	0	0	0	0	0	1	1	1	1	1	1
LVLSDCATSHGSLR	Q8TDL5	BPI fold-containing family B member 1 OS=Homo sapiens OX=9606 GN=BPIFB1 PE=1 SV=1	BPIFB1	0	0	0	0	0	0	0	0	0	0	0	0	1	2	2	2	2	1
YTVQDESHSEWVSCVR	E9KL35,P63244	Epididymis tissue sperm binding protein Li 3a OS=Homo sapiens OX=9606 PE=1 SV=1	RACK1	0	0	0	0	0	0	0	0	0	0	0	0	2	2	2	1	1	2
LSGGLGAGSCR	Q04695	Keratin, type I cytoskeletal 17 OS=Homo sapiens OX=9606 GN=KRT17 PE=1 SV=2	KRT17	1	1	1	0	1	1	0	0	0	0	0	0	1	1	0	1	1	1
ETQSQLETER	P15924	Desmoplakin OS=Homo sapiens OX=9606 GN=DSP PE=1 SV=3	DSP	1	1	1	1	1	1	0	0	0	0	0	0	1	1	1	0	0	1
LTYEIEDEKR	P15924	Desmoplakin OS=Homo sapiens OX=9606 GN=DSP PE=1 SV=3	DSP	0	1	1	0	0	1	0	0	0	0	0	0	1	1	1	1	1	2
NTVVPTKK	P11021,V9HWB4	Endoplasmic reticulum chaperone BiP OS=Homo sapiens OX=9606 GN=HSPA5 PE=1 SV=2	HSPA5	1	1	1	1	1	0	0	0	0	0	0	0	0	1	1	1	1	1
MGANNLER	P52272,P52272-2	Heterogeneous nuclear ribonucleoprotein M OS=Homo sapiens OX=9606 GN=HNRNPM PE=1 SV=3	HNRNPM	1	2	2	0	2	0	0	0	0	0	0	0	0	1	0	1	0	1
EVDEQMLNVQNK	P07437,Q5SU16	Tubulin beta chain OS=Homo sapiens OX=9606 GN=TUBB PE=1 SV=2	TUBB	2	1	2	0	0	0	0	0	0	0	0	0	0	2	1	0	1	1
SGETEDTFIADLVVGLCTGQIK	A0A024R4F1,P06733	2-phospho-D-glycerate hydro-lyase OS=Homo sapiens OX=9606 GN=HEL-S-17 PE=2 SV=1	ENO1	2	1	0	2	2	3	0	0	0	0	0	0	0	0	0	0	0	0
SSSSGSVGESSSKGPR	P13645	Keratin, type I cytoskeletal 10 OS=Homo sapiens OX=9606 GN=KRT10 PE=1 SV=6	KRT10	0	2	1	2	3	2	0	0	0	0	0	0	0	0	0	0	0	0
VIDPATATSVDLR	P50991	T-complex protein 1 subunit delta OS=Homo sapiens OX=9606 GN=CCT4 PE=1 SV=4	CCT4	0	0	0	0	0	0	1	0	1	1	0	0	1	1	1	1	1	1
GYDDRDYYSR	B2RDQ3,P62995,Q8N1H4	cDNA, FLJ96718, highly similar to Homo sapiens splicing factor, arginine/serine-rich 10 (transformer 2 homolog, Drosophila) (SFRS10), mRNA OS=Homo sapiens OX=9606 PE=2 SV=1	TRA2B	0	0	0	0	0	0	2	0	0	1	0	1	1	2	0	2	0	0
VGRPSNIGQAQPIIDQLAEEAR	Q9UHX1-6	Isoform 6 of Poly(U)-binding-splicing factor PUF60 OS=Homo sapiens OX=9606 GN=PUF60	PUF60	0	0	0	0	0	0	1	1	0	1	0	0	1	1	1	1	1	1
ALQASALK	P04075,V9HWN7	Fructose-bisphosphate aldolase A OS=Homo sapiens OX=9606 GN=ALDOA PE=1 SV=2	ALDOA	1	1	1	0	0	1	1	0	0	1	1	0	0	0	0	1	0	1
MVPAGMGAGLER	P52272,P52272-2	Heterogeneous nuclear ribonucleoprotein M OS=Homo sapiens OX=9606 GN=HNRNPM PE=1 SV=3	HNRNPM	0	0	0	0	0	0	2	1	1	4	1	0	0	0	0	0	0	0
GFGFVSFER	A0A024R9C1,H0YAR2,P11940	Polyadenylate-binding protein OS=Homo sapiens OX=9606 GN=PABPC1 PE=3 SV=1	PABPC1	0	0	0	0	0	0	1	1	1	0	0	0	1	1	1	1	1	1
SLGYAYVNFQQPADAER	A0A024R9C1,H0YAR2,P11940	Polyadenylate-binding protein OS=Homo sapiens OX=9606 GN=PABPC1 PE=3 SV=1	PABPC1	0	0	1	0	0	0	1	0	0	1	0	0	1	1	1	1	1	1
LAPITSDPTEATAVGAVEASFK	P14618,V9HWB8	Pyruvate kinase PKM OS=Homo sapiens OX=9606 GN=PKM PE=1 SV=4	PKM	0	0	0	0	0	0	1	0	0	0	0	1	1	2	1	1	1	1
VPTANVSVVDLTCR	P04406,V9HVZ4	Glyceraldehyde-3-phosphate dehydrogenase OS=Homo sapiens OX=9606 GN=GAPDH PE=1 SV=3	GAPDH	0	0	0	0	0	0	1	1	1	0	1	1	0	0	1	1	1	1
STNGDTFLGGEDFDQALLR	A0A384P5G6,A0A7I2V2G2,B7Z4V2,P38646,V9HW84	75 kDa glucose-regulated protein OS=Homo sapiens OX=9606 PE=2 SV=1	HSPA9	0	0	0	0	0	0	1	0	0	0	0	0	2	1	2	2	0	1
TLELQGLINDLQR	P15924	Desmoplakin OS=Homo sapiens OX=9606 GN=DSP PE=1 SV=3	DSP	0	0	0	0	0	0	1	1	1	0	0	0	1	1	1	1	1	1
NQVAMNPTNTVFDAKR	P11142,V9HW22	Heat shock cognate 71 kDa protein OS=Homo sapiens OX=9606 GN=HSPA8 PE=1 SV=1	HSPA8	0	1	1	0	0	0	3	1	0	2	1	0	0	0	0	0	0	0
VQDLSAGGQGSLTDSGPER	P40222	Alpha-taxilin OS=Homo sapiens OX=9606 GN=TXLNA PE=1 SV=3	TXLNA	0	0	0	0	0	0	1	0	0	0	1	1	1	1	1	1	1	1
DLTDYLMK	P68133	Actin, alpha skeletal muscle OS=Homo sapiens OX=9606 GN=ACTA1 PE=1 SV=1	ACTA1	0	0	1	0	0	0	1	1	0	2	0	2	1	0	0	1	0	0
ADLINNLGTIAK	A0A024RD80,P08238	Heat shock protein 90kDa alpha (Cytosolic), class B member 1, isoform CRA_a OS=Homo sapiens OX=9606 GN=HSP90AB1 PE=3 SV=1	HSP90AB1	2	0	0	0	0	0	1	1	1	1	2	1	0	0	0	0	0	0
TKPIWTR	A0A024RD80,P08238	Heat shock protein 90kDa alpha (Cytosolic), class B member 1, isoform CRA_a OS=Homo sapiens OX=9606 GN=HSP90AB1 PE=3 SV=1	HSP90AB1	0	0	0	0	0	0	1	0	0	1	1	0	1	1	0	1	2	1
LSPVISPR	Q08499-6	Isoform 5 of cAMP-specific 3',5'-cyclic phosphodiesterase 4D OS=Homo sapiens OX=9606 GN=PDE4D	PDE4D	0	0	0	0	0	0	1	0	1	1	0	1	1	1	1	1	0	1
VAVLQALASTVNR	Q96EY7	Pentatricopeptide repeat domain-containing protein 3, mitochondrial OS=Homo sapiens OX=9606 GN=PTCD3 PE=1 SV=3	PTCD3	0	0	0	0	0	0	1	1	1	0	0	0	1	1	1	1	1	1
LLETECPQYIR	P05109	Protein S100-A8 OS=Homo sapiens OX=9606 GN=S100A8 PE=1 SV=1	S100A8	0	0	0	0	0	0	1	1	1	1	0	1	0	1	1	1	1	0
AVDSLVPIGR	P25705,V9HW26	ATP synthase subunit alpha, mitochondrial OS=Homo sapiens OX=9606 GN=ATP5F1A PE=1 SV=1	ATP5F1A	0	0	2	0	0	0	1	0	0	0	0	0	1	1	1	1	1	1
TLSDYNIQK	A0A248RGE3,B2RDW1,P62979,Q5RKT7	40S ribosomal protein S27a (Fragment) OS=Homo sapiens OX=9606 PE=2 SV=1	RPS27A	0	1	1	0	0	0	1	0	2	1	1	2	0	0	0	0	0	0
TNPEIQSTLR	B2CIS9,P31944	Caspase 14, apoptosis-related cysteine peptidase OS=Homo sapiens OX=9606 GN=CASP14 PE=2 SV=1	CASP14	0	1	0	0	0	0	1	0	0	1	1	0	1	0	1	1	1	1
YMEVSGNLR	A8K7V1,B3KY12,Q12874	cDNA FLJ78053, highly similar to Homo sapiens splicing factor 3a, subunit 3, 60kDa (SF3A3), mRNA OS=Homo sapiens OX=9606 PE=2 SV=1	SF3A3	0	0	0	0	0	0	1	1	1	1	0	1	1	1	0	1	0	1
SKPGSAMVEMADGYAVDR	B2R959	cDNA, FLJ94229, highly similar to Homo sapiens heterogeneous nuclear ribonucleoprotein L (HNRPL),mRNA OS=Homo sapiens OX=9606 PE=2 SV=1		0	0	0	0	0	0	1	2	1	0	1	1	0	1	0	1	0	1
SLYQSAGVAPESFEYIEAHGTGTK	A0A0U1RQF0,P49327	3-hydroxyacyl-[acyl-carrier-protein] dehydratase OS=Homo sapiens OX=9606 GN=FASN PE=1 SV=1	FASN	0	0	1	0	0	0	2	0	1	1	0	0	0	0	1	1	1	1
IAPPEAPVTGYMFGK	A0A024R3T8,P09874	Poly [ADP-ribose] polymerase OS=Homo sapiens OX=9606 GN=PARP1 PE=4 SV=1	PARP1	0	0	0	0	0	0	2	2	2	1	1	0	0	0	1	0	0	0
YYPTEDVPR	Q8N5Z7	60S ribosomal protein L6 OS=Homo sapiens OX=9606 GN=RPL6 PE=1 SV=1	RPL6	0	0	1	0	0	0	1	0	0	1	0	1	1	0	1	1	1	1
TQPMTAQAASYR	A0A0S2Z4Z0,Q96PK6	RNA binding motif protein 14 isoform 1 (Fragment) OS=Homo sapiens OX=9606 GN=RBM14 PE=2 SV=1	RBM14	0	0	0	0	0	0	2	1	1	1	2	1	0	0	0	1	0	0
GQVGGEINVEMDAAPGVDLSR	Q04695	Keratin, type I cytoskeletal 17 OS=Homo sapiens OX=9606 GN=KRT17 PE=1 SV=2	KRT17	0	0	0	0	0	0	1	1	0	0	0	0	1	1	1	1	1	2
APGFGDNRK	A0A024R3X4,A0A7I2V599,P10809	60 kDa chaperonin (Fragment) OS=Homo sapiens OX=9606 GN=HSPD1 PE=2 SV=1	HSPD1	0	2	1	0	0	0	1	1	2	0	0	0	1	0	1	0	0	0
TVIIEQSWGSPK	A0A024R3X4,A0A7I2V599,P10809	60 kDa chaperonin (Fragment) OS=Homo sapiens OX=9606 GN=HSPD1 PE=2 SV=1	HSPD1	0	0	0	0	0	0	1	1	1	1	0	0	1	1	1	0	1	1
VGEVIVTKDDAMLLK	A0A024R3X4,A0A7I2V599,P10809	60 kDa chaperonin (Fragment) OS=Homo sapiens OX=9606 GN=HSPD1 PE=2 SV=1	HSPD1	0	0	0	0	0	0	3	1	1	1	1	0	0	1	1	0	0	0
LLVVYPWTQR	A0A2R8Y7R2,B3VL31,B3VL86,B5ANL9,D9YZU5,F8W6P5,P68871,Q0Z944,Q14473,Q14484,Q3LR79,Q8IZI0,Q9BWV6,Q9GZL9,Q9UP81	Hemoglobin subunit beta OS=Homo sapiens OX=9606 GN=HBB PE=1 SV=1	HBB	0	0	1	0	0	0	2	1	1	2	0	2	0	0	0	0	0	0
MMLDDIVSR	A0A087WTP3,A0A384P5V3,Q92945	Far upstream element-binding protein 2 OS=Homo sapiens OX=9606 GN=KHSRP PE=1 SV=1	KHSRP	0	0	0	0	0	0	2	1	2	0	2	1	0	1	0	0	0	0
VFPGSTTEDYNLIVIER	B2R8R5,Q13263	cDNA, FLJ94025, highly similar to Homo sapiens tripartite motif-containing 28 (TRIM28), mRNA OS=Homo sapiens OX=9606 PE=2 SV=1	TRIM28	0	0	0	0	0	0	2	1	2	1	0	0	1	1	0	1	0	0
VTGSLSSAK	P39748,Q6FHX6	Flap endonuclease 1 OS=Homo sapiens OX=9606 GN=FEN1 PE=1 SV=1	FEN1	0	1	0	0	0	0	1	1	1	1	2	0	0	1	0	1	0	0
AQAAAPASVPAQAPK	A0A024R326,A0A3B3ITT5,P47914,Q6IPI1	60S ribosomal protein L29 OS=Homo sapiens OX=9606 GN=RPL29 PE=1 SV=1	RPL29	2	2	1	0	0	1	1	0	0	0	1	0	0	1	0	0	0	0
ELAQQVQQVADDYGK	A0A1X7SBZ2,Q92841	RNA helicase OS=Homo sapiens OX=9606 GN=DDX17 PE=1 SV=1	DDX17	0	0	0	0	0	0	1	1	1	1	0	1	1	1	0	1	1	0
QGSGSGQSPGHGQR	Q86YZ3	Hornerin OS=Homo sapiens OX=9606 GN=HRNR PE=1 SV=2	HRNR	0	0	0	0	0	0	2	2	1	0	1	2	1	0	0	0	0	0
EAGVFVPR	A0A024R1T9,P53396,Q4LE36	ATP-citrate synthase OS=Homo sapiens OX=9606 GN=ACLY PE=3 SV=1	ACLY	0	0	1	0	0	0	1	0	0	0	1	0	1	1	1	1	1	1
VTPDTDWAR	A0A024R1T9,P53396,Q4LE36	ATP-citrate synthase OS=Homo sapiens OX=9606 GN=ACLY PE=3 SV=1	ACLY	0	0	0	0	0	0	1	0	1	1	1	1	1	0	1	1	0	1
ATAPQTQHVSPMR	Q71RH4	FP1047 OS=Homo sapiens OX=9606 PE=2 SV=1		1	1	0	0	0	0	1	0	0	0	0	0	1	2	0	1	2	0
LAGFLDLTEQEFR	B0QY89,Q9Y262	Eukaryotic translation initiation factor 3 subunit L OS=Homo sapiens OX=9606 GN=EIF3L PE=1 SV=1	EIF3L	0	0	0	0	0	0	1	1	1	0	0	0	1	1	1	1	1	1
VYELQASR	B0QY89,Q9Y262	Eukaryotic translation initiation factor 3 subunit L OS=Homo sapiens OX=9606 GN=EIF3L PE=1 SV=1	EIF3L	0	0	0	0	0	0	1	1	2	1	1	0	1	0	0	1	1	0
TIAPIIGR	B3KY60,B4DSH1,Q99459	cDNA FLJ16777 fis, clone BRHIP2029567, highly similar to Cell division cycle 5-like protein OS=Homo sapiens OX=9606 PE=2 SV=1	CDC5L	0	0	1	0	0	0	1	0	1	1	1	0	1	1	0	1	0	1
GINSSNVENQLQATQAAR	A0A7I2V351,A0A7I2V3Z3,A0A7I2V487,A0A7I2YQE1,A8K7D9,P52292,Q7Z726	Importin subunit alpha-1 OS=Homo sapiens OX=9606 GN=KPNA2 PE=4 SV=1	KPNA2	0	1	0	0	0	0	1	1	0	1	0	0	1	1	1	0	1	1
LLGASELPIVTPALR	A0A7I2V351,A0A7I2V3Z3,A0A7I2V487,A0A7I2YQE1,A8K7D9,P52292,Q7Z726	Importin subunit alpha-1 OS=Homo sapiens OX=9606 GN=KPNA2 PE=4 SV=1	KPNA2	0	0	0	0	0	0	1	0	1	1	0	0	1	1	1	1	1	1
ETVSEESNVLCLSK	A0A384N6H1,P13639	Epididymis secretory sperm binding protein OS=Homo sapiens OX=9606 PE=2 SV=1	EEF2	1	1	0	0	0	0	1	0	0	0	0	0	1	1	1	1	1	1
SLEQNIQLPAALLSR	A0A0S2Z4A5,P33993	DNA replication licensing factor MCM7 (Fragment) OS=Homo sapiens OX=9606 GN=MCM7 PE=2 SV=1	MCM7	0	0	0	0	0	0	1	0	1	1	1	0	1	1	1	1	0	1
YISPDQLADLYK	A0A024R4F1,P06733	2-phospho-D-glycerate hydro-lyase OS=Homo sapiens OX=9606 GN=HEL-S-17 PE=2 SV=1	ENO1	0	0	0	0	0	0	1	0	1	1	1	1	1	1	1	0	1	0
AQLLQPTLEINPR	A0A140VJY2,Q12931,Q12931-2	Testicular tissue protein Li 209 OS=Homo sapiens OX=9606 PE=2 SV=1	TRAP1	0	0	0	0	0	0	1	1	0	1	0	0	1	1	1	1	1	1
STAYEDYYYHPPPR	O43390	Heterogeneous nuclear ribonucleoprotein R OS=Homo sapiens OX=9606 GN=HNRNPR PE=1 SV=1	HNRNPR	0	0	0	0	0	0	3	1	1	1	1	1	0	0	1	0	0	0
DTNGENIAESLVAEGLATR	A0A140VK49,Q7KZF4	Staphylococcal nuclease domain-containing protein OS=Homo sapiens OX=9606 GN=SND1 PE=2 SV=1	SND1	0	0	0	0	0	0	2	0	2	1	0	2	1	0	1	0	0	0
SEAVVEYVFSGSR	A0A140VK49,Q7KZF4	Staphylococcal nuclease domain-containing protein OS=Homo sapiens OX=9606 GN=SND1 PE=2 SV=1	SND1	0	0	0	0	0	0	1	1	2	1	1	0	1	0	0	1	0	1
GGDLMAYDRR	A0A024R228,B4DUQ1,P61978,P61978-2,P61978-3	Heterogeneous nuclear ribonucleoprotein K OS=Homo sapiens OX=9606 GN=HNRPK PE=4 SV=1	HNRPK	1	1	2	0	0	0	2	0	0	2	0	0	0	0	0	1	0	0
ISAVSVAER	Q08211	ATP-dependent RNA helicase A OS=Homo sapiens OX=9606 GN=DHX9 PE=1 SV=4	DHX9	0	0	1	0	0	0	1	1	1	0	1	1	1	0	0	2	0	0
TVPEELVKPEELSK	Q9UMS4	Pre-mRNA-processing factor 19 OS=Homo sapiens OX=9606 GN=PRPF19 PE=1 SV=1	PRPF19	0	0	0	0	0	0	3	0	1	1	1	2	1	0	0	0	0	0
LGGGLGGTR	A0A024QZD5,A8KAQ5,P08621	U1 small nuclear ribonucleoprotein 70 kDa OS=Homo sapiens OX=9606 GN=SNRP70 PE=4 SV=1	SNRNP70	0	1	1	0	0	0	0	1	1	0	0	1	0	1	1	1	0	1
ISLPLPNFSSLNLR	P08670,V9HWE1	Vimentin OS=Homo sapiens OX=9606 GN=VIM PE=1 SV=4	VIM	0	0	0	0	0	0	0	1	1	1	0	0	1	1	1	1	1	1
SYVTTSTR	P08670,V9HWE1	Vimentin OS=Homo sapiens OX=9606 GN=VIM PE=1 SV=4	VIM	0	1	1	0	1	1	0	1	1	0	0	1	1	1	0	0	0	0
VNFAMNVGK	P14618,V9HWB8	Pyruvate kinase PKM OS=Homo sapiens OX=9606 GN=PKM PE=1 SV=4	PKM	0	0	0	0	0	0	0	1	1	0	0	1	1	2	1	0	1	1
LISWYDNEFGYSNR	P04406,V9HVZ4	Glyceraldehyde-3-phosphate dehydrogenase OS=Homo sapiens OX=9606 GN=GAPDH PE=1 SV=3	GAPDH	0	1	0	0	0	0	0	1	0	1	0	0	1	1	1	1	1	1
LAVEAVLR	P78371,V9HW96	T-complex protein 1 subunit beta OS=Homo sapiens OX=9606 GN=CCT2 PE=1 SV=4	CCT2	0	0	0	0	0	0	0	1	0	0	1	1	1	1	1	1	1	1
LDQLIYIPLPDEK	P55072,V9HW80	Transitional endoplasmic reticulum ATPase OS=Homo sapiens OX=9606 GN=VCP PE=1 SV=4	VCP	0	0	1	0	0	0	0	1	1	1	0	1	0	0	1	1	1	1
TIAMDGTEGLVR	P06576,V9HW31	ATP synthase subunit beta, mitochondrial OS=Homo sapiens OX=9606 GN=ATP5F1B PE=1 SV=3	ATP5F1B	0	0	1	0	0	0	0	1	0	0	0	0	1	1	2	1	1	1
AELIVQPELK	P15924	Desmoplakin OS=Homo sapiens OX=9606 GN=DSP PE=1 SV=3	DSP	1	1	2	0	0	0	0	1	2	1	0	1	0	0	0	0	0	0
GQTLNVNR	Q2NL82	Pre-rRNA-processing protein TSR1 homolog OS=Homo sapiens OX=9606 GN=TSR1 PE=1 SV=1	TSR1	0	0	0	0	0	0	0	1	0	1	1	1	1	1	1	1	0	1
AQVADVVVSR	A0A0U1RQF0,P49327	3-hydroxyacyl-[acyl-carrier-protein] dehydratase OS=Homo sapiens OX=9606 GN=FASN PE=1 SV=1	FASN	0	0	0	0	0	0	0	1	1	1	0	0	1	1	1	1	1	1
LVELQNTR	Q9BW92	Threonine--tRNA ligase, mitochondrial OS=Homo sapiens OX=9606 GN=TARS2 PE=1 SV=1	TARS2	0	0	1	0	0	0	0	1	1	0	0	1	1	1	1	0	1	1
LVNHFVEEFKR	A0A0G2JIW1,A8K5I0,P0DMV8,P0DMV9	Heat shock 70 kDa protein 1B OS=Homo sapiens OX=9606 GN=HSPA1B PE=1 SV=1	HSPA1B	0	0	0	0	0	0	0	2	0	0	0	0	1	1	2	0	2	1
LATNAAVTVLR	P50990,Q53HU0	T-complex protein 1 subunit theta OS=Homo sapiens OX=9606 GN=CCT8 PE=1 SV=4	CCT8	0	0	0	0	0	0	0	1	1	0	1	0	1	1	1	1	1	1
MILIQDGSQNTNVDKPLR	A0A087WTP3,A0A384P5V3,Q92945	Far upstream element-binding protein 2 OS=Homo sapiens OX=9606 GN=KHSRP PE=1 SV=1	KHSRP	1	0	1	0	0	0	0	1	0	2	1	2	0	0	0	1	0	0
YRPGTVALR	Q71DI3	Histone H3.2 OS=Homo sapiens OX=9606 GN=H3C15 PE=1 SV=3	H3C13	1	1	1	0	0	0	0	1	0	0	0	0	1	1	0	1	1	1
TQYELIAQR	Q0IIN1,Q7Z794	Keratin 77 OS=Homo sapiens OX=9606 GN=KRT77 PE=1 SV=1	KRT77	0	1	1	0	1	0	0	1	1	1	0	1	1	0	0	0	0	1
QGTYGGYFR	A0A024QYU9,A1KYQ7,B4DVQ5,Q99613,Q99613-2	Eukaryotic translation initiation factor 3 subunit C OS=Homo sapiens OX=9606 GN=EIF3S8 PE=3 SV=1	EIF3S8	0	0	1	0	0	0	0	1	0	1	0	0	1	1	1	1	1	1
TEAESWYQTK	P13647	Keratin, type II cytoskeletal 5 OS=Homo sapiens OX=9606 GN=KRT5 PE=1 SV=3	KRT5	0	0	1	0	1	1	0	1	1	0	0	1	1	0	0	1	0	1
LCTVATLR	P02768	Albumin OS=Homo sapiens OX=9606 GN=ALB PE=1 SV=2	ALB	0	0	0	0	0	0	0	1	0	1	1	0	1	1	1	1	1	1
TFNTSTGGLLLPSDTKR	A0A024R1N4,P12956	ATP-dependent DNA helicase 2 subunit 1 OS=Homo sapiens OX=9606 GN=XRCC6 PE=3 SV=1	XRCC6	0	0	0	0	0	0	0	2	1	1	2	1	1	0	1	0	0	0
IILDLISESPIK	A0A024R228,B4DUQ1,P61978,P61978-2,P61978-3	Heterogeneous nuclear ribonucleoprotein K OS=Homo sapiens OX=9606 GN=HNRPK PE=4 SV=1	HNRPK	0	0	0	0	0	0	0	1	2	1	1	0	1	0	0	1	1	1
QGSPVAAGAPAK	Q9NZI8	Insulin-like growth factor 2 mRNA-binding protein 1 OS=Homo sapiens OX=9606 GN=IGF2BP1 PE=1 SV=2	IGF2BP1	0	1	0	0	0	0	0	0	1	1	0	1	1	0	1	1	1	1
TIAPALVSK	A0A024R4F1,P06733	2-phospho-D-glycerate hydro-lyase OS=Homo sapiens OX=9606 GN=HEL-S-17 PE=2 SV=1	ENO1	0	0	1	0	0	0	0	0	2	1	1	1	0	1	0	0	1	1
QDIAFAYQR	A0A024R5Z7,H0YMW4,P07355,P07355-2,V9HW65	Annexin OS=Homo sapiens OX=9606 GN=ANXA2 PE=2 SV=1	ANXA2	0	0	1	0	0	1	0	0	2	0	0	0	1	0	1	1	1	1
SSGSPYGGGYGSGGGSGGYGSR	A0A384NL63,A0A7I2V2R3,P51991	Epididymis secretory sperm binding protein OS=Homo sapiens OX=9606 GN=HNRPA3 PE=2 SV=1	HNRNPA3	1	1	1	0	0	0	0	0	1	0	1	1	1	1	0	1	0	0
TFGVSPLR	Q5T750	Skin-specific protein 32 OS=Homo sapiens OX=9606 GN=XP32 PE=1 SV=1	XP32	0	0	0	0	0	0	0	0	2	1	0	1	1	0	1	1	1	1
IAQLEEELEEEQGNTELINDR	A0A024R1N1,P35579	Myosin, heavy polypeptide 9, non-muscle, isoform CRA_a OS=Homo sapiens OX=9606 GN=MYH9 PE=3 SV=1	MYH9	0	0	0	0	0	0	0	0	1	0	0	0	2	1	0	2	2	1
AESSDKLYR	A0A024R3T8,P09874	Poly [ADP-ribose] polymerase OS=Homo sapiens OX=9606 GN=PARP1 PE=4 SV=1	PARP1	1	1	1	0	0	0	0	0	1	0	1	0	1	1	1	1	0	0
QLDNIVGER	P04259	Keratin, type II cytoskeletal 6B OS=Homo sapiens OX=9606 GN=KRT6B PE=1 SV=5	KRT6B	0	0	0	0	0	1	0	0	1	1	0	0	1	1	1	1	1	1
LIVENLSSR	A0A590UJP7,A8K588,Q13247,Q13247-3	Serine/arginine-rich-splicing factor 6 OS=Homo sapiens OX=9606 GN=SRSF6 PE=1 SV=1	SRSF6	0	0	1	0	0	0	0	0	1	0	1	1	1	1	1	1	0	1
GELALKDAR	P13647	Keratin, type II cytoskeletal 5 OS=Homo sapiens OX=9606 GN=KRT5 PE=1 SV=3	KRT5	1	0	0	0	0	0	0	0	1	0	0	0	1	1	1	1	1	2
GGGQIIPTAR	A0A384N6H1,P13639	Epididymis secretory sperm binding protein OS=Homo sapiens OX=9606 PE=2 SV=1	EEF2	0	0	0	0	0	0	0	0	1	0	1	1	0	2	1	1	1	1
QFAEMYVAK	A0A384N6H1,P13639	Epididymis secretory sperm binding protein OS=Homo sapiens OX=9606 PE=2 SV=1	EEF2	0	0	0	0	0	0	0	0	1	0	1	0	2	1	2	1	0	1
IMATPEQVGK	A0A024R1N4,P12956	ATP-dependent DNA helicase 2 subunit 1 OS=Homo sapiens OX=9606 GN=XRCC6 PE=3 SV=1	XRCC6	0	1	1	0	0	0	0	0	1	0	1	0	1	1	1	1	0	1
TAAENEFVTLK	A0A0S2Z428,B4DRR0,P02538	HCG2039812, isoform CRA_b (Fragment) OS=Homo sapiens OX=9606 GN=KRT6A PE=2 SV=1	KRT6A	0	0	1	0	0	0	0	0	0	1	0	1	1	1	1	1	1	1
AVFPSIVGR	P68133	Actin, alpha skeletal muscle OS=Homo sapiens OX=9606 GN=ACTA1 PE=1 SV=1	ACTA1	0	0	0	0	0	0	0	0	0	1	1	1	1	1	1	1	1	1
DLYANNVMSGGTTMYPGIADR	P68133	Actin, alpha skeletal muscle OS=Homo sapiens OX=9606 GN=ACTA1 PE=1 SV=1	ACTA1	0	0	0	0	0	0	0	0	0	9	0	0	0	0	0	0	0	0
KDLYANNVMSGGTTMYPGIADR	P68133	Actin, alpha skeletal muscle OS=Homo sapiens OX=9606 GN=ACTA1 PE=1 SV=1	ACTA1	0	0	0	0	0	0	0	0	0	9	0	0	0	0	0	0	0	0
GILAADESTGSIAKR	P04075,V9HWN7	Fructose-bisphosphate aldolase A OS=Homo sapiens OX=9606 GN=ALDOA PE=1 SV=2	ALDOA	1	0	0	0	0	0	0	0	0	3	0	0	1	1	1	1	1	0
WLQGSQELPR	Q96K68	cDNA FLJ14473 fis, clone MAMMA1001080, highly similar to Homo sapiens SNC73 protein (SNC73) mRNA OS=Homo sapiens OX=9606 PE=2 SV=1		0	0	1	0	0	0	0	0	0	0	1	1	1	1	1	1	1	1
LASYLDRVR	A0A024RAY2,B2RA03,F8VZY9,P05783	Keratin 18, isoform CRA_a OS=Homo sapiens OX=9606 GN=KRT18 PE=3 SV=1	KRT18	0	0	2	0	0	0	0	0	0	0	1	0	1	1	1	1	1	1
NPDDITQEEYGEFYK	A0A024RD80,P08238	Heat shock protein 90kDa alpha (Cytosolic), class B member 1, isoform CRA_a OS=Homo sapiens OX=9606 GN=HSP90AB1 PE=3 SV=1	HSP90AB1	2	0	0	0	0	0	0	0	0	0	0	2	1	1	0	1	1	1
LDAEVPTR	A0A024R952,Q13835-2	Plakophilin 1 (Ectodermal dysplasia/skin fragility syndrome), isoform CRA_a OS=Homo sapiens OX=9606 GN=PKP1 PE=3 SV=1	PKP1	0	1	1	0	0	1	0	0	0	0	0	0	1	1	1	1	1	1
ASLENSLEETK	P02533	Keratin, type I cytoskeletal 14 OS=Homo sapiens OX=9606 GN=KRT14 PE=1 SV=4	KRT14	0	1	1	0	0	1	0	0	0	0	0	0	1	1	1	1	1	1
QLEQLQGER	Q8N1N4	Keratin, type II cytoskeletal 78 OS=Homo sapiens OX=9606 GN=KRT78 PE=1 SV=2	KRT78	0	1	1	1	1	1	0	0	0	0	0	0	1	0	1	0	1	1
ELAEDGYSGVEVR	P23396	40S ribosomal protein S3 OS=Homo sapiens OX=9606 GN=RPS3 PE=1 SV=2	RPS3	1	1	0	0	0	0	0	0	0	0	0	0	1	1	2	1	1	1
APLDNDIGVSEATR	A0A679KTH4	Beta-galactosidase (Fragment) OS=Homo sapiens OX=9606 GN=EmGFP-LacZ-E2F-TdTom PE=3 SV=1	EmGFP-LacZ-E2F-TdTom	0	1	0	0	0	0	0	0	0	0	0	0	1	1	1	1	2	2
TDRPSQQLR	A0A679KTH4	Beta-galactosidase (Fragment) OS=Homo sapiens OX=9606 GN=EmGFP-LacZ-E2F-TdTom PE=3 SV=1	EmGFP-LacZ-E2F-TdTom	0	0	0	0	0	0	0	0	0	0	0	0	1	1	2	1	2	2
IDSGLYLGSGYFTAIQNLR	A0A161I202,E7EQB2,E7ER44,P02788,V9HWI4	Lactotransferrin OS=Homo sapiens OX=9606 GN=LTF PE=2 SV=1	LTF	0	0	0	0	0	0	0	0	0	0	0	0	2	1	2	1	2	1
KGGSFQLNELQGLK	A0A161I202,E7EQB2,E7ER44,P02788,V9HWI4	Lactotransferrin OS=Homo sapiens OX=9606 GN=LTF PE=2 SV=1	LTF	0	0	0	0	0	0	0	0	0	0	0	0	2	1	2	1	2	1
LQEEMLQR	P08670,V9HWE1	Vimentin OS=Homo sapiens OX=9606 GN=VIM PE=1 SV=4	VIM	0	0	2	0	0	1	0	0	0	0	0	0	1	1	0	2	1	1
QVDQLTNDK	P08670,V9HWE1	Vimentin OS=Homo sapiens OX=9606 GN=VIM PE=1 SV=4	VIM	0	0	1	0	1	1	0	0	0	0	0	0	1	1	1	1	1	1
VTLTSEEEAR	P00338,P00338-3,V9HWB9	L-lactate dehydrogenase A chain OS=Homo sapiens OX=9606 GN=LDHA PE=1 SV=2	LDHA	0	1	1	0	0	1	0	0	0	0	0	0	1	1	1	1	1	1
IENHEGVR	P14618,V9HWB8	Pyruvate kinase PKM OS=Homo sapiens OX=9606 GN=PKM PE=1 SV=4	PKM	1	1	1	0	0	0	0	0	0	0	0	0	1	1	1	1	1	1
VDPEIQNVK	P35908	Keratin, type II cytoskeletal 2 epidermal OS=Homo sapiens OX=9606 GN=KRT2 PE=1 SV=2	KRT2	0	1	1	0	0	1	0	0	0	0	0	0	1	1	1	1	1	1
ISDSEGFK	A0A384N5Z8,P23246	Epididymis secretory sperm binding protein OS=Homo sapiens OX=9606 PE=2 SV=1	SFPQ	1	1	1	0	0	0	0	0	0	0	0	0	1	1	1	1	1	1
EALLSSAVDHGSDEVK	P78371,V9HW96	T-complex protein 1 subunit beta OS=Homo sapiens OX=9606 GN=CCT2 PE=1 SV=4	CCT2	0	1	1	0	0	0	0	0	0	0	0	0	2	1	1	1	2	0
TVYGGGCSEMLMAHAVTQLANR	P78371,V9HW96	T-complex protein 1 subunit beta OS=Homo sapiens OX=9606 GN=CCT2 PE=1 SV=4	CCT2	0	0	0	0	0	0	0	0	0	0	0	0	3	1	1	0	3	1
VLENAEGAR	A0A384P5G6,A0A7I2V2G2,B7Z4V2,P38646,V9HW84	75 kDa glucose-regulated protein OS=Homo sapiens OX=9606 PE=2 SV=1	HSPA9	1	1	1	0	0	0	0	0	0	0	0	0	1	1	1	1	1	1
EGLQNMEAR	A8K690,P31948,V9HW72	cDNA FLJ76863, highly similar to Homo sapiens stress-induced-phosphoprotein 1 (Hsp70/Hsp90-organizing protein) (STIP1), mRNA OS=Homo sapiens OX=9606 PE=2 SV=1	STIP1	0	2	1	0	0	0	0	0	0	0	0	0	1	1	1	1	1	1
EGALCEENMR	A0A384N6H1,P13639	Epididymis secretory sperm binding protein OS=Homo sapiens OX=9606 PE=2 SV=1	EEF2	1	0	2	0	0	0	0	0	0	0	0	0	1	1	0	1	1	2
IADGYEQAAR	P48643,V9HW37	T-complex protein 1 subunit epsilon OS=Homo sapiens OX=9606 GN=CCT5 PE=1 SV=1	CCT5	1	1	1	0	0	0	0	0	0	0	0	0	1	1	1	1	1	1
GTYLATFHQR	A0A024R821,P55884,P55884-2	Eukaryotic translation initiation factor 3 subunit B OS=Homo sapiens OX=9606 GN=EIF3S9 PE=3 SV=1	EIF3B	0	0	0	0	0	0	0	0	0	0	0	0	2	1	1	2	1	2
EGQEDQGLTK	P26599,P26599-2,P26599-3	Polypyrimidine tract-binding protein 1 OS=Homo sapiens OX=9606 GN=PTBP1 PE=1 SV=1	PTBP1	1	1	1	0	0	0	0	0	0	0	0	0	1	1	1	1	1	1
SEPIYNSR	Q5T749	Keratinocyte proline-rich protein OS=Homo sapiens OX=9606 GN=KPRP PE=1 SV=1	KPRP	1	1	1	0	0	1	0	0	0	0	0	0	1	0	1	1	1	1
VGAEDADGIDMAYR	H3BPK7,P49588	Alanine--tRNA ligase OS=Homo sapiens OX=9606 GN=AARS1 PE=1 SV=4	AARS1	0	0	0	0	0	0	0	0	0	0	0	0	2	0	2	2	1	2
HGSSSVELR	Q5D862	Filaggrin-2 OS=Homo sapiens OX=9606 GN=FLG2 PE=1 SV=1	FLG2	0	0	1	1	0	1	0	0	0	0	0	0	1	1	1	1	1	1
HQEEESETEEDEEDTPGHK	Q5D862	Filaggrin-2 OS=Homo sapiens OX=9606 GN=FLG2 PE=1 SV=1	FLG2	0	0	1	1	1	0	0	0	0	0	0	0	1	1	1	1	1	1
SLQSVAEER	A0A024R2Q4,P61313	Ribosomal protein L15 OS=Homo sapiens OX=9606 GN=RPL15 PE=3 SV=1	RPL15	1	1	0	0	0	1	0	0	0	0	0	0	1	1	1	1	1	1
YKAEDEVQR	A0A0G2JIW1,A8K5I0,P0DMV8,P0DMV9	Heat shock 70 kDa protein 1B OS=Homo sapiens OX=9606 GN=HSPA1B PE=1 SV=1	HSPA1B	0	0	1	0	0	0	0	0	0	0	0	0	2	2	0	1	1	2
FPGQLNADLRK	P07437,Q5SU16	Tubulin beta chain OS=Homo sapiens OX=9606 GN=TUBB PE=1 SV=2	TUBB	0	0	0	0	0	0	0	0	0	0	0	0	4	4	1	0	0	0
ILAEGGGAK	A0A384ME17,P49411	Elongation factor Tu OS=Homo sapiens OX=9606 GN=TUFM PE=1 SV=1	TUFM	1	1	1	0	0	0	0	0	0	0	0	0	1	1	1	1	1	1
EKDIQEESTFSSR	E5KNY5,P42704	Leucine-rich PPR-motif containing OS=Homo sapiens OX=9606 GN=LRPPRC PE=4 SV=1	LRPPRC	0	0	0	0	0	0	0	0	0	0	0	0	2	2	1	1	1	2
MEEANIQPNR	E5KNY5,P42704	Leucine-rich PPR-motif containing OS=Homo sapiens OX=9606 GN=LRPPRC PE=4 SV=1	LRPPRC	0	2	1	0	0	0	0	0	0	0	0	0	1	1	1	1	1	1
NEQDAYAINSYTR	A0A140VJX1,A0A5F9ZHL1,P24752	Testicular tissue protein Li 198 OS=Homo sapiens OX=9606 PE=2 SV=1	ACAT1	2	2	0	0	0	0	0	0	0	0	0	0	1	1	1	1	1	0
EFNAEVHRK	A2RUM7,P46777	Ribosomal protein L5 OS=Homo sapiens OX=9606 GN=RPL5 PE=2 SV=1	RPL5	0	0	0	0	0	0	0	0	0	0	0	0	2	2	1	1	1	2
NECFLQHKDDNPNLPR	P02768	Albumin OS=Homo sapiens OX=9606 GN=ALB PE=1 SV=2	ALB	0	0	0	0	0	0	0	0	0	0	0	0	1	1	2	2	2	1
DAEDAMDAMDGAVLDGR	A0A024R8U5,Q01130,Q53FN0	Serine/arginine-rich splicing factor 2 OS=Homo sapiens OX=9606 GN=SFRS2 PE=3 SV=1	SRSF2	0	2	3	0	0	0	0	0	0	0	0	0	1	1	0	1	0	1
HGSGSGQSSGFGHK	Q86YZ3	Hornerin OS=Homo sapiens OX=9606 GN=HRNR PE=1 SV=2	HRNR	0	1	1	0	1	0	0	0	0	0	0	0	1	1	1	1	1	1
QLLEGEESR	Q0IIN1,Q7Z794	Keratin 77 OS=Homo sapiens OX=9606 GN=KRT77 PE=1 SV=1	KRT77	0	0	2	0	0	1	0	0	0	0	0	0	1	1	1	1	1	1
TGTIVVEGHELHDEDIR	P41252,Q59G75	Isoleucine--tRNA ligase, cytoplasmic OS=Homo sapiens OX=9606 GN=IARS1 PE=1 SV=2	IARS1	0	0	0	0	0	0	0	0	0	0	0	0	2	1	2	1	1	2
RLDEEEEDNEGGEWER	A0A024QYU9,A1KYQ7,B4DVQ5,Q99613,Q99613-2	Eukaryotic translation initiation factor 3 subunit C OS=Homo sapiens OX=9606 GN=EIF3S8 PE=3 SV=1	EIF3S8	0	0	0	0	0	0	0	0	0	0	0	0	1	1	1	2	2	2
NLSVEDAAR	A0A384P5Q0,P04040	Catalase OS=Homo sapiens OX=9606 PE=2 SV=1	CAT	0	0	1	1	1	1	0	0	0	0	0	0	1	1	1	1	1	0
VPEEEKDTNVQVLMVLGAGR	O14744	Protein arginine N-methyltransferase 5 OS=Homo sapiens OX=9606 GN=PRMT5 PE=1 SV=4	PRMT5	0	0	0	0	0	0	0	0	0	0	0	0	2	0	2	2	2	1
PGHLQEGFGCVVTNR	Q8NC51	Plasminogen activator inhibitor 1 RNA-binding protein OS=Homo sapiens OX=9606 GN=SERBP1 PE=1 SV=2	SERBP1	0	0	0	0	0	0	0	0	0	0	0	0	1	2	2	1	2	1
ALEEANTELEVK	Q04695	Keratin, type I cytoskeletal 17 OS=Homo sapiens OX=9606 GN=KRT17 PE=1 SV=2	KRT17	0	0	2	0	0	1	0	0	0	0	0	0	1	1	0	1	1	2
DLKDEIVR	P15924	Desmoplakin OS=Homo sapiens OX=9606 GN=DSP PE=1 SV=3	DSP	0	1	1	1	0	0	0	0	0	0	0	0	1	1	1	1	1	1
SDYDGIGSR	B5BTY4	RNA helicase OS=Homo sapiens OX=9606 GN=DDX3X PE=2 SV=1	DDX3X	1	1	1	0	0	0	0	0	0	0	0	0	1	1	1	1	1	1
TQETQEIR	Q8N1N4	Keratin, type II cytoskeletal 78 OS=Homo sapiens OX=9606 GN=KRT78 PE=1 SV=2	KRT78	1	1	1	1	1	1	0	0	0	0	0	0	0	1	0	1	1	0
ELSDIAHR	P04075,V9HWN7	Fructose-bisphosphate aldolase A OS=Homo sapiens OX=9606 GN=ALDOA PE=1 SV=2	ALDOA	2	1	1	0	0	0	0	0	0	0	0	0	0	1	1	1	1	1
QVLLHQQAK	A0A161I202,E7EQB2,E7ER44,P02788,V9HWI4	Lactotransferrin OS=Homo sapiens OX=9606 GN=LTF PE=2 SV=1	LTF	0	0	0	0	0	0	0	0	0	0	0	0	0	2	2	2	2	1
RGVITDQNSDGYCQTGTMSR	P15924	Desmoplakin OS=Homo sapiens OX=9606 GN=DSP PE=1 SV=3	DSP	0	0	0	0	1	1	0	0	0	0	0	0	0	1	1	1	1	3
HGSGSGHSSSYGQHGSGSGWSSSSGR	Q86YZ3	Hornerin OS=Homo sapiens OX=9606 GN=HRNR PE=1 SV=2	HRNR	0	0	0	0	0	0	0	0	0	0	0	0	0	5	0	0	1	3
VPEPCQPK	P35321	Cornifin-A OS=Homo sapiens OX=9606 GN=SPRR1A PE=1 SV=2	SPRR1A	1	1	1	0	0	1	0	0	0	0	0	0	0	1	1	1	1	1
AGGPGLER	P21333,P21333-2	Filamin-A OS=Homo sapiens OX=9606 GN=FLNA PE=1 SV=4	FLNA	0	0	1	1	1	1	0	0	0	0	0	0	0	1	1	1	1	1
VLGVPIIVQASQAEK	A0A0U1RQH7,A0A384NQ03,B3KWX7,B4DLM0,B4DRA0,B4E1M7,B7Z4L7,E1P5S2,G3XAC6,Q14498,Q14498-2,Q14498-3,Q68DD9,Q6N037	RNA-binding protein 39 (Fragment) OS=Homo sapiens OX=9606 GN=RBM39 PE=1 SV=1	RBM39	0	0	0	0	0	0	1	1	1	1	1	2	0	1	0	0	0	0
QTATQLLK	P62424	60S ribosomal protein L7a OS=Homo sapiens OX=9606 GN=RPL7A PE=1 SV=2	RPL7A	0	0	0	0	0	0	1	1	1	0	0	0	1	1	1	1	0	1
IILLAEGR	A0A384MTQ3,P23526	Adenosylhomocysteinase OS=Homo sapiens OX=9606 PE=2 SV=1	AHCY	0	0	0	0	0	0	1	1	0	1	1	1	1	0	1	1	0	0
YNILGTNTIMDK	Q00839	Heterogeneous nuclear ribonucleoprotein U OS=Homo sapiens OX=9606 GN=HNRNPU PE=1 SV=6	HNRNPU	0	0	0	0	0	0	1	0	2	1	1	2	0	0	0	1	0	0
LNEQQSVLQR	A0A384MR33,Q14683	Structural maintenance of chromosomes protein OS=Homo sapiens OX=9606 GN=SMC1L1 PE=2 SV=1	SMC1A	0	0	1	0	0	0	1	0	1	0	1	0	1	1	0	1	1	0
TGISDVFAK	A0A7I2V3F3,A0A7I2V428,C9JLB1,P19338	Nucleolin OS=Homo sapiens OX=9606 GN=NCL PE=4 SV=1	NCL	0	0	0	0	0	0	1	1	1	0	1	1	0	0	1	1	0	1
IALLEEAR	B2R6J2,P15311,Q6NUR7	cDNA, FLJ92973, highly similar to Homo sapiens villin 2 (ezrin) (VIL2), mRNA OS=Homo sapiens OX=9606 PE=2 SV=1	EZR	0	0	1	0	0	0	1	0	0	0	0	0	1	1	1	1	1	1
GGKPEPPAMPQPVPTA	P23396	40S ribosomal protein S3 OS=Homo sapiens OX=9606 GN=RPS3 PE=1 SV=2	RPS3	0	0	0	0	0	0	2	0	1	1	1	0	1	1	1	0	0	0
VVLAYEPVWAIGTGK	P60174,P60174-3,Q53HE2,V9HWK1	Triosephosphate isomerase OS=Homo sapiens OX=9606 GN=TPI1 PE=1 SV=4	TPI1	0	0	1	0	0	0	1	0	0	1	0	1	0	1	1	0	1	1
IVATKPLYVALAQR	A0A024R9C1,H0YAR2,P11940	Polyadenylate-binding protein OS=Homo sapiens OX=9606 GN=PABPC1 PE=3 SV=1	PABPC1	0	0	0	0	0	0	1	2	1	0	0	0	1	0	1	1	1	0
VIGSGCNLDSAR	P00338,P00338-3,V9HWB9	L-lactate dehydrogenase A chain OS=Homo sapiens OX=9606 GN=LDHA PE=1 SV=2	LDHA	1	1	1	0	0	1	1	0	0	1	0	0	0	0	1	0	1	0
LLGQFTLIGIPPAPR	A0A384P5G6,A0A7I2V2G2,B7Z4V2,P38646,V9HW84	75 kDa glucose-regulated protein OS=Homo sapiens OX=9606 PE=2 SV=1	HSPA9	0	0	0	0	0	0	1	1	0	0	0	0	1	1	1	1	1	1
QAASSLQQASLK	A0A384P5G6,A0A7I2V2G2,B7Z4V2,P38646,V9HW84	75 kDa glucose-regulated protein OS=Homo sapiens OX=9606 PE=2 SV=1	HSPA9	1	1	1	0	0	0	1	0	0	1	1	0	0	0	0	1	1	0
NMGGPYGGGNYGPGGSGGSGGYGGR	P22626	Heterogeneous nuclear ribonucleoproteins A2/B1 OS=Homo sapiens OX=9606 GN=HNRNPA2B1 PE=1 SV=2	HNRNPA2B1	0	0	1	0	0	0	1	1	0	0	0	1	0	1	0	1	1	1
LLEVEHPAAK	P17987	T-complex protein 1 subunit alpha OS=Homo sapiens OX=9606 GN=TCP1 PE=1 SV=1	TCP1	0	1	0	0	0	0	1	0	0	0	0	0	1	1	1	1	1	1
IYIDSNNNPER	A0A087WVQ6,Q00610,Q00610-2	Clathrin heavy chain OS=Homo sapiens OX=9606 GN=CLTC PE=1 SV=1	CLTC	0	0	1	0	0	0	1	0	0	1	0	0	1	1	0	1	1	1
ELTPQVVSAAR	B3KXA2	Metavinculin OS=Homo sapiens OX=9606 PE=2 SV=1		0	0	1	0	0	0	1	1	0	0	0	0	1	1	1	1	1	0
ELKIDIIPNPQER	A0A024RD80,P08238	Heat shock protein 90kDa alpha (Cytosolic), class B member 1, isoform CRA_a OS=Homo sapiens OX=9606 GN=HSP90AB1 PE=3 SV=1	HSP90AB1	0	0	0	0	0	0	1	1	0	1	1	0	0	1	1	1	0	1
ELAQQVQQVAAEYCR	P17844	Probable ATP-dependent RNA helicase DDX5 OS=Homo sapiens OX=9606 GN=DDX5 PE=1 SV=1	DDX5	0	0	0	0	0	0	1	0	1	1	1	0	1	1	0	1	0	1
LEGLGSSEADQDGLASTVR	A0A024RBH2,Q07065	Cytoskeleton-associated protein 4, isoform CRA_c OS=Homo sapiens OX=9606 GN=CKAP4 PE=4 SV=1	CKAP4	0	0	0	0	0	0	1	1	0	0	1	0	1	0	1	1	1	1
VPELFANR	A0A0S2Z3I4,A0A0S2Z404,C9JW69,P18754-2	Regulator of chromosome condensation 1 isoform 3 (Fragment) OS=Homo sapiens OX=9606 GN=RCC1 PE=2 SV=1	RCC1	1	0	0	0	0	0	1	0	1	1	1	1	1	1	0	0	0	0
EAYPGDVFYLHSR	P25705,V9HW26	ATP synthase subunit alpha, mitochondrial OS=Homo sapiens OX=9606 GN=ATP5F1A PE=1 SV=1	ATP5F1A	0	0	0	0	0	0	1	0	1	0	0	0	1	1	1	1	1	1
MAVTFIGNSTAIQELFK	P07437,Q5SU16	Tubulin beta chain OS=Homo sapiens OX=9606 GN=TUBB PE=1 SV=2	TUBB	0	0	0	0	0	0	1	0	0	0	0	0	1	1	2	1	1	1
DLEKPFLLPVEAVYSVPGR	A0A384ME17,P49411	Elongation factor Tu OS=Homo sapiens OX=9606 GN=TUFM PE=1 SV=1	TUFM	0	0	0	0	0	0	1	1	1	0	0	0	1	1	0	1	1	1
GTVVTGTLER	A0A384ME17,P49411	Elongation factor Tu OS=Homo sapiens OX=9606 GN=TUFM PE=1 SV=1	TUFM	0	0	1	0	0	0	1	0	1	0	0	1	1	1	0	0	1	1
QQLLIGAYAK	Q53HV2,Q99832,Q99832-3	T-complex protein 1 subunit eta (Fragment) OS=Homo sapiens OX=9606 PE=2 SV=1		0	0	0	0	0	0	1	0	1	0	1	1	1	1	0	1	1	0
SEDPDQQYLILNTAR	Q96QK1	Vacuolar protein sorting-associated protein 35 OS=Homo sapiens OX=9606 GN=VPS35 PE=1 SV=2	VPS35	2	0	0	0	0	0	1	1	0	0	1	0	0	1	1	1	0	0
NQGGSSWEAPYSR	Q5BKZ1	DBIRD complex subunit ZNF326 OS=Homo sapiens OX=9606 GN=ZNF326 PE=1 SV=2	ZNF326	0	0	0	0	0	0	1	1	1	1	1	0	1	1	0	1	0	0
AIADTGANVVVTGGK	P50990,Q53HU0	T-complex protein 1 subunit theta OS=Homo sapiens OX=9606 GN=CCT8 PE=1 SV=4	CCT8	0	0	1	0	0	0	1	1	0	0	0	0	1	1	1	1	0	1
DIDEVSSLLR	P50990,Q53HU0	T-complex protein 1 subunit theta OS=Homo sapiens OX=9606 GN=CCT8 PE=1 SV=4	CCT8	0	0	0	0	0	0	1	1	0	1	0	1	1	1	1	1	0	0
EIQVQHPAAK	P49368	T-complex protein 1 subunit gamma OS=Homo sapiens OX=9606 GN=CCT3 PE=1 SV=4	CCT3	1	1	1	0	0	0	1	0	0	0	0	0	1	1	0	0	1	1
FNEEHIPDSPFVVPVASPSGDAR	P21333,P21333-2	Filamin-A OS=Homo sapiens OX=9606 GN=FLNA PE=1 SV=4	FLNA	0	0	0	0	0	0	1	0	0	1	0	0	1	1	1	1	1	1
AQPSVSLGAPYR	A0A0S2Z4Z0,Q96PK6	RNA binding motif protein 14 isoform 1 (Fragment) OS=Homo sapiens OX=9606 GN=RBM14 PE=2 SV=1	RBM14	0	0	0	0	0	0	1	2	1	2	1	0	0	0	0	1	0	0
LSESQLSFR	A0A0S2Z4Z0,Q96PK6	RNA binding motif protein 14 isoform 1 (Fragment) OS=Homo sapiens OX=9606 GN=RBM14 PE=2 SV=1	RBM14	0	0	1	0	0	0	1	1	2	1	1	1	0	0	0	0	0	0
MLATLEPEQR	P54886,P54886-2	Delta-1-pyrroline-5-carboxylate synthase OS=Homo sapiens OX=9606 GN=ALDH18A1 PE=1 SV=2	ALDH18A1	2	0	0	0	0	0	1	0	0	1	1	0	1	1	1	0	0	0
QQGPILTK	Q12906-7	Isoform 7 of Interleukin enhancer-binding factor 3 OS=Homo sapiens OX=9606 GN=ILF3	ILF3	1	1	0	0	0	0	1	1	1	0	1	1	0	0	0	1	0	0
GYISPYFINTSK	A0A024R3X4,A0A7I2V599,P10809	60 kDa chaperonin (Fragment) OS=Homo sapiens OX=9606 GN=HSPD1 PE=2 SV=1	HSPD1	0	0	0	0	0	0	1	2	0	1	1	0	1	0	0	1	1	0
GALTLSSPEVR	Q9Y2L1	Exosome complex exonuclease RRP44 OS=Homo sapiens OX=9606 GN=DIS3 PE=1 SV=2	DIS3	0	0	0	0	0	0	1	1	2	0	1	0	1	1	0	1	0	0
TVTAMDVVYALK	B2R4R0,P62805	Histone H4 OS=Homo sapiens OX=9606 GN=HIST1H4J PE=2 SV=1	HIST1H4J	0	0	0	0	0	0	2	2	2	0	1	1	0	0	0	0	0	0
GTAYTFFTPGNLK	A0A1X7SBZ2,Q92841	RNA helicase OS=Homo sapiens OX=9606 GN=DDX17 PE=1 SV=1	DDX17	0	0	0	0	0	0	1	1	2	1	1	2	0	0	0	0	0	0
DGTGVVEFVR	J3KTL2,Q07955	Serine/arginine-rich splicing factor 1 OS=Homo sapiens OX=9606 GN=SRSF1 PE=1 SV=1	SRSF1	0	0	0	0	0	0	1	0	0	1	1	1	1	1	0	1	0	1
YGQHGSGSR	Q86YZ3	Hornerin OS=Homo sapiens OX=9606 GN=HRNR PE=1 SV=2	HRNR	0	0	0	0	0	0	1	1	2	1	1	1	1	0	0	0	0	0
VSGGPSLEQR	B0QY89,Q9Y262	Eukaryotic translation initiation factor 3 subunit L OS=Homo sapiens OX=9606 GN=EIF3L PE=1 SV=1	EIF3L	0	0	0	0	0	0	1	1	0	0	0	1	1	1	0	1	1	1
ELLGQGLLLR	A0A024QYU9,A1KYQ7,B4DVQ5,Q99613,Q99613-2	Eukaryotic translation initiation factor 3 subunit C OS=Homo sapiens OX=9606 GN=EIF3S8 PE=3 SV=1	EIF3S8	0	0	0	0	0	0	1	1	0	1	0	1	1	1	0	1	1	0
KATGAATPK	A3R0T8,P10412,Q4VB24	Histone 1, H1e OS=Homo sapiens OX=9606 GN=HIST1H1E PE=2 SV=1	H1-4	0	0	0	0	0	0	1	1	2	1	2	1	0	0	0	0	0	0
FVSTTSSSR	P13647	Keratin, type II cytoskeletal 5 OS=Homo sapiens OX=9606 GN=KRT5 PE=1 SV=3	KRT5	0	0	1	1	1	1	1	0	0	1	0	1	1	0	0	0	0	0
GLGVGFGSGGGSSSSVK	P13647	Keratin, type II cytoskeletal 5 OS=Homo sapiens OX=9606 GN=KRT5 PE=1 SV=3	KRT5	0	0	0	0	0	0	1	1	1	1	1	1	1	0	1	0	0	0
LAELEEALQK	P13647	Keratin, type II cytoskeletal 5 OS=Homo sapiens OX=9606 GN=KRT5 PE=1 SV=3	KRT5	0	0	1	0	0	0	1	0	1	0	0	1	1	1	0	0	1	1
QNLEPLFEQYINNLR	P13647	Keratin, type II cytoskeletal 5 OS=Homo sapiens OX=9606 GN=KRT5 PE=1 SV=3	KRT5	0	0	0	0	0	0	1	1	0	0	0	0	1	1	1	1	1	1
YFDPANGK	A0A384N6H1,P13639	Epididymis secretory sperm binding protein OS=Homo sapiens OX=9606 PE=2 SV=1	EEF2	0	1	0	0	0	0	1	0	0	0	0	0	1	1	1	1	1	1
QQLSAEELDAQLDAYNAR	E9PB61	THO complex subunit 4 OS=Homo sapiens OX=9606 GN=ALYREF PE=1 SV=1	ALYREF	0	0	2	0	0	0	1	0	0	1	1	2	0	0	0	0	0	1
SLGTADVHFER	E9PB61	THO complex subunit 4 OS=Homo sapiens OX=9606 GN=ALYREF PE=1 SV=1	ALYREF	1	0	0	0	0	0	1	0	0	1	0	0	0	2	0	1	1	1
NDIASHPPVEGSYAPR	A0A140VK49,Q7KZF4	Staphylococcal nuclease domain-containing protein OS=Homo sapiens OX=9606 GN=SND1 PE=2 SV=1	SND1	0	0	0	0	0	0	1	0	1	1	1	0	1	1	1	1	0	0
AAIDWFDGK	A8K4H1,B4DR70,P35637,P35637-2,Q13344,Q59H57,Q6IBQ5,Q8TBR3	cDNA FLJ78268, highly similar to Homo sapiens fusion (involved in t(12;16) in malignant liposarcoma), transcript variant 1, mRNA OS=Homo sapiens OX=9606 PE=2 SV=1	FUS	0	0	0	0	0	0	1	1	1	1	1	1	1	0	0	1	0	0
VLVPATDR	A0A7I2V3I0,P60228,Q6IAX5	Eukaryotic translation initiation factor 3 subunit E OS=Homo sapiens OX=9606 GN=EIF3E PE=4 SV=1	EIF3E	0	0	0	0	0	0	0	1	0	1	0	0	1	1	1	1	1	1
AAGVEAAAEVAATEIKMEEESGAPGVPSGNGAPGPK	P52272,P52272-2	Heterogeneous nuclear ribonucleoprotein M OS=Homo sapiens OX=9606 GN=HNRNPM PE=1 SV=3	HNRNPM	0	0	0	0	0	0	0	2	2	3	1	0	0	0	0	0	0	0
HIMGQNVADYMR	A2RUM7,P46777	Ribosomal protein L5 OS=Homo sapiens OX=9606 GN=RPL5 PE=2 SV=1	RPL5	0	0	0	0	0	0	0	1	0	0	0	0	4	1	1	1	0	0
SKVDEAVAVLQAHQAK	A0A024R9C1,H0YAR2,P11940	Polyadenylate-binding protein OS=Homo sapiens OX=9606 GN=PABPC1 PE=3 SV=1	PABPC1	0	0	0	0	0	0	0	2	0	0	0	0	1	1	1	0	1	2
AGAHLQGGAK	P04406,V9HVZ4	Glyceraldehyde-3-phosphate dehydrogenase OS=Homo sapiens OX=9606 GN=GAPDH PE=1 SV=3	GAPDH	1	1	1	0	0	1	0	1	0	1	0	0	1	0	0	0	0	1
ATAVVDGAFK	B4DF70,P32119,V9HW12	cDNA FLJ60461, highly similar to Peroxiredoxin-2 OS=Homo sapiens OX=9606 PE=2 SV=1	PRDX2	0	0	2	0	0	0	0	1	0	0	0	0	0	1	1	1	1	1
GNAGQSNYGFANSAMER	A0A0U1RQF0,P49327	3-hydroxyacyl-[acyl-carrier-protein] dehydratase OS=Homo sapiens OX=9606 GN=FASN PE=1 SV=1	FASN	0	0	0	0	0	0	0	1	0	0	0	0	2	0	1	1	1	2
VVVQVLAEEPEAVLK	A0A0U1RQF0,P49327	3-hydroxyacyl-[acyl-carrier-protein] dehydratase OS=Homo sapiens OX=9606 GN=FASN PE=1 SV=1	FASN	0	0	0	0	0	0	0	1	1	0	0	1	1	0	1	1	1	1
EAALSTALSEKR	A0A6Q8PFJ0	Prelamin-A/C OS=Homo sapiens OX=9606 GN=LMNA PE=1 SV=1	LMNA	0	0	3	0	0	0	0	2	0	2	0	0	0	0	0	0	0	1
LASTLVHLGEYQAAVDGAR	A0A087WVQ6,Q00610,Q00610-2	Clathrin heavy chain OS=Homo sapiens OX=9606 GN=CLTC PE=1 SV=1	CLTC	0	0	1	0	0	0	0	1	0	0	0	0	1	1	1	1	1	1
NQLTAMSSVLAK	J9R021,Q14152	Eukaryotic translation initiation factor 3 subunit A OS=Homo sapiens OX=9606 GN=eIF3a PE=2 SV=1	EIF3A	0	0	0	0	0	0	0	1	1	1	1	0	0	1	0	2	0	1
IPGGIIEDSCVLR	P49368	T-complex protein 1 subunit gamma OS=Homo sapiens OX=9606 GN=CCT3 PE=1 SV=4	CCT3	0	0	0	0	0	0	0	1	0	0	1	1	1	1	1	1	0	1
IPQLLLER	Q7L2E3	ATP-dependent RNA helicase DHX30 OS=Homo sapiens OX=9606 GN=DHX30 PE=1 SV=1	DHX30	0	0	1	0	0	0	0	1	0	0	0	0	1	1	1	1	1	1
ELILFSNSDNER	P11388,P11388-2,P11388-3,P11388-4	DNA topoisomerase 2-alpha OS=Homo sapiens OX=9606 GN=TOP2A PE=1 SV=3	TOP2A	0	0	1	0	0	0	0	1	1	0	1	1	1	1	0	1	0	0
LAQAAQSSVATITR	A0A1S5UZ07,Q9Y490	Talin-1 OS=Homo sapiens OX=9606 GN=TLN1 PE=2 SV=1	TLN1	0	0	0	0	0	0	0	1	1	0	1	0	1	1	1	1	0	1
LIADVAPSAIR	P39748,Q6FHX6	Flap endonuclease 1 OS=Homo sapiens OX=9606 GN=FEN1 PE=1 SV=1	FEN1	0	0	0	0	0	0	0	1	1	1	1	1	0	1	1	1	0	0
VIVEHAR	A0A590UJP7,A8K588,Q13247,Q13247-3	Serine/arginine-rich-splicing factor 6 OS=Homo sapiens OX=9606 GN=SRSF6 PE=1 SV=1	SRSF6	0	1	2	0	0	0	0	1	0	0	0	0	1	0	1	1	0	1
KLLASLVK	B2R8R5,Q13263	cDNA, FLJ94025, highly similar to Homo sapiens tripartite motif-containing 28 (TRIM28), mRNA OS=Homo sapiens OX=9606 PE=2 SV=1	TRIM28	0	0	0	0	0	0	0	1	0	1	0	0	1	1	1	1	1	1
ESTGAQVQVAGDMLPNSTER	Q15365,Q53SS8	Poly(rC)-binding protein 1 OS=Homo sapiens OX=9606 GN=PCBP1 PE=1 SV=2	PCBP1	1	1	0	0	0	0	0	1	0	1	0	0	1	1	0	1	1	0
TQVVAGTNYYIK	P01040	Cystatin-A OS=Homo sapiens OX=9606 GN=CSTA PE=1 SV=1	CSTA	0	0	1	1	0	0	0	1	0	0	0	0	1	1	0	1	1	1
FICTTSAIQNR	A0A024R1T9,P53396,Q4LE36	ATP-citrate synthase OS=Homo sapiens OX=9606 GN=ACLY PE=3 SV=1	ACLY	0	0	0	0	0	0	0	1	1	0	0	0	1	1	1	1	1	1
FEELTNLIR	A0A024QYU9,A1KYQ7,B4DVQ5,Q99613,Q99613-2	Eukaryotic translation initiation factor 3 subunit C OS=Homo sapiens OX=9606 GN=EIF3S8 PE=3 SV=1	EIF3S8	0	0	1	0	0	0	0	1	0	0	1	0	1	1	1	1	1	0
ATVQQLEGR	E7DVW5,Q01469	Fatty acid binding protein 5 (Psoriasis-associated) OS=Homo sapiens OX=9606 GN=FABP5 PE=3 SV=1	FABP5	0	0	0	0	0	0	0	1	0	1	0	1	1	1	1	1	1	0
VLATVTKPVGGDK	Q8N5Z7	60S ribosomal protein L6 OS=Homo sapiens OX=9606 GN=RPL6 PE=1 SV=1	RPL6	0	0	0	0	0	2	0	1	0	0	0	0	1	1	1	1	0	1
LTAQFVAR	A0A024R1K8,Q15459	Splicing factor 3a, subunit 1, 120kDa, isoform CRA_a OS=Homo sapiens OX=9606 GN=SF3A1 PE=4 SV=1	SF3A1	0	0	0	0	0	0	0	1	1	1	1	1	0	0	1	0	1	1
QTVEADVNGLRR	P08779	Keratin, type I cytoskeletal 16 OS=Homo sapiens OX=9606 GN=KRT16 PE=1 SV=4	KRT16	0	1	1	0	0	1	0	0	1	1	0	1	1	0	0	0	0	1
TLSGMESYCVR	P50991	T-complex protein 1 subunit delta OS=Homo sapiens OX=9606 GN=CCT4 PE=1 SV=4	CCT4	0	0	0	0	0	0	0	0	1	0	0	0	1	2	2	1	1	0
LLEEALLR	P78527	DNA-dependent protein kinase catalytic subunit OS=Homo sapiens OX=9606 GN=PRKDC PE=1 SV=3	PRKDC	0	0	0	0	0	0	0	0	1	1	1	1	0	1	1	1	0	1
VINEPTAAALAYGLDK	A0A384P5G6,A0A7I2V2G2,B7Z4V2,P38646,V9HW84	75 kDa glucose-regulated protein OS=Homo sapiens OX=9606 PE=2 SV=1	HSPA9	0	0	2	0	0	0	0	0	1	0	0	0	1	0	1	1	1	1
ETGVPIAGR	A0A024R652,P11586	C-1-tetrahydrofolate synthase, cytoplasmic OS=Homo sapiens OX=9606 GN=MTHFD1 PE=3 SV=1	MTHFD1	1	0	0	0	0	0	0	0	1	0	1	0	1	1	1	1	1	0
QWYESHYALPLGR	P62241,Q5JR94	40S ribosomal protein S8 OS=Homo sapiens OX=9606 GN=RPS8 PE=1 SV=2	RPS8	0	0	0	0	0	0	0	0	1	0	0	0	2	2	2	1	0	0
KMEGDLNEMEIQLNHANR	Q9UKX2	Myosin-2 OS=Homo sapiens OX=9606 GN=MYH2 PE=1 SV=1	MYH2	0	0	0	0	0	0	0	0	0	8	0	0	0	0	0	0	0	0
TPGAMEHELVLHQLR	Q9UKX2	Myosin-2 OS=Homo sapiens OX=9606 GN=MYH2 PE=1 SV=1	MYH2	0	0	0	0	0	0	0	0	0	8	0	0	0	0	0	0	0	0
ILLAELEQLKGQGK	P08670,V9HWE1	Vimentin OS=Homo sapiens OX=9606 GN=VIM PE=1 SV=4	VIM	0	0	1	0	0	0	0	0	0	1	0	0	2	1	0	1	1	1
MAPTPIPTR	A0A2Z6ATB6,Q16643,Q16643-3	Drebrin A OS=Homo sapiens OX=9606 GN=DBN1 PE=2 SV=1	DBN1	0	0	0	0	0	0	0	0	0	1	1	0	1	1	1	1	1	1
RAEDGSVIDYELIDQDAR	A0A024R5Z7,H0YMW4,P07355,P07355-2,V9HW65	Annexin OS=Homo sapiens OX=9606 GN=ANXA2 PE=2 SV=1	ANXA2	0	0	2	0	0	0	0	0	0	1	0	1	2	1	0	0	0	1
SSLGPVGLDK	P17987	T-complex protein 1 subunit alpha OS=Homo sapiens OX=9606 GN=TCP1 PE=1 SV=1	TCP1	0	0	0	0	0	0	0	0	0	1	1	0	1	1	1	1	1	1
NYSPYYNTIDDLKDQIVDLTVGNNK	P35527	Keratin, type I cytoskeletal 9 OS=Homo sapiens OX=9606 GN=KRT9 PE=1 SV=3	KRT9	0	0	0	0	0	0	0	0	0	1	0	0	1	1	2	2	0	1
AAGTLYTYPENWR	P26641,Q53YD7	Elongation factor 1-gamma OS=Homo sapiens OX=9606 GN=EEF1G PE=1 SV=3	EEF1G	0	0	0	0	0	0	0	0	0	0	1	1	1	1	1	1	1	1
ETQALILAPTR	A0A024R8W0,P38919	RNA helicase OS=Homo sapiens OX=9606 GN=DDX48 PE=3 SV=1	EIF4A3	0	0	0	0	0	0	0	0	0	0	1	1	1	1	1	1	1	1
ETNLDSLPLVDTHSK	P08670,V9HWE1	Vimentin OS=Homo sapiens OX=9606 GN=VIM PE=1 SV=4	VIM	0	0	1	0	0	0	0	0	0	0	1	2	2	1	0	0	1	0
LMDVGLIAIR	A8K690,P31948,V9HW72	cDNA FLJ76863, highly similar to Homo sapiens stress-induced-phosphoprotein 1 (Hsp70/Hsp90-organizing protein) (STIP1), mRNA OS=Homo sapiens OX=9606 PE=2 SV=1	STIP1	0	0	0	0	0	0	0	0	0	0	1	0	1	1	1	2	2	0
ELISNASDALDK	A0A024RD80,P08238	Heat shock protein 90kDa alpha (Cytosolic), class B member 1, isoform CRA_a OS=Homo sapiens OX=9606 GN=HSP90AB1 PE=3 SV=1	HSP90AB1	0	0	1	0	0	0	0	0	0	0	0	1	1	1	1	1	1	1
GSGGGSSGGSIGGRGSSSGGVK	H6VRF8,H6VRG0,H6VRG1,P04264	Cytokeratin-1 OS=Homo sapiens OX=9606 GN=KRT1 PE=3 SV=1	KRT1	0	0	0	1	2	1	0	0	0	0	0	1	0	0	0	0	1	2
DQYEQMAEK	P08779	Keratin, type I cytoskeletal 16 OS=Homo sapiens OX=9606 GN=KRT16 PE=1 SV=4	KRT16	0	1	2	0	0	1	0	0	0	0	0	0	1	1	0	0	1	1
KNHEEEMLALR	P08779	Keratin, type I cytoskeletal 16 OS=Homo sapiens OX=9606 GN=KRT16 PE=1 SV=4	KRT16	0	0	1	0	0	0	0	0	0	0	0	0	1	2	0	2	1	1
RGDDSFGDKYR	B4DRM3,E7EX17,P23588	cDNA FLJ54492, highly similar to Eukaryotic translation initiation factor 4B OS=Homo sapiens OX=9606 PE=2 SV=1	EIF4B	0	0	0	0	0	0	0	0	0	0	0	0	1	1	2	1	1	2
STTTGHLIYK	A0A4D5RAC7,A0A4D5RAC9,P68104,Q53G85,Q53HM9,Q53HQ7,Q5VTE0,Q6IPN6,Q6IPS9,Q6IPT9	Tr-type G domain-containing protein OS=Homo sapiens OX=9606 PE=4 SV=1	EEF1A1	1	1	2	0	0	1	0	0	0	0	0	0	1	1	0	0	1	0
FVDGLMIHSGDPVNYYVDTAVR	P23396	40S ribosomal protein S3 OS=Homo sapiens OX=9606 GN=RPS3 PE=1 SV=2	RPS3	0	0	0	0	0	0	0	0	0	0	0	0	2	2	2	1	1	0
YMACCLLYR	B3KT06,P68363	Tubulin alpha chain OS=Homo sapiens OX=9606 PE=2 SV=1	TUBA1B	0	0	0	0	0	0	0	0	0	0	0	0	2	1	1	1	2	1
MFEDPETTR	A0A7I2V3I0,P60228,Q6IAX5	Eukaryotic translation initiation factor 3 subunit E OS=Homo sapiens OX=9606 GN=EIF3E PE=4 SV=1	EIF3E	0	0	0	0	0	0	0	0	0	0	0	0	2	1	2	1	1	1
EEAENTLQSFR	P08670,V9HWE1	Vimentin OS=Homo sapiens OX=9606 GN=VIM PE=1 SV=4	VIM	0	0	1	0	0	0	0	0	0	0	0	0	1	1	1	1	1	2
GATQQILDEAER	P78371,V9HW96	T-complex protein 1 subunit beta OS=Homo sapiens OX=9606 GN=CCT2 PE=1 SV=4	CCT2	0	1	1	0	0	0	0	0	0	0	0	0	1	1	1	1	1	1
ETGVDLTKDNMALQR	A0A384P5G6,A0A7I2V2G2,B7Z4V2,P38646,V9HW84	75 kDa glucose-regulated protein OS=Homo sapiens OX=9606 PE=2 SV=1	HSPA9	0	0	1	0	0	0	0	0	0	0	0	0	1	2	1	1	1	1
EMVELPLR	P55072,V9HW80	Transitional endoplasmic reticulum ATPase OS=Homo sapiens OX=9606 GN=VCP PE=1 SV=4	VCP	0	0	0	0	0	0	0	0	0	0	0	0	1	1	1	2	2	1
GGSGGGGGGSSGGRGSGGGSSGGSIGGR	H6VRF8,H6VRG0,H6VRG1,P04264	Cytokeratin-1 OS=Homo sapiens OX=9606 GN=KRT1 PE=3 SV=1	KRT1	0	0	1	1	1	1	0	0	0	0	0	0	2	0	0	0	0	2
NLSDVATK	A0A024R1X8,A0A0S2Z487,P14923	Junction plakoglobin OS=Homo sapiens OX=9606 GN=JUP PE=3 SV=1	JUP	0	1	2	0	0	1	0	0	0	0	0	0	1	1	1	1	0	0
GEGQLGPAER	A0A384N6H1,P13639	Epididymis secretory sperm binding protein OS=Homo sapiens OX=9606 PE=2 SV=1	EEF2	1	1	1	0	0	0	0	0	0	0	0	0	1	1	1	1	1	0
NLAMEATYINHNFSQQCLR	O15371,O15371-2,O15371-3	Eukaryotic translation initiation factor 3 subunit D OS=Homo sapiens OX=9606 GN=EIF3D PE=1 SV=1	EIF3D	0	0	0	0	0	0	0	0	0	0	0	0	2	1	2	3	0	0
FAVLHGEAPR	A0A024R821,P55884,P55884-2	Eukaryotic translation initiation factor 3 subunit B OS=Homo sapiens OX=9606 GN=EIF3S9 PE=3 SV=1	EIF3B	0	0	0	0	0	0	0	0	0	0	0	0	1	2	2	1	1	1
ALLQQQPEDDSKR	Q9UHB9	Signal recognition particle subunit SRP68 OS=Homo sapiens OX=9606 GN=SRP68 PE=1 SV=2	SRP68	0	0	0	0	0	0	0	0	0	0	0	0	1	2	2	0	1	2
YESLTDPSK	A0A024RD80,P08238	Heat shock protein 90kDa alpha (Cytosolic), class B member 1, isoform CRA_a OS=Homo sapiens OX=9606 GN=HSP90AB1 PE=3 SV=1	HSP90AB1	0	1	1	0	0	0	0	0	0	0	0	0	1	1	1	1	1	1
VVTDTDETELAR	P05198,Q53XC0	Eukaryotic translation initiation factor 2 subunit 1 OS=Homo sapiens OX=9606 GN=EIF2S1 PE=1 SV=3	EIF2S1	1	1	0	0	0	0	0	0	0	0	0	0	1	1	1	1	1	1
ILKGEYAVR	A0A7I2V430,A0A7I2V4F0,A3RJH1,Q92499	ATP-dependent RNA helicase DDX1 OS=Homo sapiens OX=9606 GN=DDX1 PE=4 SV=1	DDX1	0	0	0	0	0	0	0	0	0	0	0	0	2	2	1	1	1	1
TSSAQVEGGVHSLHSYEK	A0A384N6C2,A0A7I2V2T3,P12268	Inosine-5'-monophosphate dehydrogenase OS=Homo sapiens OX=9606 GN=IMPDH PE=2 SV=1	IMPDH2	0	0	0	0	0	0	0	0	0	0	0	0	1	0	1	2	2	2
FLIVAHDDGR	A0A384MEG1,B3KTA3,Q16658	Fascin OS=Homo sapiens OX=9606 PE=2 SV=1	FSCN1	0	0	0	0	0	0	0	0	0	0	0	0	1	1	2	2	2	0
YELISETGGSHDKR	Q12906-7	Isoform 7 of Interleukin enhancer-binding factor 3 OS=Homo sapiens OX=9606 GN=ILF3	ILF3	0	0	0	0	0	0	0	0	0	0	0	0	1	2	2	1	1	1
QLEEAEEEATR	P35580-5	Isoform 5 of Myosin-10 OS=Homo sapiens OX=9606 GN=MYH10	MYH10	0	0	1	0	0	1	0	0	0	0	0	0	1	1	1	1	1	1
SGGLGGSHALLLLR	E5KNY5,P42704	Leucine-rich PPR-motif containing OS=Homo sapiens OX=9606 GN=LRPPRC PE=4 SV=1	LRPPRC	0	0	0	0	0	0	0	0	0	0	0	0	2	2	1	1	1	1
QLEEAEEEAQR	A0A024R1N1,P35579	Myosin, heavy polypeptide 9, non-muscle, isoform CRA_a OS=Homo sapiens OX=9606 GN=MYH9 PE=3 SV=1	MYH9	0	1	1	0	1	1	0	0	0	0	0	0	1	1	1	0	0	1
VQALEEANNDLENKIQDWYDKK	P35527	Keratin, type I cytoskeletal 9 OS=Homo sapiens OX=9606 GN=KRT9 PE=1 SV=3	KRT9	0	0	0	0	0	0	0	0	0	0	0	0	2	2	2	0	1	1
EILSEVER	P49368	T-complex protein 1 subunit gamma OS=Homo sapiens OX=9606 GN=CCT3 PE=1 SV=4	CCT3	0	0	1	0	0	0	0	0	0	0	0	0	1	0	1	2	2	1
YLMEEDEDAYKK	A2RUM7,P46777	Ribosomal protein L5 OS=Homo sapiens OX=9606 GN=RPL5 PE=2 SV=1	RPL5	0	2	0	0	0	0	0	0	0	0	0	0	3	1	1	1	0	0
SLEEAEAYSR	Q6KB66	Keratin, type II cytoskeletal 80 OS=Homo sapiens OX=9606 GN=KRT80 PE=1 SV=2	KRT80	1	1	1	0	0	1	0	0	0	0	0	0	1	1	1	1	0	0
GGAAVDPDSGLEHSAHVLEK	A0A024R3T8,P09874	Poly [ADP-ribose] polymerase OS=Homo sapiens OX=9606 GN=PARP1 PE=4 SV=1	PARP1	0	0	1	0	0	0	0	0	0	0	0	0	2	1	1	1	1	1
FKDLGEENFK	P02768	Albumin OS=Homo sapiens OX=9606 GN=ALB PE=1 SV=2	ALB	0	0	0	0	0	0	0	0	0	0	0	0	2	1	1	1	1	2
TYETTLEK	P02768	Albumin OS=Homo sapiens OX=9606 GN=ALB PE=1 SV=2	ALB	0	0	1	0	0	1	0	0	0	0	0	0	1	1	1	1	1	1
YVAQAHDKPR	A0A140VJY2,Q12931,Q12931-2	Testicular tissue protein Li 209 OS=Homo sapiens OX=9606 PE=2 SV=1	TRAP1	1	1	0	0	0	0	0	0	0	0	0	0	1	1	1	1	1	1
NAGVEGSLIVEK	A0A024R3X4,A0A7I2V599,P10809	60 kDa chaperonin (Fragment) OS=Homo sapiens OX=9606 GN=HSPD1 PE=2 SV=1	HSPD1	0	0	2	0	0	0	0	0	0	0	0	0	1	1	1	1	1	1
VPEPCHPK	P35321	Cornifin-A OS=Homo sapiens OX=9606 GN=SPRR1A PE=1 SV=2	SPRR1A	0	1	1	0	0	1	0	0	0	0	0	0	1	0	1	1	1	1
TYVVTGNMGSNDK	Q02413	Desmoglein-1 OS=Homo sapiens OX=9606 GN=DSG1 PE=1 SV=2	DSG1	0	0	2	0	0	0	0	0	0	0	0	0	1	1	1	0	1	2
INNFSADIKDSK	P13797,Q53GY0	Plastin-3 OS=Homo sapiens OX=9606 GN=PLS3 PE=1 SV=4	PLS3	0	0	0	0	0	0	0	0	0	0	0	0	2	0	1	2	2	1
FWEVISDEHGIDPTGTYHGDSDLQLER	P68371,Q8IZ29	Tubulin beta-4B chain OS=Homo sapiens OX=9606 GN=TUBB4B PE=1 SV=1	TUBB4B	0	0	0	0	0	0	0	0	0	0	0	0	2	1	1	2	2	0
NLTQDEMQR	J9R021,Q14152	Eukaryotic translation initiation factor 3 subunit A OS=Homo sapiens OX=9606 GN=eIF3a PE=2 SV=1	EIF3A	0	0	0	0	0	0	0	0	0	0	0	0	1	1	1	2	1	2
STESLQANVQR	A8K4C8,P26373,Q6NZ55	60S ribosomal protein L13 OS=Homo sapiens OX=9606 GN=RPL13 PE=2 SV=1	RPL13	1	1	0	0	0	1	0	0	0	0	0	0	1	1	1	0	1	1
KPANDITSQLEINFGDLGR	Q8NC51	Plasminogen activator inhibitor 1 RNA-binding protein OS=Homo sapiens OX=9606 GN=SERBP1 PE=1 SV=2	SERBP1	0	0	0	0	0	0	0	0	0	0	0	0	2	1	2	2	1	0
RGPPPPPR	P38159	RNA-binding motif protein, X chromosome OS=Homo sapiens OX=9606 GN=RBMX PE=1 SV=3	RBMX	0	1	2	0	0	0	0	0	0	0	0	0	1	1	0	1	1	1
EVEVEVESMDK	A0A140VK49,Q7KZF4	Staphylococcal nuclease domain-containing protein OS=Homo sapiens OX=9606 GN=SND1 PE=2 SV=1	SND1	0	0	0	0	0	0	0	0	0	0	0	0	2	2	2	2	0	0
GGDLMAYDR	A0A024R228,B4DUQ1,P61978,P61978-2,P61978-3	Heterogeneous nuclear ribonucleoprotein K OS=Homo sapiens OX=9606 GN=HNRPK PE=4 SV=1	HNRPK	1	1	1	0	0	0	0	0	0	0	0	0	1	1	0	1	1	1
SVTEQGAELSNEER	D0PNI1,P63104	Epididymis luminal protein 4 OS=Homo sapiens OX=9606 GN=YWHAZ PE=2 SV=1	YWHAZ	0	1	1	0	0	0	0	0	0	0	0	0	1	1	1	1	1	1
ESLSEEEAQK	Q9BXP5,Q9BXP5-2,Q9BXP5-3,Q9BXP5-4,Q9BXP5-5	Serrate RNA effector molecule homolog OS=Homo sapiens OX=9606 GN=SRRT PE=1 SV=1	SRRT	0	1	1	0	0	0	0	0	0	0	0	0	1	1	1	1	1	1
IEVLEEELR	P15924	Desmoplakin OS=Homo sapiens OX=9606 GN=DSP PE=1 SV=3	DSP	0	0	0	0	0	0	0	0	0	0	0	0	1	2	1	1	1	2
STLEAETR	P15924	Desmoplakin OS=Homo sapiens OX=9606 GN=DSP PE=1 SV=3	DSP	1	2	0	1	1	1	0	0	0	0	0	0	1	1	0	0	0	0
VQEQELTR	P15924	Desmoplakin OS=Homo sapiens OX=9606 GN=DSP PE=1 SV=3	DSP	0	0	1	1	1	1	0	0	0	0	0	0	1	0	1	1	0	1
GGPGGELPR	E7EUU4	Eukaryotic translation initiation factor 4 gamma 1 OS=Homo sapiens OX=9606 GN=EIF4G1 PE=1 SV=1	EIF4G1	0	1	1	0	0	0	0	0	0	0	0	0	1	1	1	1	1	1
STTNKLETR	A0A024R952,Q13835-2	Plakophilin 1 (Ectodermal dysplasia/skin fragility syndrome), isoform CRA_a OS=Homo sapiens OX=9606 GN=PKP1 PE=3 SV=1	PKP1	0	0	2	0	0	1	0	0	0	0	0	0	0	2	0	1	1	1
MGQMAMGGAMGINNR	A0A0S2Z4Z9,A0A7I2V5Y7,A8K525,Q15233	Non-POU domain containing octamer-binding isoform 1 (Fragment) OS=Homo sapiens OX=9606 GN=NONO PE=2 SV=1	NONO	1	0	2	0	0	0	0	0	0	0	0	0	0	1	1	1	1	1
LGVIEDHSNR	P14625,Q5CAQ5,V9HWP2	Endoplasmin OS=Homo sapiens OX=9606 GN=HSP90B1 PE=1 SV=1	HSP90B1	2	2	1	0	0	0	0	0	0	0	0	0	0	1	1	1	0	0
QQYESVAAK	P08670,V9HWE1	Vimentin OS=Homo sapiens OX=9606 GN=VIM PE=1 SV=4	VIM	0	2	1	1	1	1	0	0	0	0	0	0	0	1	0	1	0	0
VAEIEHAEKEK	P78371,V9HW96	T-complex protein 1 subunit beta OS=Homo sapiens OX=9606 GN=CCT2 PE=1 SV=4	CCT2	0	1	0	0	0	0	0	0	0	0	0	0	0	1	2	1	1	2
HDSPEDVKR	A8K690,P31948,V9HW72	cDNA FLJ76863, highly similar to Homo sapiens stress-induced-phosphoprotein 1 (Hsp70/Hsp90-organizing protein) (STIP1), mRNA OS=Homo sapiens OX=9606 PE=2 SV=1	STIP1	0	0	0	0	0	0	0	0	0	0	0	0	0	2	1	1	2	2
LREDENAEPVGTTYQK	A0A2Z6ATB6,Q16643,Q16643-3	Drebrin A OS=Homo sapiens OX=9606 GN=DBN1 PE=2 SV=1	DBN1	0	0	0	0	0	0	0	0	0	0	0	0	0	2	1	2	1	2
GESPVDYDGGR	A0A384NPU5,Q15084,Q15084-2,Q15084-3,Q15084-4,Q15084-5	Protein disulfide-isomerase A6 OS=Homo sapiens OX=9606 PE=2 SV=1	PDIA6	1	1	1	0	0	0	0	0	0	0	0	0	0	1	1	1	1	1
SLSEEIKR	P15924	Desmoplakin OS=Homo sapiens OX=9606 GN=DSP PE=1 SV=3	DSP	0	0	1	0	0	2	0	0	0	0	0	0	0	1	1	1	1	1
KENLPISGHK	I0B0K8,P20930	Truncated profilaggrin OS=Homo sapiens OX=9606 GN=FLG PE=4 SV=1	FLG	0	0	1	0	0	0	0	0	0	0	0	0	0	2	1	2	0	2
TNETYGKLEAVQYK	P01040	Cystatin-A OS=Homo sapiens OX=9606 GN=CSTA PE=1 SV=1	CSTA	0	0	4	0	0	2	0	0	0	0	0	0	0	1	0	0	1	0
DNLAEDIMR	P08670,V9HWE1	Vimentin OS=Homo sapiens OX=9606 GN=VIM PE=1 SV=4	VIM	0	0	2	0	0	0	0	0	0	0	0	0	0	0	0	3	1	2
VKPQLEEK	P01040	Cystatin-A OS=Homo sapiens OX=9606 GN=CSTA PE=1 SV=1	CSTA	0	2	2	0	0	2	0	0	0	0	0	0	0	0	0	0	1	1
LQSQTENLKK	Q8N1N4	Keratin, type II cytoskeletal 78 OS=Homo sapiens OX=9606 GN=KRT78 PE=1 SV=2	KRT78	0	0	2	1	2	2	0	0	0	0	0	0	0	0	0	0	0	1
AISSTEAVLNNR	Q5T8P6-2	Isoform 2 of RNA-binding protein 26 OS=Homo sapiens OX=9606 GN=RBM26	RBM26	0	0	0	0	0	0	1	1	0	1	1	0	0	1	0	1	0	1
TLLENTAITIGR	A0A024RAM0,Q92973,Q92973-2	Transportin 1, isoform CRA_a OS=Homo sapiens OX=9606 GN=TNPO1 PE=4 SV=1	TNPO1	1	0	0	0	0	0	1	1	0	1	0	0	0	1	1	1	0	0
LMMDPLTGLNR	O60506	Heterogeneous nuclear ribonucleoprotein Q OS=Homo sapiens OX=9606 GN=SYNCRIP PE=1 SV=2	SYNCRIP	0	0	0	0	0	0	1	1	0	0	0	0	1	1	0	1	1	1
KVAGAATPK	P16402	Histone H1.3 OS=Homo sapiens OX=9606 GN=H1-3 PE=1 SV=2	H1-3	0	0	0	0	0	0	1	0	1	2	1	2	0	0	0	0	0	0
DISSSLNSLADSNAR	A0A024R534,O94776	Metastasis associated 1 family, member 2, isoform CRA_a OS=Homo sapiens OX=9606 GN=MTA2 PE=4 SV=1	MTA2	0	0	0	0	0	0	1	1	1	0	1	1	1	0	0	1	0	0
GYFEYIEENK	Q00839	Heterogeneous nuclear ribonucleoprotein U OS=Homo sapiens OX=9606 GN=HNRNPU PE=1 SV=6	HNRNPU	0	0	0	0	0	0	1	0	2	0	2	1	0	0	0	1	0	0
AGEVFIHK	A0A0S2Z4Z9,A0A7I2V5Y7,A8K525,Q15233	Non-POU domain containing octamer-binding isoform 1 (Fragment) OS=Homo sapiens OX=9606 GN=NONO PE=2 SV=1	NONO	0	1	1	0	0	0	1	1	1	0	2	0	0	0	0	0	0	0
YTTTSSSSR	A0A0S2Z428,B4DRR0,P02538	HCG2039812, isoform CRA_b (Fragment) OS=Homo sapiens OX=9606 GN=KRT6A PE=2 SV=1	KRT6A	0	0	0	0	0	0	1	1	1	1	1	1	1	0	0	0	0	0
TAHYGSLPQK	P02686-3	Isoform 3 of Myelin basic protein OS=Homo sapiens OX=9606 GN=MBP	MBP	1	1	1	0	0	0	1	0	1	0	0	0	1	1	0	0	0	0
LVAIVDVIDQNR	Q6IPH7	60S ribosomal protein L14 OS=Homo sapiens OX=9606 GN=RPL14 PE=1 SV=1	RPL14	0	0	0	0	0	0	1	1	0	0	0	0	1	1	1	1	1	0
YGPIADVSIVYDQQSR	B2RDQ3,P62995,Q8N1H4	cDNA, FLJ96718, highly similar to Homo sapiens splicing factor, arginine/serine-rich 10 (transformer 2 homolog, Drosophila) (SFRS10), mRNA OS=Homo sapiens OX=9606 PE=2 SV=1	TRA2B	0	0	0	0	0	0	1	1	1	0	0	0	1	1	0	1	0	1
ELLLTGPGLEER	Q8N1G4	Leucine-rich repeat-containing protein 47 OS=Homo sapiens OX=9606 GN=LRRC47 PE=1 SV=1	LRRC47	0	0	0	0	0	0	1	1	0	0	1	0	0	1	1	1	0	1
FNTTSVIK	A8KAP3,Q15029,Q15029-3,Q6IBM8	116 kDa U5 small nuclear ribonucleoprotein component OS=Homo sapiens OX=9606 PE=2 SV=1	EFTUD2	0	0	0	0	0	0	1	0	1	1	1	1	1	0	0	1	0	0
YDWDLLAAR	A8KAP3,Q15029,Q15029-3,Q6IBM8	116 kDa U5 small nuclear ribonucleoprotein component OS=Homo sapiens OX=9606 PE=2 SV=1	EFTUD2	0	0	0	0	0	0	1	1	1	1	1	1	0	0	0	1	0	0
KPLPDHVSIVEPKDEILPTTPISEQK	P23396	40S ribosomal protein S3 OS=Homo sapiens OX=9606 GN=RPS3 PE=1 SV=2	RPS3	0	0	0	0	0	0	2	1	0	1	0	0	2	0	1	0	0	0
QPDSGISSIR	P04843,Q53EP4,Q6IBR0,Q96HX3	Dolichyl-diphosphooligosaccharide--protein glycosyltransferase subunit 1 OS=Homo sapiens OX=9606 GN=RPN1 PE=1 SV=1	RPN1	1	1	1	0	0	0	1	0	0	1	0	0	0	0	0	1	0	1
GLTSVINQK	A0A5F9ZHM4	L-lactate dehydrogenase OS=Homo sapiens OX=9606 GN=LDHB PE=1 SV=1	LDHB	1	1	1	0	0	0	1	1	0	1	1	0	0	0	0	0	0	0
AYSSFGGGR	Q15056	Eukaryotic translation initiation factor 4H OS=Homo sapiens OX=9606 GN=EIF4H PE=1 SV=5	EIF4H	0	0	0	0	0	0	1	0	0	1	1	1	0	1	0	1	1	0
ASMQQQQQLASAR	Q9Y3Y2,Q9Y3Y2-3,Q9Y3Y2-4,X6R700	Chromatin target of PRMT1 protein OS=Homo sapiens OX=9606 GN=CHTOP PE=1 SV=2	CHTOP	1	0	0	0	0	0	1	1	0	0	0	1	0	1	0	1	0	1
GAVDGGLSIPHSTK	A2RUM7,P46777	Ribosomal protein L5 OS=Homo sapiens OX=9606 GN=RPL5 PE=2 SV=1	RPL5	0	0	0	0	0	0	2	0	1	1	1	0	1	1	0	0	0	0
ADLTGISPSPNLYLSK	Q96P63-2	Isoform 2 of Serpin B12 OS=Homo sapiens OX=9606 GN=SERPINB12	SERPINB12	0	0	2	0	0	0	1	0	0	0	0	0	1	0	0	1	1	1
IYVDDGLISLQVK	P14618,V9HWB8	Pyruvate kinase PKM OS=Homo sapiens OX=9606 GN=PKM PE=1 SV=4	PKM	0	0	0	0	0	0	1	1	2	0	1	0	0	0	0	0	1	1
FAQHGTFEYEYSQR	A0A384N5Z8,P23246	Epididymis secretory sperm binding protein OS=Homo sapiens OX=9606 PE=2 SV=1	SFPQ	0	0	0	0	0	0	2	2	0	2	0	0	0	0	0	1	0	0
QGPGPGGPK	A0A384N5Z8,P23246	Epididymis secretory sperm binding protein OS=Homo sapiens OX=9606 PE=2 SV=1	SFPQ	0	0	0	0	0	0	1	1	1	1	1	1	1	0	0	0	0	0
SPPPGMGLNQNR	A0A384N5Z8,P23246	Epididymis secretory sperm binding protein OS=Homo sapiens OX=9606 PE=2 SV=1	SFPQ	0	0	0	0	0	0	1	1	1	1	1	1	0	0	0	1	0	0
YGEPGEVFINK	A0A384N5Z8,P23246	Epididymis secretory sperm binding protein OS=Homo sapiens OX=9606 PE=2 SV=1	SFPQ	0	0	1	0	0	0	1	1	1	1	1	1	0	0	0	0	0	0
SINPDEAVAYGAAVQAAILSGDK	P11142,V9HW22	Heat shock cognate 71 kDa protein OS=Homo sapiens OX=9606 GN=HSPA8 PE=1 SV=1	HSPA8	0	0	0	0	0	0	1	1	0	0	0	1	1	0	2	0	1	0
DQLQTFSEEHPVLLTEAPLNPR	A0A384NQ21,B4DM97,P61163	Epididymis secretory sperm binding protein OS=Homo sapiens OX=9606 PE=2 SV=1	ACTR1A	0	0	0	0	0	0	1	1	0	0	0	0	1	0	1	1	1	1
FSASSGGGGSR	P78344	Eukaryotic translation initiation factor 4 gamma 2 OS=Homo sapiens OX=9606 GN=EIF4G2 PE=1 SV=1	EIF4G2	0	0	0	0	0	0	1	1	1	1	1	0	1	1	0	0	0	0
IYEYVESR	Q8WWY3	U4/U6 small nuclear ribonucleoprotein Prp31 OS=Homo sapiens OX=9606 GN=PRPF31 PE=1 SV=2	PRPF31	0	0	0	0	0	0	1	0	0	0	1	0	1	0	1	1	1	1
APPPVARK	Q9P206-2	Isoform 2 of Uncharacterized protein KIAA1522 OS=Homo sapiens OX=9606 GN=KIAA1522	KIAA1522	0	0	0	0	0	0	1	0	1	1	2	2	0	0	0	0	0	0
ASSGLLYPLER	A0A024R4Z6,Q08945	FACT complex subunit SSRP1 OS=Homo sapiens OX=9606 GN=SSRP1 PE=3 SV=1	SSRP1	0	0	1	0	0	0	1	0	0	0	2	1	0	0	0	1	0	1
LLDMDGIIVEK	J9R021,Q14152	Eukaryotic translation initiation factor 3 subunit A OS=Homo sapiens OX=9606 GN=eIF3a PE=2 SV=1	EIF3A	0	0	0	0	0	0	1	1	1	0	1	0	1	0	0	1	0	1
VYVGNLGTGAGK	C9JAB2,Q16629,Q16629-4	Serine/arginine-rich-splicing factor 7 OS=Homo sapiens OX=9606 GN=SRSF7 PE=1 SV=1	SRSF7	0	0	0	0	0	0	1	1	1	1	1	1	0	0	0	1	0	0
ANSNLVLQADR	O75643	U5 small nuclear ribonucleoprotein 200 kDa helicase OS=Homo sapiens OX=9606 GN=SNRNP200 PE=1 SV=2	SNRNP200	0	0	0	0	0	0	1	1	0	1	0	1	0	1	0	1	0	1
IQEENVIPR	E5KNY5,P42704	Leucine-rich PPR-motif containing OS=Homo sapiens OX=9606 GN=LRPPRC PE=4 SV=1	LRPPRC	0	0	0	0	0	0	1	0	0	0	0	0	1	1	1	1	1	1
KIIETPGIR	E5KNY5,P42704	Leucine-rich PPR-motif containing OS=Homo sapiens OX=9606 GN=LRPPRC PE=4 SV=1	LRPPRC	0	0	1	0	0	0	1	0	0	0	0	0	1	0	1	1	1	1
VGYVSGWGR	J3QLC9,P00738,P00738-2	Haptoglobin (Fragment) OS=Homo sapiens OX=9606 GN=HP PE=1 SV=1	HP	0	0	0	0	0	0	1	1	0	1	0	0	1	0	1	1	1	0
ATSSSSGSLSATGR	Q03252	Lamin-B2 OS=Homo sapiens OX=9606 GN=LMNB2 PE=1 SV=4	LMNB2	0	0	1	0	0	0	1	1	0	1	0	0	1	1	0	1	0	0
VPPPWLIAMQR	Q13435	Splicing factor 3B subunit 2 OS=Homo sapiens OX=9606 GN=SF3B2 PE=1 SV=2	SF3B2	0	0	0	0	0	0	1	1	0	1	0	0	1	1	0	1	0	1
DSFDDRGPSLNPVLDYDHGSR	A0A0R4J2E8,A8MXP9,P43243	Matrin-3 OS=Homo sapiens OX=9606 GN=MATR3 PE=1 SV=1	MATR3	0	0	0	0	0	0	1	1	0	0	0	1	1	1	0	1	0	1
VVHIMDFQR	A0A0R4J2E8,A8MXP9,P43243	Matrin-3 OS=Homo sapiens OX=9606 GN=MATR3 PE=1 SV=1	MATR3	0	0	0	0	0	0	1	2	0	1	1	0	1	0	0	1	0	0
SLLVNPEGPTLMR	A0A0U1RQF0,P49327	3-hydroxyacyl-[acyl-carrier-protein] dehydratase OS=Homo sapiens OX=9606 GN=FASN PE=1 SV=1	FASN	0	0	0	0	0	0	1	1	1	1	1	0	1	0	0	1	0	0
GAGTGGLGLAVEGPSEAK	P21333,P21333-2	Filamin-A OS=Homo sapiens OX=9606 GN=FLNA PE=1 SV=4	FLNA	0	0	1	0	0	0	1	1	1	1	0	0	1	0	0	0	1	0
IEAINQAIANEYEVR	I6L9E8,Q8NCA5	Family with sequence similarity 98, member A OS=Homo sapiens OX=9606 GN=FAM98A PE=2 SV=1	FAM98A	0	0	0	0	0	0	1	1	1	0	0	1	1	1	0	1	0	0
ASLCISTK	A0A024R3T8,P09874	Poly [ADP-ribose] polymerase OS=Homo sapiens OX=9606 GN=PARP1 PE=4 SV=1	PARP1	0	0	0	0	0	0	1	1	1	0	0	1	1	0	1	1	0	0
GIYFADMVSK	A0A024R3T8,P09874	Poly [ADP-ribose] polymerase OS=Homo sapiens OX=9606 GN=PARP1 PE=4 SV=1	PARP1	0	0	0	0	0	0	2	2	1	1	1	0	0	0	0	0	0	0
SDAYYCTGDVTAWTK	A0A024R3T8,P09874	Poly [ADP-ribose] polymerase OS=Homo sapiens OX=9606 GN=PARP1 PE=4 SV=1	PARP1	0	0	0	0	0	0	1	1	1	0	1	0	1	1	0	1	0	0
SGAALSKK	A0A024R3T8,P09874	Poly [ADP-ribose] polymerase OS=Homo sapiens OX=9606 GN=PARP1 PE=4 SV=1	PARP1	0	0	0	0	0	0	1	1	1	1	1	1	1	0	0	0	0	0
AQPSASLGVGYR	A0A0S2Z4Z0,Q96PK6	RNA binding motif protein 14 isoform 1 (Fragment) OS=Homo sapiens OX=9606 GN=RBM14 PE=2 SV=1	RBM14	0	0	0	0	0	0	1	1	1	1	1	2	0	0	0	0	0	0
LNSLAIGLR	P54886,P54886-2	Delta-1-pyrroline-5-carboxylate synthase OS=Homo sapiens OX=9606 GN=ALDH18A1 PE=1 SV=2	ALDH18A1	0	0	0	0	0	0	1	0	1	1	1	2	1	0	0	0	0	0
FNYSGSGGR	Q12906-7	Isoform 7 of Interleukin enhancer-binding factor 3 OS=Homo sapiens OX=9606 GN=ILF3	ILF3	1	1	1	0	0	0	1	0	0	1	1	0	1	0	0	0	0	0
LAAFGQLHK	Q12906-7	Isoform 7 of Interleukin enhancer-binding factor 3 OS=Homo sapiens OX=9606 GN=ILF3	ILF3	1	0	1	0	0	0	1	1	0	1	0	1	1	0	0	0	0	0
AINQQTGAFVEISR	A0A087WTP3,A0A384P5V3,Q92945	Far upstream element-binding protein 2 OS=Homo sapiens OX=9606 GN=KHSRP PE=1 SV=1	KHSRP	0	0	1	0	0	0	2	0	1	2	1	0	0	0	0	0	0	0
AASAAAASAAAASAASGSPGPGEGSAGGEKR	B2R8R5,Q13263	cDNA, FLJ94025, highly similar to Homo sapiens tripartite motif-containing 28 (TRIM28), mRNA OS=Homo sapiens OX=9606 PE=2 SV=1	TRIM28	0	0	0	0	0	0	1	0	1	1	1	0	1	1	1	0	0	0
LDLDLTADSQPPVFK	B2R8R5,Q13263	cDNA, FLJ94025, highly similar to Homo sapiens tripartite motif-containing 28 (TRIM28), mRNA OS=Homo sapiens OX=9606 PE=2 SV=1	TRIM28	0	0	0	0	0	0	2	1	1	0	0	0	0	0	0	1	1	1
GSATNYITR	B2RDF2,B5MCF9,O00541,O00541-2	Pescadillo homolog OS=Homo sapiens OX=9606 GN=PES1 PE=2 SV=1	PES1	0	0	0	0	0	0	1	1	0	0	1	1	1	1	0	1	0	0
EIAQDFKTDLR	Q71DI3	Histone H3.2 OS=Homo sapiens OX=9606 GN=H3C15 PE=1 SV=3	H3C13	0	0	0	0	0	0	2	1	1	1	1	0	0	0	0	0	0	1
ASAVSELSPR	Q9Y2W1	Thyroid hormone receptor-associated protein 3 OS=Homo sapiens OX=9606 GN=THRAP3 PE=1 SV=2	THRAP3	0	0	1	0	0	0	1	1	0	1	1	1	0	0	0	0	0	1
ALLQSSASR	A0A024RB85,A8K6Y1,Q05D08,Q6PIN5,Q9UQ80	Proliferation-associated 2G4, 38kDa, isoform CRA_a OS=Homo sapiens OX=9606 GN=PA2G4 PE=3 SV=1	PA2G4	0	0	0	0	0	0	1	1	0	0	1	0	1	0	1	1	0	1
ALTVPELTQQMFDAK	P68371,Q8IZ29	Tubulin beta-4B chain OS=Homo sapiens OX=9606 GN=TUBB4B PE=1 SV=1	TUBB4B	0	0	0	0	0	0	1	1	0	0	1	0	1	1	1	0	1	0
FGGALDAAAK	A0A024R1T9,P53396,Q4LE36	ATP-citrate synthase OS=Homo sapiens OX=9606 GN=ACLY PE=3 SV=1	ACLY	0	0	1	0	0	0	1	1	1	0	0	1	1	0	1	0	0	0
AYLPVNESFGFTADLR	A0A384N6H1,P13639	Epididymis secretory sperm binding protein OS=Homo sapiens OX=9606 PE=2 SV=1	EEF2	1	0	0	0	0	0	1	0	1	0	0	0	1	0	1	1	1	0
QTSLVSSR	Q6I9S2	SNW domain-containing protein 1 OS=Homo sapiens OX=9606 GN=SNW1 PE=2 SV=1	SNW1	0	0	0	0	0	0	1	1	0	1	1	1	0	1	0	1	0	0
LAATNALLNSLEFTK	B2RBR9,Q14974	cDNA, FLJ95650, highly similar to Homo sapiens karyopherin (importin) beta 1 (KPNB1), mRNA OS=Homo sapiens OX=9606 PE=2 SV=1	KPNB1	0	0	0	0	0	0	1	0	0	1	0	0	1	1	1	1	0	1
LWDLTTGTTTR	E9KL35,P63244	Epididymis tissue sperm binding protein Li 3a OS=Homo sapiens OX=9606 PE=1 SV=1	RACK1	0	0	0	0	0	0	1	1	0	1	0	1	1	1	0	0	1	0
GIDPFSLDALSK	A0A024RDL1,B2R9K8,P40227,Q59ET3	Chaperonin containing TCP1, subunit 6A (Zeta 1), isoform CRA_a OS=Homo sapiens OX=9606 GN=CCT6A PE=3 SV=1	CCT6A	0	0	1	0	0	0	1	1	1	1	1	0	0	0	0	1	0	0
ALADDDFLTVTGK	A0A024R7U6,A0A3B3IT92,B3KMX0,P33991	DNA helicase OS=Homo sapiens OX=9606 GN=MCM4 PE=3 SV=1	MCM4	0	0	0	0	0	0	1	1	1	1	1	1	1	0	0	0	0	0
VGIQQGLLSQSTR	F6VRR5,Q96DI9,Q9BY77,Q9BY77-2	Polymerase delta-interacting protein 3 OS=Homo sapiens OX=9606 GN=POLDIP3 PE=1 SV=1	POLDIP3	0	0	0	0	0	0	1	0	0	1	1	0	1	1	0	1	0	1
TIAPQNAPR	E9PK91,Q9NYF8,Q9NYF8-2,Q9NYF8-3	Bcl-2-associated transcription factor 1 OS=Homo sapiens OX=9606 GN=BCLAF1 PE=1 SV=1	BCLAF1	0	0	1	0	0	0	1	1	0	1	1	1	0	0	0	1	0	0
GPLPVKR	P38159	RNA-binding motif protein, X chromosome OS=Homo sapiens OX=9606 GN=RBMX PE=1 SV=3	RBMX	0	1	0	0	0	0	1	1	0	1	2	1	0	0	0	0	0	0
LFIGGLNTETNEK	P38159	RNA-binding motif protein, X chromosome OS=Homo sapiens OX=9606 GN=RBMX PE=1 SV=3	RBMX	0	0	0	0	0	0	1	0	1	1	1	1	1	0	0	1	0	0
SAPSGPVR	P38159	RNA-binding motif protein, X chromosome OS=Homo sapiens OX=9606 GN=RBMX PE=1 SV=3	RBMX	0	1	1	0	0	0	1	1	0	2	1	0	0	0	0	0	0	0
FKDPNAPK	A0A024RDR0,P09429	High mobility group protein 1 OS=Homo sapiens OX=9606 GN=HMGB1 PE=3 SV=1	HMGB1	0	0	1	0	0	0	1	0	0	1	0	1	0	1	0	1	0	1
SPNQNVQQAAAGALR	A0A024R952,Q13835-2	Plakophilin 1 (Ectodermal dysplasia/skin fragility syndrome), isoform CRA_a OS=Homo sapiens OX=9606 GN=PKP1 PE=3 SV=1	PKP1	0	0	1	0	0	0	0	1	0	0	0	0	1	1	1	1	0	1
DASGVTFTWTPSSGK	Q96K68	cDNA FLJ14473 fis, clone MAMMA1001080, highly similar to Homo sapiens SNC73 protein (SNC73) mRNA OS=Homo sapiens OX=9606 PE=2 SV=1		0	0	1	0	0	0	0	1	0	0	0	0	1	1	1	1	1	0
EHALLAYTLGVK	A0A4D5RAC7,A0A4D5RAC9,P68104,Q53G85,Q53HM9,Q53HQ7,Q5VTE0,Q6IPN6,Q6IPS9,Q6IPT9	Tr-type G domain-containing protein OS=Homo sapiens OX=9606 PE=4 SV=1	EEF1A1	0	0	0	0	0	0	0	3	0	0	0	0	1	1	1	0	0	1
FVIGGPQGDAGLTGR	A0A140VJP5,P31153	S-adenosylmethionine synthase OS=Homo sapiens OX=9606 PE=2 SV=1	MAT2A	0	0	0	0	0	0	0	1	0	1	0	0	1	0	1	1	1	1
IYYGTEAQIGER	B0AZN7	cDNA, FLJ79477, highly similar to Protein-glutamine gamma-glutamyltransferase K OS=Homo sapiens OX=9606 PE=2 SV=1	TGM3	0	0	0	0	0	0	0	1	0	0	0	0	1	1	1	1	1	1
GLCAIAQAESLR	P23396	40S ribosomal protein S3 OS=Homo sapiens OX=9606 GN=RPS3 PE=1 SV=2	RPS3	0	0	0	0	0	0	0	1	0	0	0	0	1	1	1	1	1	1
LVIITAGAR	P00338,P00338-3,V9HWB9	L-lactate dehydrogenase A chain OS=Homo sapiens OX=9606 GN=LDHA PE=1 SV=2	LDHA	0	0	0	0	0	0	0	1	0	1	1	0	0	1	1	0	1	1
DASLMVTNDGATILK	P78371,V9HW96	T-complex protein 1 subunit beta OS=Homo sapiens OX=9606 GN=CCT2 PE=1 SV=4	CCT2	0	0	0	0	0	0	0	1	0	0	0	0	1	1	1	1	2	0
ILGADTSVDLEETGR	P25705,V9HW26	ATP synthase subunit alpha, mitochondrial OS=Homo sapiens OX=9606 GN=ATP5F1A PE=1 SV=1	ATP5F1A	0	0	0	0	0	0	0	1	0	1	0	0	1	1	2	1	0	0
SVYSWDIVVQR	O15371,O15371-2,O15371-3	Eukaryotic translation initiation factor 3 subunit D OS=Homo sapiens OX=9606 GN=EIF3D PE=1 SV=1	EIF3D	0	0	0	0	0	0	0	1	0	0	0	0	1	1	1	1	1	1
VGQEIEVRPGIVSK	P41091	Eukaryotic translation initiation factor 2 subunit 3 OS=Homo sapiens OX=9606 GN=EIF2S3 PE=1 SV=3	EIF2S3	0	0	0	0	0	0	0	1	0	0	0	0	2	1	1	1	0	1
GYDVIAQAQSGTGK	P60842	Eukaryotic initiation factor 4A-I OS=Homo sapiens OX=9606 GN=EIF4A1 PE=1 SV=1	EIF4A1	0	0	0	0	0	0	0	1	0	0	0	0	1	1	1	1	1	1
SPALQVLR	Q96EY7	Pentatricopeptide repeat domain-containing protein 3, mitochondrial OS=Homo sapiens OX=9606 GN=PTCD3 PE=1 SV=3	PTCD3	0	0	0	0	0	0	0	1	0	0	0	0	1	1	1	1	1	1
APFDLFENR	K9JA46,P07900,P07900-2	Epididymis luminal secretory protein 52 OS=Homo sapiens OX=9606 GN=EL52 PE=2 SV=1	HSP90AA1	0	0	0	0	0	0	0	1	0	0	1	0	1	1	1	0	1	1
TATQLAVNK	Q53HV2,Q99832,Q99832-3	T-complex protein 1 subunit eta (Fragment) OS=Homo sapiens OX=9606 PE=2 SV=1		0	1	1	0	0	0	0	1	1	1	1	1	0	0	0	0	0	0
QINDIQLSR	A0A7I2V3U3,A0A7I2YQC8,A0A7I2YQF8,A0A7I2YQT9,Q13347,Q5U0F4	Eukaryotic translation initiation factor 3 subunit I OS=Homo sapiens OX=9606 GN=EIF3I PE=4 SV=1	EIF3I	0	0	0	0	0	0	0	1	1	0	0	0	1	1	1	1	1	0
IFDEILVNAADNK	P11388,P11388-2,P11388-3,P11388-4	DNA topoisomerase 2-alpha OS=Homo sapiens OX=9606 GN=TOP2A PE=1 SV=3	TOP2A	0	0	2	0	0	0	0	1	0	0	0	1	1	1	0	1	0	0
TINEVENQILTR	A0A0S2Z3G9,O43707	Actinin alpha 4 isoform 1 (Fragment) OS=Homo sapiens OX=9606 GN=ACTN4 PE=2 SV=1	ACTN4	1	1	1	0	0	0	0	1	1	0	2	0	0	0	0	0	0	0
FPSVSLQEASSFFQR	A0A0J9YXF8,Q16378	Proline-rich protein 4 OS=Homo sapiens OX=9606 GN=PRR4 PE=4 SV=1	PRR4	0	0	0	0	0	0	0	1	0	0	0	0	1	1	1	1	1	1
TPSSDVLVFDYTK	Q09028,Q09028-3	Histone-binding protein RBBP4 OS=Homo sapiens OX=9606 GN=RBBP4 PE=1 SV=3	RBBP4	0	0	1	0	0	0	0	1	0	0	0	0	1	1	1	1	0	1
TIGIIGAPFSK	P05089,P05089-2	Arginase-1 OS=Homo sapiens OX=9606 GN=ARG1 PE=1 SV=2	ARG1	0	0	1	1	0	0	0	1	1	1	1	0	1	0	0	0	0	0
ADVQSIIGLQR	B2R8R5,Q13263	cDNA, FLJ94025, highly similar to Homo sapiens tripartite motif-containing 28 (TRIM28), mRNA OS=Homo sapiens OX=9606 PE=2 SV=1	TRIM28	0	0	0	0	0	0	0	1	1	1	0	0	1	0	1	1	0	1
IGGNEGIDVPIPR	B4E0X8,Q96AE4	cDNA FLJ61021, highly similar to Far upstream element-binding protein 1 OS=Homo sapiens OX=9606 PE=2 SV=1	FUBP1	0	1	1	0	0	0	0	1	0	0	1	1	0	1	0	0	0	1
TQGFLALFSGDTGEIK	Q9Y230	RuvB-like 2 OS=Homo sapiens OX=9606 GN=RUVBL2 PE=1 SV=3	RUVBL2	0	0	0	0	0	0	0	1	1	0	0	0	1	0	1	1	1	1
ASTEGVAIQGQQGTR	Q92621	Nuclear pore complex protein Nup205 OS=Homo sapiens OX=9606 GN=NUP205 PE=1 SV=3	NUP205	0	0	0	0	0	0	0	1	1	0	1	1	1	1	0	1	0	0
SFATASHR	E9PK91,Q9NYF8,Q9NYF8-2,Q9NYF8-3	Bcl-2-associated transcription factor 1 OS=Homo sapiens OX=9606 GN=BCLAF1 PE=1 SV=1	BCLAF1	0	0	1	0	0	0	0	1	0	0	0	0	1	1	0	1	1	1
TVESEAASYLDQISR	K7ESG5	Proteasome activator complex subunit 3 OS=Homo sapiens OX=9606 GN=PSME3 PE=1 SV=1	PSME3	0	0	0	0	0	0	0	1	0	0	1	1	1	1	1	0	0	1
LLIHQSLAGGIIGVK	A0A024R228,B4DUQ1,P61978,P61978-2,P61978-3	Heterogeneous nuclear ribonucleoprotein K OS=Homo sapiens OX=9606 GN=HNRPK PE=4 SV=1	HNRPK	0	0	0	0	0	0	0	1	1	1	0	0	1	0	0	1	1	1
IKGEHPGLSIGDVAK	A0A024RDR0,P09429	High mobility group protein 1 OS=Homo sapiens OX=9606 GN=HMGB1 PE=3 SV=1	HMGB1	0	0	0	0	0	0	0	2	1	0	1	0	0	2	0	0	0	1
TTTLSGTAPAAGVVPSR	E7EVA0	Microtubule-associated protein OS=Homo sapiens OX=9606 GN=MAP4 PE=1 SV=1	MAP4	0	0	0	0	0	0	0	1	1	0	1	0	1	1	1	1	0	0
SEISELRR	P02533	Keratin, type I cytoskeletal 14 OS=Homo sapiens OX=9606 GN=KRT14 PE=1 SV=4	KRT14	0	1	1	0	0	2	0	0	1	1	0	1	0	0	0	0	0	0
GVDAQGTLSK	P02686-3	Isoform 3 of Myelin basic protein OS=Homo sapiens OX=9606 GN=MBP	MBP	1	1	1	0	0	0	0	0	1	0	0	0	1	1	1	0	0	0
MGLVMDR	P52272,P52272-2	Heterogeneous nuclear ribonucleoprotein M OS=Homo sapiens OX=9606 GN=HNRNPM PE=1 SV=3	HNRNPM	0	0	0	0	0	0	0	0	1	1	0	1	1	1	0	2	0	0
GFGFVCFSSPEEATK	A0A024R9C1,H0YAR2,P11940	Polyadenylate-binding protein OS=Homo sapiens OX=9606 GN=PABPC1 PE=3 SV=1	PABPC1	0	0	0	0	0	0	0	0	1	0	0	0	1	1	1	1	1	1
QNQEYQVLLDVR	Q15323	Keratin, type I cuticular Ha1 OS=Homo sapiens OX=9606 GN=KRT31 PE=1 SV=3	KRT31	1	0	1	0	0	0	0	0	1	3	0	0	0	0	0	0	0	1
TGLIDYNQLALTAR	A0A024RB99,P34897,P34897-3,Q53ET4,Q5HYG8,V9HW06	Serine hydroxymethyltransferase OS=Homo sapiens OX=9606 GN=SHMT2 PE=3 SV=1	SHMT2	0	0	0	0	0	0	0	0	1	0	0	0	1	1	1	1	1	1
LLYNNVSNFGR	A0A087WVQ6,Q00610,Q00610-2	Clathrin heavy chain OS=Homo sapiens OX=9606 GN=CLTC PE=1 SV=1	CLTC	0	0	0	0	0	0	0	0	1	1	1	0	1	0	1	1	0	1
GTQGVVTNFEIFR	A0A024R821,P55884,P55884-2	Eukaryotic translation initiation factor 3 subunit B OS=Homo sapiens OX=9606 GN=EIF3S9 PE=3 SV=1	EIF3B	0	0	0	0	0	0	0	0	1	0	0	0	1	1	1	1	1	1
TAVAPIER	P05141	ADP/ATP translocase 2 OS=Homo sapiens OX=9606 GN=SLC25A5 PE=1 SV=7	SLC25A5	0	0	0	0	0	0	0	0	1	0	0	0	1	1	1	1	1	1
GFTLNDAANSR	E5KNY5,P42704	Leucine-rich PPR-motif containing OS=Homo sapiens OX=9606 GN=LRPPRC PE=4 SV=1	LRPPRC	0	1	1	0	0	0	0	0	2	0	1	0	0	1	0	1	0	0
IVLLDSSLEYK	P49368	T-complex protein 1 subunit gamma OS=Homo sapiens OX=9606 GN=CCT3 PE=1 SV=4	CCT3	0	0	0	0	0	0	0	0	1	1	1	1	1	0	1	1	0	0
TGTVSLEVR	A0A0U1RQF0,P49327	3-hydroxyacyl-[acyl-carrier-protein] dehydratase OS=Homo sapiens OX=9606 GN=FASN PE=1 SV=1	FASN	0	0	1	0	0	0	0	0	1	0	0	0	0	1	1	1	1	1
TFEVTPIR	A0A024R3R5	3-beta-hydroxysterol Delta (14)-reductase OS=Homo sapiens OX=9606 GN=LBR PE=3 SV=1	LBR	0	0	0	0	0	0	0	0	1	1	1	1	0	1	1	0	0	1
FNVWDTAGQEK	B5MDF5,J3KQE5,P62826	GTP-binding nuclear protein Ran OS=Homo sapiens OX=9606 GN=RAN PE=1 SV=1	RAN	0	0	0	0	0	0	0	0	1	1	0	0	1	1	1	1	1	0
EGPYSISVLYGDEEVPR	P21333,P21333-2	Filamin-A OS=Homo sapiens OX=9606 GN=FLNA PE=1 SV=4	FLNA	0	1	1	0	0	0	0	0	1	0	0	0	1	1	1	1	0	0
LAAQSCALSLVR	Q08211	ATP-dependent RNA helicase A OS=Homo sapiens OX=9606 GN=DHX9 PE=1 SV=4	DHX9	0	0	0	0	0	0	0	0	2	0	1	1	1	0	0	1	0	1
GYFNEELSEILSDPSDDTK	P15924	Desmoplakin OS=Homo sapiens OX=9606 GN=DSP PE=1 SV=3	DSP	0	0	1	0	0	0	0	0	1	0	0	0	1	0	1	1	1	1
LQAALDDEEAGGRPAMEPGNGSLDLGGDSAGR	Q00839	Heterogeneous nuclear ribonucleoprotein U OS=Homo sapiens OX=9606 GN=HNRNPU PE=1 SV=6	HNRNPU	0	0	0	0	0	0	0	0	0	1	1	0	1	0	1	2	0	1
GKQAFTQQIEELKR	Q9UKX2	Myosin-2 OS=Homo sapiens OX=9606 GN=MYH2 PE=1 SV=1	MYH2	0	0	0	0	0	0	0	0	0	7	0	0	0	0	0	0	0	0
LQDLVDKLQAK	Q9UKX2	Myosin-2 OS=Homo sapiens OX=9606 GN=MYH2 PE=1 SV=1	MYH2	0	0	0	0	0	0	0	0	0	7	0	0	0	0	0	0	0	0
LQNEVEDLMLDVER	Q9UKX2	Myosin-2 OS=Homo sapiens OX=9606 GN=MYH2 PE=1 SV=1	MYH2	0	0	0	0	0	0	0	0	0	7	0	0	0	0	0	0	0	0
MGPVMDR	P52272,P52272-2	Heterogeneous nuclear ribonucleoprotein M OS=Homo sapiens OX=9606 GN=HNRNPM PE=1 SV=3	HNRNPM	0	1	1	0	0	0	0	0	0	1	1	1	1	0	0	1	0	0
FANYIDKVR	P08670,V9HWE1	Vimentin OS=Homo sapiens OX=9606 GN=VIM PE=1 SV=4	VIM	0	0	0	0	0	0	0	0	0	2	0	0	0	0	0	2	1	2
VAPEEHPTLLTEAPLNPK	P68133	Actin, alpha skeletal muscle OS=Homo sapiens OX=9606 GN=ACTA1 PE=1 SV=1	ACTA1	0	0	0	0	0	0	0	0	0	7	0	0	0	0	0	0	0	0
TIVFVETK	P17844	Probable ATP-dependent RNA helicase DDX5 OS=Homo sapiens OX=9606 GN=DDX5 PE=1 SV=1	DDX5	0	0	0	0	0	0	0	0	0	1	0	2	1	1	0	1	0	1
LDQPMTEIVSR	A0A024R1A3,P22314	Ubiquitin-activating enzyme E1 OS=Homo sapiens OX=9606 GN=UBE1 PE=2 SV=1	UBA1	0	0	0	0	0	0	0	0	0	1	0	0	1	1	1	2	0	1
IQNGAQGIR	A0A384MEJ3,E9PCY7,G8JLB6,P31943	Epididymis secretory sperm binding protein OS=Homo sapiens OX=9606 PE=2 SV=1	HNRNPH1	0	1	1	0	0	0	0	0	0	1	0	0	1	1	0	1	0	1
EVLGEHIVPSDQQQIVR	A0A024R5B9,E9PLI6,E9PS76,Q8N9N8	Eukaryotic translation initiation factor 1A domain-containing protein OS=Homo sapiens OX=9606 GN=MGC11102 PE=3 SV=1	EIF1AD	0	0	0	0	0	0	0	0	0	1	1	0	0	0	0	2	2	1
GGVEEGPTVLR	P05089,P05089-2	Arginase-1 OS=Homo sapiens OX=9606 GN=ARG1 PE=1 SV=2	ARG1	0	0	1	0	0	0	0	0	0	1	1	1	1	0	1	0	0	1
SSSPAPADIAQTVQEDLR	Q13283,Q5U0Q1,Q6FI03	Ras GTPase-activating protein-binding protein 1 OS=Homo sapiens OX=9606 GN=G3BP1 PE=1 SV=1	G3BP1	0	0	0	0	0	0	0	0	0	1	0	1	1	1	1	0	1	1
LCYVALDFEQEMATAASSSSLEK	P60709,Q1KLZ0,Q53G76,Q53GK6	Actin, cytoplasmic 1 OS=Homo sapiens OX=9606 GN=ACTB PE=1 SV=1	ACTB	0	0	1	3	1	1	0	0	0	1	0	0	0	0	0	0	0	0
VGQAVDVVGQAGKPK	Q13200	26S proteasome non-ATPase regulatory subunit 2 OS=Homo sapiens OX=9606 GN=PSMD2 PE=1 SV=3	PSMD2	2	1	0	0	0	0	0	0	0	1	0	0	1	0	0	2	0	0
KLNEILQAR	A0A024QYU9,A1KYQ7,B4DVQ5,Q99613,Q99613-2	Eukaryotic translation initiation factor 3 subunit C OS=Homo sapiens OX=9606 GN=EIF3S8 PE=3 SV=1	EIF3S8	0	0	0	0	0	0	0	0	0	1	0	0	1	1	1	1	1	1
QAVTNPNNTFYATK	A0A384P5G6,A0A7I2V2G2,B7Z4V2,P38646,V9HW84	75 kDa glucose-regulated protein OS=Homo sapiens OX=9606 PE=2 SV=1	HSPA9	0	1	1	0	0	0	0	0	0	0	1	0	1	0	1	1	0	1
IIDVVYNASNNELVR	P62241,Q5JR94	40S ribosomal protein S8 OS=Homo sapiens OX=9606 GN=RPS8 PE=1 SV=2	RPS8	0	0	0	0	0	0	0	0	0	0	1	0	1	1	1	1	1	1
GLPWSCSADEVQR	A0A384MEJ3,E9PCY7,G8JLB6,P31943	Epididymis secretory sperm binding protein OS=Homo sapiens OX=9606 PE=2 SV=1	HNRNPH1	0	0	0	0	0	0	0	0	0	0	1	0	1	1	1	1	1	1
VPVDVAYR	Q15149	Plectin OS=Homo sapiens OX=9606 GN=PLEC PE=1 SV=3	PLEC	0	0	0	0	0	0	0	0	0	0	0	1	1	1	1	1	1	1
IDTIEIITDR	P22626	Heterogeneous nuclear ribonucleoproteins A2/B1 OS=Homo sapiens OX=9606 GN=HNRNPA2B1 PE=1 SV=2	HNRNPA2B1	0	1	2	0	0	0	0	0	0	0	0	1	0	1	0	1	0	1
AAQAPSSFQLLYDLK	A0A024R652,P11586	C-1-tetrahydrofolate synthase, cytoplasmic OS=Homo sapiens OX=9606 GN=MTHFD1 PE=3 SV=1	MTHFD1	0	0	0	0	0	0	0	0	0	0	0	1	1	1	1	1	1	1
LAILQVGNR	A0A024R652,P11586	C-1-tetrahydrofolate synthase, cytoplasmic OS=Homo sapiens OX=9606 GN=MTHFD1 PE=3 SV=1	MTHFD1	0	0	0	0	0	0	0	0	0	0	0	1	1	1	1	1	1	1
LDIDPETITWQR	A0A024R652,P11586	C-1-tetrahydrofolate synthase, cytoplasmic OS=Homo sapiens OX=9606 GN=MTHFD1 PE=3 SV=1	MTHFD1	0	0	0	0	0	0	0	0	0	0	0	1	1	1	1	1	1	1
LPIGDVATQYFADR	Q53HV2,Q99832,Q99832-3	T-complex protein 1 subunit eta (Fragment) OS=Homo sapiens OX=9606 PE=2 SV=1		0	0	0	0	0	0	0	0	0	0	0	1	1	1	1	1	1	1
VAVVNQIAR	B2ZZ89,Q01082,Q01082-2,Q01082-3	Spectrin beta chain OS=Homo sapiens OX=9606 GN=SPTBN1 PE=2 SV=1	SPTBN1	0	1	1	0	0	1	0	0	0	0	0	1	1	0	1	1	0	0
IANLQTDLSDGLR	P21333,P21333-2	Filamin-A OS=Homo sapiens OX=9606 GN=FLNA PE=1 SV=4	FLNA	0	0	0	0	0	0	0	0	0	0	0	1	1	1	1	1	1	1
VEQATKPSFESGR	P38159	RNA-binding motif protein, X chromosome OS=Homo sapiens OX=9606 GN=RBMX PE=1 SV=3	RBMX	1	1	2	0	0	0	0	0	0	0	0	2	0	0	0	1	0	0
VAPAQPSEEGPGRK	B4DRM3,E7EX17,P23588	cDNA FLJ54492, highly similar to Eukaryotic translation initiation factor 4B OS=Homo sapiens OX=9606 PE=2 SV=1	EIF4B	0	0	0	0	0	0	0	0	0	0	0	0	1	1	1	1	2	1
TDPTTLTDEEINR	A0A024R652,P11586	C-1-tetrahydrofolate synthase, cytoplasmic OS=Homo sapiens OX=9606 GN=MTHFD1 PE=3 SV=1	MTHFD1	0	1	1	0	0	0	0	0	0	0	0	0	1	1	0	1	1	1
VTADVINAAEK	A0A286YF22,O43175	D-3-phosphoglycerate dehydrogenase OS=Homo sapiens OX=9606 GN=PHGDH PE=1 SV=1	PHGDH	0	0	1	0	0	0	0	0	0	0	0	0	1	1	1	1	1	1
LEQEIATYRR	P02533	Keratin, type I cytoskeletal 14 OS=Homo sapiens OX=9606 GN=KRT14 PE=1 SV=4	KRT14	0	0	3	0	0	1	0	0	0	0	0	0	1	1	0	0	0	1
GGGGGQDNGLEGLGNDSR	A0A024QZD5,A8KAQ5,P08621	U1 small nuclear ribonucleoprotein 70 kDa OS=Homo sapiens OX=9606 GN=SNRP70 PE=4 SV=1	SNRNP70	0	0	0	0	0	0	0	0	0	0	0	0	1	2	1	2	0	1
VNYDTTESK	A0A024QZD5,A8KAQ5,P08621	U1 small nuclear ribonucleoprotein 70 kDa OS=Homo sapiens OX=9606 GN=SNRP70 PE=4 SV=1	SNRNP70	1	1	1	0	0	1	0	0	0	0	0	0	1	0	1	1	0	0
IDDVVNTR	P50991	T-complex protein 1 subunit delta OS=Homo sapiens OX=9606 GN=CCT4 PE=1 SV=4	CCT4	0	0	1	0	0	0	0	0	0	0	0	0	1	1	1	1	1	1
LVIEEAER	P50991	T-complex protein 1 subunit delta OS=Homo sapiens OX=9606 GN=CCT4 PE=1 SV=4	CCT4	0	0	1	0	0	0	0	0	0	0	0	0	1	1	1	1	1	1
NSTWSGESK	A0A7I2V3F3,A0A7I2V428,C9JLB1,P19338	Nucleolin OS=Homo sapiens OX=9606 GN=NCL PE=4 SV=1	NCL	1	1	0	0	0	0	0	0	0	0	0	0	1	1	1	1	0	1
VDLHLPR	P29508	Serpin B3 OS=Homo sapiens OX=9606 GN=SERPINB3 PE=1 SV=2	SERPINB3	0	0	1	0	0	0	0	0	0	0	0	0	1	1	1	1	1	1
IEIDPQFQVVR	Q8N1N4	Keratin, type II cytoskeletal 78 OS=Homo sapiens OX=9606 GN=KRT78 PE=1 SV=2	KRT78	0	0	1	0	0	0	0	0	0	0	0	0	1	1	1	1	1	1
ATQQQHDFTLTQTADGR	P78527	DNA-dependent protein kinase catalytic subunit OS=Homo sapiens OX=9606 GN=PRKDC PE=1 SV=3	PRKDC	0	0	2	0	0	0	0	0	0	0	0	0	1	1	0	2	0	1
GISLANWMCLAK	B2R4C5,P61626	1,4-beta-N-acetylmuramidase C OS=Homo sapiens OX=9606 GN=LYZ PE=2 SV=1	LYZ	0	0	0	0	0	0	0	0	0	0	0	0	1	0	1	2	2	1
WMDEAQALDTADR	A0A0B4J1W3,B2RBE5,Q9BXJ9	N-alpha-acetyltransferase 15, NatA auxiliary subunit OS=Homo sapiens OX=9606 GN=NAA15 PE=1 SV=1	NAA15	0	0	0	0	0	0	0	0	0	0	0	0	2	1	2	2	0	0
IAPPETPDSK	Q9NZI8	Insulin-like growth factor 2 mRNA-binding protein 1 OS=Homo sapiens OX=9606 GN=IGF2BP1 PE=1 SV=2	IGF2BP1	0	0	0	0	0	0	0	0	0	0	0	0	1	2	1	1	1	1
ADILEDKDGK	P52272,P52272-2	Heterogeneous nuclear ribonucleoprotein M OS=Homo sapiens OX=9606 GN=HNRNPM PE=1 SV=3	HNRNPM	0	0	1	0	0	0	0	0	0	0	0	0	1	1	1	1	1	1
GEPPLPEEDLSK	A0A087WZK9,B3KS98,O15372,Q53HG0,Q53HR0,Q5BKY2,Q6IB98	Eukaryotic translation initiation factor 3 subunit H OS=Homo sapiens OX=9606 GN=EIF3H PE=1 SV=1	EIF3H	0	0	0	0	0	0	0	0	0	0	0	0	2	1	1	1	1	1
LKQVLLHQQAK	A0A161I202,E7EQB2,E7ER44,P02788,V9HWI4	Lactotransferrin OS=Homo sapiens OX=9606 GN=LTF PE=2 SV=1	LTF	0	0	0	0	0	0	0	0	0	0	0	0	1	1	1	1	2	1
NLLFNDNTECLAR	A0A161I202,E7EQB2,E7ER44,P02788,V9HWI4	Lactotransferrin OS=Homo sapiens OX=9606 GN=LTF PE=2 SV=1	LTF	0	0	1	0	0	0	0	0	0	0	0	0	1	1	1	1	1	1
SCHLAMAPNHAVVSR	A0A161I202,E7EQB2,E7ER44,P02788,V9HWI4	Lactotransferrin OS=Homo sapiens OX=9606 GN=LTF PE=2 SV=1	LTF	0	0	0	0	0	0	0	0	0	0	0	0	1	0	2	3	1	0
SVQWCAVSQPEATK	A0A161I202,E7EQB2,E7ER44,P02788,V9HWI4	Lactotransferrin OS=Homo sapiens OX=9606 GN=LTF PE=2 SV=1	LTF	0	0	0	0	0	0	0	0	0	0	0	0	1	1	2	1	1	1
VVWCAVGEQELRK	A0A161I202,E7EQB2,E7ER44,P02788,V9HWI4	Lactotransferrin OS=Homo sapiens OX=9606 GN=LTF PE=2 SV=1	LTF	0	0	0	0	0	0	0	0	0	0	0	0	2	1	1	1	2	0
SGMNVAR	P14618,V9HWB8	Pyruvate kinase PKM OS=Homo sapiens OX=9606 GN=PKM PE=1 SV=4	PKM	0	1	0	0	0	0	0	0	0	0	0	0	1	1	1	1	1	1
LTPEEIER	P11021,V9HWB4	Endoplasmic reticulum chaperone BiP OS=Homo sapiens OX=9606 GN=HSPA5 PE=1 SV=2	HSPA5	0	0	1	0	0	0	0	0	0	0	0	0	1	1	1	1	1	1
VIDPVAPR	P07814	Bifunctional glutamate/proline--tRNA ligase OS=Homo sapiens OX=9606 GN=EPRS1 PE=1 SV=5	EPRS1	0	0	1	0	0	0	0	0	0	0	0	0	1	1	1	1	1	1
TPAQYDASELK	A0A024R5Z7,H0YMW4,P07355,P07355-2,V9HW65	Annexin OS=Homo sapiens OX=9606 GN=ANXA2 PE=2 SV=1	ANXA2	0	0	1	0	0	0	0	0	0	0	0	0	1	1	1	1	1	1
EEASGSSVTAEEAKK	P13010	X-ray repair cross-complementing protein 5 OS=Homo sapiens OX=9606 GN=XRCC5 PE=1 SV=3	XRCC5	0	0	0	0	0	0	0	0	0	0	0	0	2	0	1	1	1	2
LLNDEDPVVVTK	A0A024R1X8,A0A0S2Z487,P14923	Junction plakoglobin OS=Homo sapiens OX=9606 GN=JUP PE=3 SV=1	JUP	1	0	1	0	0	0	0	0	0	0	0	0	1	1	1	1	0	1
TGTAEMSSILEER	P25705,V9HW26	ATP synthase subunit alpha, mitochondrial OS=Homo sapiens OX=9606 GN=ATP5F1A PE=1 SV=1	ATP5F1A	0	0	0	0	0	0	0	0	0	0	0	0	2	1	1	0	2	1
HWPFMVVNDAGRPK	P11142,V9HW22	Heat shock cognate 71 kDa protein OS=Homo sapiens OX=9606 GN=HSPA8 PE=1 SV=1	HSPA8	0	0	0	0	0	0	0	0	0	0	0	0	2	0	3	0	1	1
QEMQEVQSSR	P22626	Heterogeneous nuclear ribonucleoproteins A2/B1 OS=Homo sapiens OX=9606 GN=HNRNPA2B1 PE=1 SV=2	HNRNPA2B1	2	2	1	0	1	0	0	0	0	0	0	0	1	0	0	0	0	0
GLSTESILIPR	A0A024R8D7,P31025	Lipocalin 1 (Tear prealbumin), isoform CRA_a OS=Homo sapiens OX=9606 GN=LCN1 PE=3 SV=1	LCN1	0	0	1	0	0	0	0	0	0	0	0	0	1	1	1	1	1	1
NNASTDYDLSDK	P39023	60S ribosomal protein L3 OS=Homo sapiens OX=9606 GN=RPL3 PE=1 SV=2	RPL3	1	1	0	0	0	1	0	0	0	0	0	0	1	1	1	1	0	0
YNFPNPNPFVEDDMDKNEIASVAYR	O15371,O15371-2,O15371-3	Eukaryotic translation initiation factor 3 subunit D OS=Homo sapiens OX=9606 GN=EIF3D PE=1 SV=1	EIF3D	0	0	0	0	0	0	0	0	0	0	0	0	1	1	1	1	1	2
AAYEAELGDAR	A0A6Q8PFJ0	Prelamin-A/C OS=Homo sapiens OX=9606 GN=LMNA PE=1 SV=1	LMNA	0	0	1	0	0	0	0	0	0	0	0	0	1	1	1	1	1	1
HLEINPDHSIIETLR	K9JA46,P07900,P07900-2	Epididymis luminal secretory protein 52 OS=Homo sapiens OX=9606 GN=EL52 PE=2 SV=1	HSP90AA1	0	0	0	0	0	0	0	0	0	0	0	0	1	1	1	1	2	1
SSEDPNEDIVER	P01591	Immunoglobulin J chain OS=Homo sapiens OX=9606 GN=JCHAIN PE=1 SV=4	JCHAIN	0	0	1	0	0	0	0	0	0	0	0	0	1	1	1	1	1	1
FGQGSGPIVLDDVR	A0A590UJ76,A0A590UJZ9,Q9UGM3,Q9UGM3-2,Q9UGM3-3,Q9UGM3-4,Q9UGM3-5,Q9UGM3-6,Q9UGM3-7,Q9UGM3-8	Deleted in malignant brain tumors 1 protein OS=Homo sapiens OX=9606 GN=DMBT1 PE=1 SV=1	DMBT1	0	1	0	0	0	0	0	0	0	0	0	0	1	1	1	1	1	1
EGLELPEDEEEKKK	A0A024RD80,P08238	Heat shock protein 90kDa alpha (Cytosolic), class B member 1, isoform CRA_a OS=Homo sapiens OX=9606 GN=HSP90AB1 PE=3 SV=1	HSP90AB1	0	0	0	0	0	0	0	0	0	0	0	0	1	1	1	2	1	1
SESPKEPEQLRK	A0A024RAZ7,A0A024RB53,A0A7I2V3R8,F8W6I7,P09651,P09651-2	Helix-destabilizing protein OS=Homo sapiens OX=9606 GN=HNRPA1 PE=4 SV=1	HNRNPA1	1	1	1	0	0	0	0	0	0	0	0	0	1	1	0	2	0	0
NHAAPFSK	A0A024RDQ0,A0A024RDS1,Q92598,Q92598-2,Q92598-3	Heat shock 110 kDa protein OS=Homo sapiens OX=9606 GN=HSPH1 PE=3 SV=1	HSPH1	1	1	0	0	0	0	0	0	0	0	0	0	1	1	0	1	1	1
LAAEATEWQR	Q96SB4	SRSF protein kinase 1 OS=Homo sapiens OX=9606 GN=SRPK1 PE=1 SV=2	SRPK1	1	0	0	0	0	0	0	0	0	0	0	0	1	1	1	1	1	1
QLSEPCLYPEPLPALRPTPR	Q5T749	Keratinocyte proline-rich protein OS=Homo sapiens OX=9606 GN=KPRP PE=1 SV=1	KPRP	0	0	2	0	0	0	0	0	0	0	0	0	1	1	0	1	1	1
VAQGVSGAVQDK	A0A384N6C2,A0A7I2V2T3,P12268	Inosine-5'-monophosphate dehydrogenase OS=Homo sapiens OX=9606 GN=IMPDH PE=2 SV=1	IMPDH2	2	1	0	0	0	0	0	0	0	0	0	0	1	0	0	1	1	1
NITLDDASAPR	A0A024R0E2,A0A024R0K2,O75534,O75534-2,O75534-3,O75534-4,Q9GZV0	Cold shock domain containing E1, RNA-binding, isoform CRA_a OS=Homo sapiens OX=9606 GN=CSDE1 PE=4 SV=1		0	0	1	0	0	0	0	0	0	0	0	0	1	1	1	1	1	1
STLEPVEK	A0A0G2JIW1,A8K5I0,P0DMV8,P0DMV9	Heat shock 70 kDa protein 1B OS=Homo sapiens OX=9606 GN=HSPA1B PE=1 SV=1	HSPA1B	1	1	1	1	1	0	0	0	0	0	0	0	1	0	0	1	0	0
GITINAAHVEYSTAAR	A0A384ME17,P49411	Elongation factor Tu OS=Homo sapiens OX=9606 GN=TUFM PE=1 SV=1	TUFM	0	0	0	0	0	0	0	0	0	0	0	0	2	0	2	1	2	0
DPTAEQFQEELEK	B2CIS9,P31944	Caspase 14, apoptosis-related cysteine peptidase OS=Homo sapiens OX=9606 GN=CASP14 PE=2 SV=1	CASP14	0	1	1	0	0	0	0	0	0	0	0	0	1	1	1	1	1	0
AYLEEECPATLRK	A0A140VK00,P25311	Testicular tissue protein Li 227 OS=Homo sapiens OX=9606 PE=2 SV=1	AZGP1	0	0	1	0	0	0	0	0	0	0	0	0	2	1	0	1	1	1
GISDLAQHYLMR	P49368	T-complex protein 1 subunit gamma OS=Homo sapiens OX=9606 GN=CCT3 PE=1 SV=4	CCT3	0	0	0	0	0	0	0	0	0	0	0	0	1	2	1	1	1	1
FYEQMNGPVAGASR	Q71RH4	FP1047 OS=Homo sapiens OX=9606 PE=2 SV=1		1	0	0	0	0	0	0	0	0	0	0	0	2	2	0	1	1	0
IQAGEIGEMKDGVPEGAQLQGPVHR	A0A024RAQ1,P16989	Cold shock domain protein A, isoform CRA_a OS=Homo sapiens OX=9606 GN=CSDA PE=4 SV=1	YBX3	0	0	0	0	0	0	0	0	0	0	0	0	2	2	1	1	1	0
VGGTSDVEVNEK	A0A024R3X4,A0A7I2V599,P10809	60 kDa chaperonin (Fragment) OS=Homo sapiens OX=9606 GN=HSPD1 PE=2 SV=1	HSPD1	0	1	1	0	0	0	0	0	0	0	0	0	1	1	1	1	0	1
TIEAEAAHGTVTR	P48735,Q53GL5	Isocitrate dehydrogenase [NADP], mitochondrial OS=Homo sapiens OX=9606 GN=IDH2 PE=1 SV=2	IDH2	0	0	0	0	0	0	0	0	0	0	0	0	2	1	1	1	1	1
DIISIAEDEDLR	A0A024R1N4,P12956	ATP-dependent DNA helicase 2 subunit 1 OS=Homo sapiens OX=9606 GN=XRCC6 PE=3 SV=1	XRCC6	0	0	1	0	0	0	0	0	0	0	0	0	1	1	1	1	1	1
QIILEKEETEELKR	A0A024R1N4,P12956	ATP-dependent DNA helicase 2 subunit 1 OS=Homo sapiens OX=9606 GN=XRCC6 PE=3 SV=1	XRCC6	0	0	0	0	0	0	0	0	0	0	0	0	2	2	1	1	0	1
VIAPSSSLPTSLTIHHPR	Q02413	Desmoglein-1 OS=Homo sapiens OX=9606 GN=DSG1 PE=1 SV=2	DSG1	0	0	0	0	0	0	0	0	0	0	0	0	2	0	0	2	2	1
AQTEGINISEEALNHLGEIGTK	A0A384MTR5,B5BUB1,Q9Y265	RuvB-like helicase OS=Homo sapiens OX=9606 PE=2 SV=1	RUVBL1	0	0	0	0	0	0	0	0	0	0	0	0	1	1	2	1	1	1
INISEGNCPER	Q15365,Q53SS8	Poly(rC)-binding protein 1 OS=Homo sapiens OX=9606 GN=PCBP1 PE=1 SV=2	PCBP1	1	1	1	0	0	0	0	0	0	0	0	0	1	1	0	1	1	0
HGSGSGQSSSYGPYGSGSGWSSSR	Q86YZ3	Hornerin OS=Homo sapiens OX=9606 GN=HRNR PE=1 SV=2	HRNR	0	0	1	0	0	0	0	0	0	0	0	0	1	1	2	1	1	0
VLENIELNKK	B0QY89,Q9Y262	Eukaryotic translation initiation factor 3 subunit L OS=Homo sapiens OX=9606 GN=EIF3L PE=1 SV=1	EIF3L	0	0	0	0	0	0	0	0	0	0	0	0	1	0	2	2	2	0
LSQEDPDYGIR	A0A384P5Q0,P04040	Catalase OS=Homo sapiens OX=9606 PE=2 SV=1	CAT	0	0	1	0	0	0	0	0	0	0	0	0	1	1	1	1	1	1
SGNALFHASTLHR	J9R021,Q14152	Eukaryotic translation initiation factor 3 subunit A OS=Homo sapiens OX=9606 GN=eIF3a PE=2 SV=1	EIF3A	0	0	0	0	0	0	0	0	0	0	0	0	2	0	2	1	1	1
TKNETDEDGWTTVR	J9R021,Q14152	Eukaryotic translation initiation factor 3 subunit A OS=Homo sapiens OX=9606 GN=eIF3a PE=2 SV=1	EIF3A	0	0	0	0	0	0	0	0	0	0	0	0	2	2	1	0	1	1
AADKLGSTQIVK	Q8TDL5	BPI fold-containing family B member 1 OS=Homo sapiens OX=9606 GN=BPIFB1 PE=1 SV=1	BPIFB1	0	0	0	0	0	0	0	0	0	0	0	0	1	2	2	1	1	0
SANAEDAQEFSDVER	Q9HCY8	Protein S100-A14 OS=Homo sapiens OX=9606 GN=S100A14 PE=1 SV=1	S100A14	0	0	1	0	0	1	0	0	0	0	0	0	1	1	1	1	0	1
HGGTIPIVPTAEFQDR	B4DMF5,B4E0N9,E9KL48,P00367	Glutamate dehydrogenase OS=Homo sapiens OX=9606 PE=2 SV=1	GLUD1	0	0	0	0	0	0	0	0	0	0	0	0	1	2	1	1	1	1
DGQAMLWDLNEGK	E9KL35,P63244	Epididymis tissue sperm binding protein Li 3a OS=Homo sapiens OX=9606 PE=1 SV=1	RACK1	0	0	0	0	0	0	0	0	0	0	0	0	1	2	1	1	1	1
DDIIENAPTTHTEEYSGEEK	O14744	Protein arginine N-methyltransferase 5 OS=Homo sapiens OX=9606 GN=PRMT5 PE=1 SV=4	PRMT5	0	0	0	0	0	0	0	0	0	0	0	0	1	1	1	2	1	1
SATEQSGTGIR	A0A6Q8PFM5,A0A6Q8PG15,A0A7I2PK44,O95831,O95831-3	Apoptosis-inducing factor 1, mitochondrial OS=Homo sapiens OX=9606 GN=AIFM1 PE=1 SV=1	AIFM1	1	1	0	0	0	0	0	0	0	0	0	0	1	1	1	1	1	0
HKSETDTSLIR	A0A024RDL1,B2R9K8,P40227,Q59ET3	Chaperonin containing TCP1, subunit 6A (Zeta 1), isoform CRA_a OS=Homo sapiens OX=9606 GN=CCT6A PE=3 SV=1	CCT6A	0	0	0	0	0	0	0	0	0	0	0	0	1	1	2	0	2	1
MLVSGAGDIK	A0A024RDL1,B2R9K8,P40227,Q59ET3	Chaperonin containing TCP1, subunit 6A (Zeta 1), isoform CRA_a OS=Homo sapiens OX=9606 GN=CCT6A PE=3 SV=1	CCT6A	0	0	0	0	0	0	0	0	0	0	0	0	1	1	2	1	2	0
YDDYSSSR	P38159	RNA-binding motif protein, X chromosome OS=Homo sapiens OX=9606 GN=RBMX PE=1 SV=3	RBMX	1	1	1	0	0	0	0	0	0	0	0	0	1	0	0	1	1	1
TVAAPSVFIFPPSDEQLK	Q6P5S8	IGK@ protein OS=Homo sapiens OX=9606 GN=IGK@ PE=1 SV=1	IGK@	0	0	2	0	0	0	0	0	0	0	0	0	1	0	1	1	1	1
GSDFDCELR	A0A024R228,B4DUQ1,P61978,P61978-2,P61978-3	Heterogeneous nuclear ribonucleoprotein K OS=Homo sapiens OX=9606 GN=HNRPK PE=4 SV=1	HNRPK	0	0	1	0	0	0	0	0	0	0	0	0	1	1	1	1	1	1
TAFQEALDAAGDK	H9ZYJ2,P10599,P10599-2	Thioredoxin OS=Homo sapiens OX=9606 GN=TXN PE=2 SV=1	TXN	0	0	1	0	0	0	0	0	0	0	0	0	1	1	1	1	1	1
HQAFEAELSANQSR	A0A024R889,A0A384P5S9,Q13813,Q13813-3	Spectrin, alpha, non-erythrocytic 1 (Alpha-fodrin), isoform CRA_g OS=Homo sapiens OX=9606 GN=SPTAN1 PE=3 SV=1	SPTAN1	0	0	0	0	0	0	0	0	0	0	0	0	1	0	0	2	2	2
DREEALHQFR	B5BTY4	RNA helicase OS=Homo sapiens OX=9606 GN=DDX3X PE=2 SV=1	DDX3X	0	0	0	0	0	0	0	0	0	0	0	0	2	1	2	1	1	0
VGSTSENITQK	B5BTY4	RNA helicase OS=Homo sapiens OX=9606 GN=DDX3X PE=2 SV=1	DDX3X	0	1	1	0	0	0	0	0	0	0	0	0	1	1	1	1	0	1
VRPCVVYGGADIGQQIR	B5BTY4	RNA helicase OS=Homo sapiens OX=9606 GN=DDX3X PE=2 SV=1	DDX3X	0	0	0	0	0	0	0	0	0	0	0	0	2	1	1	0	1	2
GGADVNIR	A0A024QZD5,A8KAQ5,P08621	U1 small nuclear ribonucleoprotein 70 kDa OS=Homo sapiens OX=9606 GN=SNRP70 PE=4 SV=1	SNRNP70	1	1	1	0	0	1	0	0	0	0	0	0	0	1	0	1	0	1
QGTEIDGR	A0A7I2V3F3,A0A7I2V428,C9JLB1,P19338	Nucleolin OS=Homo sapiens OX=9606 GN=NCL PE=4 SV=1	NCL	1	0	1	0	0	0	0	0	0	0	0	0	0	1	1	1	1	1
QNASLQAAITDAEQR	Q8N1N4	Keratin, type II cytoskeletal 78 OS=Homo sapiens OX=9606 GN=KRT78 PE=1 SV=2	KRT78	0	0	2	0	0	0	0	0	0	0	0	0	0	1	1	1	1	1
VDELEAALR	Q8N1N4	Keratin, type II cytoskeletal 78 OS=Homo sapiens OX=9606 GN=KRT78 PE=1 SV=2	KRT78	0	0	1	0	1	0	0	0	0	0	0	0	0	1	1	1	1	1
LASYLEKVR	P13646	Keratin, type I cytoskeletal 13 OS=Homo sapiens OX=9606 GN=KRT13 PE=1 SV=4	KRT13	0	0	0	0	0	0	0	0	0	0	0	0	0	2	2	1	1	1
THYYAVAVVK	A0A161I202,E7EQB2,E7ER44,P02788,V9HWI4	Lactotransferrin OS=Homo sapiens OX=9606 GN=LTF PE=2 SV=1	LTF	0	0	0	0	0	0	0	0	0	0	0	0	0	1	1	2	1	2
TDTGEPMGR	K9JA46,P07900,P07900-2	Epididymis luminal secretory protein 52 OS=Homo sapiens OX=9606 GN=EL52 PE=2 SV=1	HSP90AA1	1	0	0	0	0	0	0	0	0	0	0	0	0	1	1	2	1	1
HLTHENVQR	A8K7V1,B3KY12,Q12874	cDNA FLJ78053, highly similar to Homo sapiens splicing factor 3a, subunit 3, 60kDa (SF3A3), mRNA OS=Homo sapiens OX=9606 PE=2 SV=1	SF3A3	0	0	0	0	0	0	0	0	0	0	0	0	0	2	1	2	1	1
LTAEVENAK	B4DN72,O43790	cDNA FLJ55910, highly similar to Keratin, type II cuticular Hb6 OS=Homo sapiens OX=9606 PE=2 SV=1	KRT86	1	1	1	0	1	1	0	0	0	0	0	0	0	1	0	0	0	1
VGGTSDVEVNEKKDR	A0A024R3X4,A0A7I2V599,P10809	60 kDa chaperonin (Fragment) OS=Homo sapiens OX=9606 GN=HSPD1 PE=2 SV=1	HSPD1	0	2	1	0	0	0	0	0	0	0	0	0	0	2	1	0	1	0
EAGEQGDIEPR	Q13283,Q5U0Q1,Q6FI03	Ras GTPase-activating protein-binding protein 1 OS=Homo sapiens OX=9606 GN=G3BP1 PE=1 SV=1	G3BP1	1	1	0	0	0	0	0	0	0	0	0	0	0	1	1	1	1	1
EMDRETLIDVAR	A0A024RDL1,B2R9K8,P40227,Q59ET3	Chaperonin containing TCP1, subunit 6A (Zeta 1), isoform CRA_a OS=Homo sapiens OX=9606 GN=CCT6A PE=3 SV=1	CCT6A	0	0	0	0	0	0	0	0	0	0	0	0	0	1	3	1	0	2
SRNTDEMVELR	A0A024R228,B4DUQ1,P61978,P61978-2,P61978-3	Heterogeneous nuclear ribonucleoprotein K OS=Homo sapiens OX=9606 GN=HNRPK PE=4 SV=1	HNRPK	1	0	1	0	0	0	0	0	0	0	0	0	0	2	0	1	0	2
IEDDNDNAPYFEHR	Q08554-2,Q9HB00	Isoform 1B of Desmocollin-1 OS=Homo sapiens OX=9606 GN=DSC1	DSC1	0	1	2	0	0	0	0	0	0	0	0	0	0	0	1	1	0	2
TPGNNLHEVETAQGQR	A0A024R5B9,E9PLI6,E9PS76,Q8N9N8	Eukaryotic translation initiation factor 1A domain-containing protein OS=Homo sapiens OX=9606 GN=MGC11102 PE=3 SV=1	EIF1AD	0	0	0	0	0	1	0	0	0	0	0	0	0	0	0	3	3	0
SEIDNVKK	H6VRF8,H6VRG0,H6VRG1,P04264	Cytokeratin-1 OS=Homo sapiens OX=9606 GN=KRT1 PE=3 SV=1	KRT1	1	1	2	1	1	1	0	0	0	0	0	0	0	0	0	0	0	0
VSDTVVEPYNATLSVHQLVENTDETYCIDNEALYDICFR	P07437,Q5SU16	Tubulin beta chain OS=Homo sapiens OX=9606 GN=TUBB PE=1 SV=2	TUBB	0	2	0	3	1	1	0	0	0	0	0	0	0	0	0	0	0	0
RTNAENEFVTIKK	H6VRF8,H6VRG0,H6VRG1,P04264	Cytokeratin-1 OS=Homo sapiens OX=9606 GN=KRT1 PE=3 SV=1	KRT1	0	1	2	1	1	2	0	0	0	0	0	0	0	0	0	0	0	0
AIFQTIQNR	O95373	Importin-7 OS=Homo sapiens OX=9606 GN=IPO7 PE=1 SV=1	IPO7	0	0	0	0	0	0	1	1	0	0	0	0	1	1	1	1	0	0
ATFDAISK	P15880	40S ribosomal protein S2 OS=Homo sapiens OX=9606 GN=RPS2 PE=1 SV=2	RPS2	0	0	0	0	0	0	1	1	0	1	0	0	0	1	0	0	1	1
GVPVISVK	A8K329	cDNA FLJ76656, highly similar to Homo sapiens scaffold attachment factor B (SAFB), mRNA OS=Homo sapiens OX=9606 PE=2 SV=1		0	0	0	0	0	0	1	1	0	1	1	1	0	0	0	1	0	0
SSSPVNVKK	Q00839	Heterogeneous nuclear ribonucleoprotein U OS=Homo sapiens OX=9606 GN=HNRNPU PE=1 SV=6	HNRNPU	1	1	1	0	0	0	1	0	0	0	1	1	0	0	0	0	0	0
YGEQGLR	A0A024R6S1,O60884,T2DN57	DnaJ (Hsp40) homolog, subfamily A, member 2, isoform CRA_a OS=Homo sapiens OX=9606 GN=DNAJA2 PE=3 SV=1	DNAJA2	0	0	0	0	0	0	1	0	0	0	0	0	1	1	1	1	1	0
IGFPWSEIR	B2R6J2,P15311,Q6NUR7	cDNA, FLJ92973, highly similar to Homo sapiens villin 2 (ezrin) (VIL2), mRNA OS=Homo sapiens OX=9606 PE=2 SV=1	EZR	0	0	0	0	0	0	1	0	0	0	0	0	1	1	1	0	1	1
DYTYEELLNR	B5BU01,P20042,Q6IBR8	Eukaryotic translation initiation factor 2 beta OS=Homo sapiens OX=9606 GN=EIF2S2 PE=2 SV=1	EIF2S2	0	0	0	0	0	0	1	1	0	0	1	1	1	1	0	0	0	0
IFVGGLNPEATEEK	Q99729-3	Isoform 3 of Heterogeneous nuclear ribonucleoprotein A/B OS=Homo sapiens OX=9606 GN=HNRNPAB	HNRNPAB	0	0	0	0	0	0	1	0	1	1	1	1	0	1	0	0	0	0
FDGALNVDLTEFQTNLVPYPR	B3KT06,P68363	Tubulin alpha chain OS=Homo sapiens OX=9606 PE=2 SV=1	TUBA1B	0	1	0	1	0	0	1	0	0	0	0	0	1	1	1	0	0	0
VTELALTASDR	P78527	DNA-dependent protein kinase catalytic subunit OS=Homo sapiens OX=9606 GN=PRKDC PE=1 SV=3	PRKDC	0	0	0	0	0	0	1	0	1	0	0	0	1	1	0	1	0	1
TQQTSPDKVDYEYSELLLYQNQVLR	A0A0B4J1W3,B2RBE5,Q9BXJ9	N-alpha-acetyltransferase 15, NatA auxiliary subunit OS=Homo sapiens OX=9606 GN=NAA15 PE=1 SV=1	NAA15	0	0	0	0	0	0	1	1	0	0	0	0	1	1	1	1	0	0
MGGMEGPFGGGMENMGR	P52272,P52272-2	Heterogeneous nuclear ribonucleoprotein M OS=Homo sapiens OX=9606 GN=HNRNPM PE=1 SV=3	HNRNPM	0	0	0	0	0	0	1	0	0	1	1	0	1	1	0	1	0	0
AIETFSGK	Q9NZI8	Insulin-like growth factor 2 mRNA-binding protein 1 OS=Homo sapiens OX=9606 GN=IGF2BP1 PE=1 SV=2	IGF2BP1	0	0	0	0	0	0	1	0	1	0	1	1	0	1	1	0	0	0
ITISSLQDLTLYNPER	Q9NZI8	Insulin-like growth factor 2 mRNA-binding protein 1 OS=Homo sapiens OX=9606 GN=IGF2BP1 PE=1 SV=2	IGF2BP1	0	0	0	0	0	0	1	1	1	0	0	1	0	0	1	1	0	0
LLVPTQYVGAIIGK	Q9NZI8	Insulin-like growth factor 2 mRNA-binding protein 1 OS=Homo sapiens OX=9606 GN=IGF2BP1 PE=1 SV=2	IGF2BP1	0	0	0	0	0	0	1	1	0	0	1	0	1	1	1	0	0	0
LYIGNLNESVTPADLEK	Q9NZI8	Insulin-like growth factor 2 mRNA-binding protein 1 OS=Homo sapiens OX=9606 GN=IGF2BP1 PE=1 SV=2	IGF2BP1	0	0	0	0	0	0	1	0	0	0	1	0	1	1	1	1	0	0
VPASAAGR	Q9NZI8	Insulin-like growth factor 2 mRNA-binding protein 1 OS=Homo sapiens OX=9606 GN=IGF2BP1 PE=1 SV=2	IGF2BP1	0	0	0	0	0	0	1	1	0	1	1	1	1	0	0	0	0	0
EIKIEISELNR	P35908	Keratin, type II cytoskeletal 2 epidermal OS=Homo sapiens OX=9606 GN=KRT2 PE=1 SV=2	KRT2	0	0	0	0	0	0	1	1	1	0	0	0	1	1	1	0	0	0
NKLNDLEEALQQAKEDLAR	P35908	Keratin, type II cytoskeletal 2 epidermal OS=Homo sapiens OX=9606 GN=KRT2 PE=1 SV=2	KRT2	0	0	0	0	0	0	1	1	0	0	0	0	1	0	1	0	1	1
DAGQISGLNVLR	A0A384P5G6,A0A7I2V2G2,B7Z4V2,P38646,V9HW84	75 kDa glucose-regulated protein OS=Homo sapiens OX=9606 PE=2 SV=1	HSPA9	0	0	0	0	0	0	1	0	0	0	1	1	1	1	0	0	1	0
TDTLEDLFPTTK	P13010	X-ray repair cross-complementing protein 5 OS=Homo sapiens OX=9606 GN=XRCC5 PE=1 SV=3	XRCC5	0	0	0	0	0	0	1	1	1	1	1	1	0	0	0	0	0	0
TLFPLIEAK	P13010	X-ray repair cross-complementing protein 5 OS=Homo sapiens OX=9606 GN=XRCC5 PE=1 SV=3	XRCC5	0	0	0	0	0	0	1	1	2	0	1	1	0	0	0	0	0	0
ESMATGSIPITVR	B7Z8Z6,P49736	DNA replication licensing factor MCM2 OS=Homo sapiens OX=9606 PE=2 SV=1	MCM2	0	0	0	0	0	0	1	1	2	1	1	0	0	0	0	0	0	0
LFIGGLSFETTEESLR	P22626	Heterogeneous nuclear ribonucleoproteins A2/B1 OS=Homo sapiens OX=9606 GN=HNRNPA2B1 PE=1 SV=2	HNRNPA2B1	0	0	0	0	0	0	1	1	1	0	0	0	1	1	0	1	0	0
ATTATMATSGSAR	A0A024R8W0,P38919	RNA helicase OS=Homo sapiens OX=9606 GN=DDX48 PE=3 SV=1	EIF4A3	1	0	1	0	0	0	1	0	0	0	0	0	1	0	0	2	0	0
ILLTQENPFFR	Q08J23,Q08J23-2	RNA cytosine C(5)-methyltransferase NSUN2 OS=Homo sapiens OX=9606 GN=NSUN2 PE=1 SV=2	NSUN2	0	0	0	0	0	0	1	0	0	1	0	1	1	1	0	0	0	1
LGDDIDLIVR	O15371,O15371-2,O15371-3	Eukaryotic translation initiation factor 3 subunit D OS=Homo sapiens OX=9606 GN=EIF3D PE=1 SV=1	EIF3D	0	0	0	0	0	0	1	0	0	0	0	0	1	1	0	1	1	1
AAAAAAAAAAGAAGGR	Q86U42,Q86U42-2	Polyadenylate-binding protein 2 OS=Homo sapiens OX=9606 GN=PABPN1 PE=1 SV=3	PABPN1	0	2	1	0	0	0	1	0	0	1	1	0	0	0	0	0	0	0
GILFVGSGVSGGEEGAR	K7EMN2	6-phosphogluconate dehydrogenase, decarboxylating (Fragment) OS=Homo sapiens OX=9606 GN=PGD PE=1 SV=1	PGD	0	0	0	0	0	0	1	1	0	0	1	0	1	0	1	0	1	0
FMSAYEQR	Q05DF2,Q15428	SF3A2 protein (Fragment) OS=Homo sapiens OX=9606 GN=SF3A2 PE=2 SV=1	SF3A2	0	0	0	0	0	0	1	1	1	1	1	1	0	0	0	0	0	0
EDSQRPGAHLTVK	A0A024RAZ7,A0A024RB53,A0A7I2V3R8,F8W6I7,P09651,P09651-2	Helix-destabilizing protein OS=Homo sapiens OX=9606 GN=HNRPA1 PE=4 SV=1	HNRNPA1	0	0	1	0	0	0	1	1	0	0	0	1	0	0	0	1	0	1
STCIYGGAPK	P17844	Probable ATP-dependent RNA helicase DDX5 OS=Homo sapiens OX=9606 GN=DDX5 PE=1 SV=1	DDX5	0	1	0	0	0	0	1	1	0	1	1	1	0	0	0	0	0	0
TGTAYTFFTPNNIK	P17844	Probable ATP-dependent RNA helicase DDX5 OS=Homo sapiens OX=9606 GN=DDX5 PE=1 SV=1	DDX5	0	0	0	0	0	0	1	1	1	1	1	1	0	0	0	0	0	0
SSPGQTPEEGAQALAEFAALHGPALR	A0A024R4U3,Q14166	Tubulin tyrosine ligase-like family, member 12, isoform CRA_a OS=Homo sapiens OX=9606 GN=TTLL12 PE=4 SV=1	TTLL12	0	0	0	0	0	0	1	0	0	1	0	0	1	1	1	1	0	0
NPPGFAFVEFEDPRDAEDAVR	C9JAB2,Q16629,Q16629-4	Serine/arginine-rich-splicing factor 7 OS=Homo sapiens OX=9606 GN=SRSF7 PE=1 SV=1	SRSF7	0	0	0	0	0	0	2	0	0	0	0	0	1	1	0	1	0	1
SINPDEAVAYGAAVQAAILMGDK	A0A0G2JIW1,A8K5I0,P0DMV8,P0DMV9	Heat shock 70 kDa protein 1B OS=Homo sapiens OX=9606 GN=HSPA1B PE=1 SV=1	HSPA1B	0	1	0	0	0	0	1	0	0	1	0	0	2	0	1	0	0	0
GAVHDVKDVLDSVL	P81605	Dermcidin OS=Homo sapiens OX=9606 GN=DCD PE=1 SV=2	DCD	0	0	0	0	0	0	1	1	2	1	0	0	0	1	0	0	0	0
VLVDQTTGLSR	Q15717,Q15717-2	ELAV-like protein 1 OS=Homo sapiens OX=9606 GN=ELAVL1 PE=1 SV=2	ELAVL1	0	0	0	0	0	0	1	0	1	1	1	0	0	1	0	1	0	0
EHLLLAR	A0A384ME17,P49411	Elongation factor Tu OS=Homo sapiens OX=9606 GN=TUFM PE=1 SV=1	TUFM	0	0	0	0	0	0	1	0	0	0	0	0	1	1	1	1	1	0
DLNYCFSGMSDHR	A0A384MEJ3,E9PCY7,G8JLB6,P31943	Epididymis secretory sperm binding protein OS=Homo sapiens OX=9606 PE=2 SV=1	HNRNPH1	0	0	0	0	0	0	1	0	0	0	0	0	1	1	0	1	0	2
NEGNIFPNPEATFVK	Q9Y5B9	FACT complex subunit SPT16 OS=Homo sapiens OX=9606 GN=SUPT16H PE=1 SV=1	SUPT16H	0	0	0	0	0	0	1	0	1	1	1	0	0	1	0	1	0	0
LLDVVHPAAK	Q53HV2,Q99832,Q99832-3	T-complex protein 1 subunit eta (Fragment) OS=Homo sapiens OX=9606 PE=2 SV=1		0	0	0	0	0	0	1	0	0	0	0	0	1	1	0	1	1	1
AGGPATPLSPTR	Q03252	Lamin-B2 OS=Homo sapiens OX=9606 GN=LMNB2 PE=1 SV=4	LMNB2	0	0	0	0	0	0	1	1	1	1	1	1	0	0	0	0	0	0
GQSSWGTGESFR	Q03252	Lamin-B2 OS=Homo sapiens OX=9606 GN=LMNB2 PE=1 SV=4	LMNB2	0	0	0	0	0	0	1	1	0	1	0	1	0	1	0	1	0	0
SEVELAAALSDKR	Q03252	Lamin-B2 OS=Homo sapiens OX=9606 GN=LMNB2 PE=1 SV=4	LMNB2	0	0	0	0	0	0	1	1	1	2	1	0	0	0	0	0	0	0
IVAPPGGR	A0A140VK07,Q14195-2,Q6DEN2	Testicular secretory protein Li 7 OS=Homo sapiens OX=9606 PE=2 SV=1	DPYSL3	0	0	0	0	0	0	1	1	0	0	0	1	0	1	1	0	1	0
SLESLDTSLFAK	A8K7V1,B3KY12,Q12874	cDNA FLJ78053, highly similar to Homo sapiens splicing factor 3a, subunit 3, 60kDa (SF3A3), mRNA OS=Homo sapiens OX=9606 PE=2 SV=1	SF3A3	0	0	0	0	0	0	1	1	1	1	0	0	1	1	0	0	0	0
RTEEGPTLSYGR	A0A0R4J2E8,A8MXP9,P43243	Matrin-3 OS=Homo sapiens OX=9606 GN=MATR3 PE=1 SV=1	MATR3	0	0	2	0	0	0	1	0	1	1	1	0	0	0	0	0	0	0
DKWSNFDPTGLER	Q9NVI7-2	Isoform 2 of ATPase family AAA domain-containing protein 3A OS=Homo sapiens OX=9606 GN=ATAD3A	ATAD3A	0	0	0	0	0	0	1	1	0	1	0	1	1	1	0	0	0	0
LFDWANTSR	Q9NVI7-2	Isoform 2 of ATPase family AAA domain-containing protein 3A OS=Homo sapiens OX=9606 GN=ATAD3A	ATAD3A	0	0	0	0	0	0	1	1	0	0	0	0	1	1	1	0	0	1
SGEVLVNVK	A0A7I2V3U3,A0A7I2YQC8,A0A7I2YQF8,A0A7I2YQT9,Q13347,Q5U0F4	Eukaryotic translation initiation factor 3 subunit I OS=Homo sapiens OX=9606 GN=EIF3I PE=4 SV=1	EIF3I	0	0	0	0	0	0	1	1	1	1	1	1	0	0	0	0	0	0
LHLSGIDANPNALFPPVEFPAPR	A0A0U1RQF0,P49327	3-hydroxyacyl-[acyl-carrier-protein] dehydratase OS=Homo sapiens OX=9606 GN=FASN PE=1 SV=1	FASN	0	0	0	0	0	0	1	0	0	0	0	0	1	1	1	1	1	0
ATISLSDSDLLR	Q7L2E3	ATP-dependent RNA helicase DHX30 OS=Homo sapiens OX=9606 GN=DHX30 PE=1 SV=1	DHX30	0	0	0	0	0	0	1	0	0	0	0	1	1	1	1	1	0	0
AFGPGLQGGSAGSPAR	P21333,P21333-2	Filamin-A OS=Homo sapiens OX=9606 GN=FLNA PE=1 SV=4	FLNA	0	0	1	0	0	0	1	0	0	0	0	0	1	1	1	0	1	0
AMVEYEIDLQK	A0A024R3T8,P09874	Poly [ADP-ribose] polymerase OS=Homo sapiens OX=9606 GN=PARP1 PE=4 SV=1	PARP1	0	0	0	0	0	0	1	1	1	1	1	1	0	0	0	0	0	0
FVIATSTK	Q8N5Z7	60S ribosomal protein L6 OS=Homo sapiens OX=9606 GN=RPL6 PE=1 SV=1	RPL6	0	0	0	0	0	0	1	1	0	0	0	0	0	1	1	1	0	1
DAEDWFFSK	Q04695	Keratin, type I cytoskeletal 17 OS=Homo sapiens OX=9606 GN=KRT17 PE=1 SV=2	KRT17	0	0	0	0	0	0	1	1	1	0	1	1	0	0	0	0	1	0
LQAEISQAAR	B2R791,B4DLS8,O43395,Q53GV6	Pre-mRNA-splicing factor 3 OS=Homo sapiens OX=9606 PE=2 SV=1		0	0	0	0	0	0	1	0	1	1	0	1	0	0	0	1	0	1
TLNDELEIIEGMKFDR	A0A024R3X4,A0A7I2V599,P10809	60 kDa chaperonin (Fragment) OS=Homo sapiens OX=9606 GN=HSPD1 PE=2 SV=1	HSPD1	0	0	0	0	0	0	1	2	0	0	0	0	1	0	1	1	0	0
INGGGGGSVPGIER	M0QZM1	Heterogeneous nuclear ribonucleoprotein M (Fragment) OS=Homo sapiens OX=9606 GN=HNRNPM PE=1 SV=1	HNRNPM	0	0	0	0	0	0	1	0	1	1	1	1	0	0	0	1	0	0
IQIAPDSGGLPER	B4E0X8,Q96AE4	cDNA FLJ61021, highly similar to Far upstream element-binding protein 1 OS=Homo sapiens OX=9606 PE=2 SV=1	FUBP1	0	0	0	0	0	0	1	0	0	1	0	0	1	1	0	1	0	1
FTQLDLEDVQVR	B3KXX5,E9PD53,Q9NTJ3	Structural maintenance of chromosomes protein OS=Homo sapiens OX=9606 PE=2 SV=1	SMC4	0	0	0	0	0	0	1	0	0	1	1	1	1	1	0	0	0	0
YGEPSEVFINR	A0A024RDP4,B4DWI8,Q8WXF1,Q8WXF1-2	Paraspeckle component 1, isoform CRA_b OS=Homo sapiens OX=9606 GN=PSPC1 PE=4 SV=1	PSPC1	0	0	0	0	0	0	1	1	1	0	1	0	0	0	0	1	0	1
NVIVLQTVLQEVR	Q9Y2L1	Exosome complex exonuclease RRP44 OS=Homo sapiens OX=9606 GN=DIS3 PE=1 SV=2	DIS3	0	0	0	0	0	0	1	1	1	0	0	1	1	0	0	1	0	0
LIDFLESGK	A0A1X7SBZ2,Q92841	RNA helicase OS=Homo sapiens OX=9606 GN=DDX17 PE=1 SV=1	DDX17	0	0	0	0	0	0	1	1	1	2	1	0	0	0	0	0	0	0
LTPYEVDELRR	A0A1X7SBZ2,Q92841	RNA helicase OS=Homo sapiens OX=9606 GN=DDX17 PE=1 SV=1	DDX17	0	0	0	0	0	0	1	1	0	1	0	1	1	0	0	1	0	0
HAVSEGTK	A0A024QZZ7,A0A024RCJ9,B2R4S9,I6L9F7,P58876,P62807,Q5QNW6,Q5QNW6-2,Q93079,Q99877,Q99879,U3KQK0	Histone H2B OS=Homo sapiens OX=9606 GN=HIST1H2BD PE=3 SV=1	H2BC5	0	0	0	0	0	0	1	1	1	1	1	1	0	0	0	0	0	0
VAAAMPVR	Q6I9S2	SNW domain-containing protein 1 OS=Homo sapiens OX=9606 GN=SNW1 PE=2 SV=1	SNW1	0	0	0	0	0	0	1	0	1	1	1	1	0	0	0	1	0	0
EEEIAALVIDNGSGMCK	P63261	Actin, cytoplasmic 2 OS=Homo sapiens OX=9606 GN=ACTG1 PE=1 SV=1	ACTG1	0	1	0	1	0	0	1	0	0	1	1	1	0	0	0	0	0	0
IQELEDLLAK	P20700	Lamin-B1 OS=Homo sapiens OX=9606 GN=LMNB1 PE=1 SV=2	LMNB1	0	0	1	0	0	0	1	1	0	1	1	1	0	0	0	0	0	0
LALDMEISAYR	P20700	Lamin-B1 OS=Homo sapiens OX=9606 GN=LMNB1 PE=1 SV=2	LMNB1	0	0	0	0	0	0	1	1	0	1	1	2	0	0	0	0	0	0
ILQNEPLPER	A8K622,O95793,O95793-2,Q59F99	cDNA FLJ75871, highly similar to Homo sapiens staufen, RNA binding protein (STAU), transcript variant T3, mRNA OS=Homo sapiens OX=9606 PE=2 SV=1	STAU1	0	0	0	0	0	0	1	1	0	0	0	0	1	0	0	1	1	1
EETQPPVALKK	Q8NC51	Plasminogen activator inhibitor 1 RNA-binding protein OS=Homo sapiens OX=9606 GN=SERBP1 PE=1 SV=2	SERBP1	0	0	0	0	0	0	1	0	1	0	0	1	0	1	1	0	1	0
KNPLPPSVGVVDKK	Q8NC51	Plasminogen activator inhibitor 1 RNA-binding protein OS=Homo sapiens OX=9606 GN=SERBP1 PE=1 SV=2	SERBP1	0	0	0	0	0	0	1	1	0	0	0	0	1	1	1	0	1	0
GLVLDHGAR	A0A024RDL1,B2R9K8,P40227,Q59ET3	Chaperonin containing TCP1, subunit 6A (Zeta 1), isoform CRA_a OS=Homo sapiens OX=9606 GN=CCT6A PE=3 SV=1	CCT6A	1	1	1	0	0	0	1	1	0	0	0	0	0	0	1	0	0	0
GNPTVEVDLFTSK	A0A024R4F1,P06733	2-phospho-D-glycerate hydro-lyase OS=Homo sapiens OX=9606 GN=HEL-S-17 PE=2 SV=1	ENO1	0	0	1	0	0	0	1	0	1	0	1	1	0	1	0	0	0	0
TDAPLNIR	A0A140VJY2,Q12931,Q12931-2	Testicular tissue protein Li 209 OS=Homo sapiens OX=9606 PE=2 SV=1	TRAP1	0	0	0	0	0	0	1	0	0	0	0	0	1	1	1	1	0	1
AGPIWDLR	O43390	Heterogeneous nuclear ribonucleoprotein R OS=Homo sapiens OX=9606 GN=HNRNPR PE=1 SV=1	HNRNPR	0	0	0	0	0	0	1	0	1	1	1	1	1	0	0	0	0	0
ILELDQFK	A0A024R1N4,P12956	ATP-dependent DNA helicase 2 subunit 1 OS=Homo sapiens OX=9606 GN=XRCC6 PE=3 SV=1	XRCC6	0	0	0	0	0	0	1	1	0	1	1	1	0	0	1	0	0	0
DTPDEPWAFPAR	A0A140VK49,Q7KZF4	Staphylococcal nuclease domain-containing protein OS=Homo sapiens OX=9606 GN=SND1 PE=2 SV=1	SND1	0	0	0	0	0	0	1	0	1	0	1	0	1	1	1	0	0	0
DLAGSIIGK	A0A024R228,B4DUQ1,P61978,P61978-2,P61978-3	Heterogeneous nuclear ribonucleoprotein K OS=Homo sapiens OX=9606 GN=HNRPK PE=4 SV=1	HNRPK	0	0	0	0	0	0	1	0	1	0	1	0	0	1	1	0	0	1
YEKDIAAYR	A0A024RDR0,P09429	High mobility group protein 1 OS=Homo sapiens OX=9606 GN=HMGB1 PE=3 SV=1	HMGB1	0	0	0	0	0	0	2	1	0	1	0	1	0	0	0	0	0	1
KVPGVTAIELDEDTGTFR	A0A0F7L1S3	Fragile X mental retardation autosomal homolog variant p4K OS=Homo sapiens OX=9606 GN=FXR1 PE=2 SV=1	FXR1	0	0	0	0	0	0	1	1	1	0	0	0	1	1	1	0	0	0
GGPLQALTR	A0A024RBE7,P42167	Thymopoietin, isoform CRA_c OS=Homo sapiens OX=9606 GN=TMPO PE=3 SV=1	TMPO	0	0	0	0	0	0	2	1	0	1	1	1	0	0	0	0	0	0
EPLVATNLPGR	P42166	Lamina-associated polypeptide 2, isoform alpha OS=Homo sapiens OX=9606 GN=TMPO PE=1 SV=2	TMPO	0	0	0	0	0	0	1	1	1	1	1	1	0	0	0	0	0	0
YGVNPGPIVGTTR	P42166	Lamina-associated polypeptide 2, isoform alpha OS=Homo sapiens OX=9606 GN=TMPO PE=1 SV=2	TMPO	0	0	0	0	0	0	1	1	1	1	1	1	0	0	0	0	0	0
LGGIGQFLAK	Q08211	ATP-dependent RNA helicase A OS=Homo sapiens OX=9606 GN=DHX9 PE=1 SV=4	DHX9	0	0	0	0	0	0	1	1	1	1	1	1	0	0	0	0	0	0
MTPSYEIR	Q08211	ATP-dependent RNA helicase A OS=Homo sapiens OX=9606 GN=DHX9 PE=1 SV=4	DHX9	0	0	0	0	0	0	1	1	2	0	1	1	0	0	0	0	0	0
TGIDLGTTGR	A0A0U1RQH7,A0A384NQ03,B3KWX7,B4DLM0,B4DRA0,B4E1M7,B7Z4L7,E1P5S2,G3XAC6,Q14498,Q14498-2,Q14498-3,Q68DD9,Q6N037	RNA-binding protein 39 (Fragment) OS=Homo sapiens OX=9606 GN=RBM39 PE=1 SV=1	RBM39	0	0	1	0	0	0	0	1	1	1	0	0	0	0	0	1	0	1
IDVPTLGPK	A0A494C0J7,Q08188	TGc domain-containing protein OS=Homo sapiens OX=9606 PE=3 SV=1	TGM3	0	0	0	0	0	0	0	1	1	0	0	0	1	1	1	0	1	0
GFSANSAR	A0A0S2Z428,B4DRR0,P02538	HCG2039812, isoform CRA_b (Fragment) OS=Homo sapiens OX=9606 GN=KRT6A PE=2 SV=1	KRT6A	0	1	0	0	0	1	0	1	0	0	0	1	1	1	0	0	0	0
SGDAAIVDMVPGKPMCVESFSDYPPLGR	A0A4D5RAC7,A0A4D5RAC9,P68104,Q53G85,Q53HM9,Q53HQ7,Q5VTE0,Q6IPN6,Q6IPS9,Q6IPT9	Tr-type G domain-containing protein OS=Homo sapiens OX=9606 PE=4 SV=1	EEF1A1	0	0	0	0	0	0	0	1	0	0	0	0	0	2	0	0	2	1
DFYVAFQDLPTR	Q14566	DNA replication licensing factor MCM6 OS=Homo sapiens OX=9606 GN=MCM6 PE=1 SV=1	MCM6	0	0	0	0	0	0	0	1	0	0	1	1	1	0	1	1	0	0
FGFPEGSVELYAEK	P23396	40S ribosomal protein S3 OS=Homo sapiens OX=9606 GN=RPS3 PE=1 SV=2	RPS3	0	0	0	0	0	0	0	1	1	0	0	0	0	0	1	1	1	1
NIEIDSPYEISR	P04843,Q53EP4,Q6IBR0,Q96HX3	Dolichyl-diphosphooligosaccharide--protein glycosyltransferase subunit 1 OS=Homo sapiens OX=9606 GN=RPN1 PE=1 SV=1	RPN1	0	1	0	0	0	0	0	1	1	1	0	1	0	1	0	0	0	0
LPSNTLDR	P78527	DNA-dependent protein kinase catalytic subunit OS=Homo sapiens OX=9606 GN=PRKDC PE=1 SV=3	PRKDC	0	0	1	0	0	0	0	1	0	1	0	0	1	1	0	1	0	0
QLLTLSSELSQAR	B2R6J2,P15311,Q6NUR7	cDNA, FLJ92973, highly similar to Homo sapiens villin 2 (ezrin) (VIL2), mRNA OS=Homo sapiens OX=9606 PE=2 SV=1	EZR	0	0	0	0	0	0	0	1	0	0	0	0	1	1	1	1	1	0
ELGLPEELVSR	P49915-2	Isoform 2 of GMP synthase [glutamine-hydrolyzing] OS=Homo sapiens OX=9606 GN=GMPS	GMPS	0	0	0	0	0	0	0	1	0	0	2	1	1	0	0	0	0	1
LAHYNKR	A0A024QZZ7,A0A024RCJ9,B2R4S9,I6L9F7,P58876,P62807,Q5QNW6,Q5QNW6-2,Q93079,Q99877,Q99879,U3KQK0	Histone H2B OS=Homo sapiens OX=9606 GN=HIST1H2BD PE=3 SV=1	H2BC5	0	0	0	0	0	0	0	1	0	1	1	0	0	1	1	0	0	1
GLGTDEDSLIEIICSR	A0A024R5Z7,H0YMW4,P07355,P07355-2,V9HW65	Annexin OS=Homo sapiens OX=9606 GN=ANXA2 PE=2 SV=1	ANXA2	0	0	0	0	0	0	0	1	0	1	0	0	1	1	1	0	0	1
SAIVHLINYQDDAELATR	A0A024R1X8,A0A0S2Z487,P14923	Junction plakoglobin OS=Homo sapiens OX=9606 GN=JUP PE=3 SV=1	JUP	0	0	0	0	0	0	0	1	1	1	0	0	1	0	0	0	0	2
ITMQNLNDR	P13646	Keratin, type I cytoskeletal 13 OS=Homo sapiens OX=9606 GN=KRT13 PE=1 SV=4	KRT13	0	0	1	0	0	1	0	1	0	0	0	0	1	1	0	0	0	1
VLSIGDGIAR	P25705,V9HW26	ATP synthase subunit alpha, mitochondrial OS=Homo sapiens OX=9606 GN=ATP5F1A PE=1 SV=1	ATP5F1A	0	0	0	0	0	0	0	1	0	0	0	0	1	1	1	0	1	1
GAVAIADAIR	A0A024R1U0,P46060	Ran GTPase activating protein 1, isoform CRA_d OS=Homo sapiens OX=9606 GN=RANGAP1 PE=4 SV=1	RANGAP1	0	0	0	0	0	0	0	1	0	0	0	0	1	1	1	0	1	1
LVNHFVEEFK	A0A0G2JIW1,A8K5I0,P0DMV8,P0DMV9	Heat shock 70 kDa protein 1B OS=Homo sapiens OX=9606 GN=HSPA1B PE=1 SV=1	HSPA1B	0	0	0	0	0	0	0	1	1	0	0	2	0	1	0	0	1	0
EPFTIAQGK	A0A494C028,H0Y993,P35659	Protein DEK OS=Homo sapiens OX=9606 GN=DEK PE=1 SV=1	DEK	0	0	0	0	0	0	0	1	0	1	1	0	1	0	1	1	0	0
LFPDTPLALDANK	Q12906-7	Isoform 7 of Interleukin enhancer-binding factor 3 OS=Homo sapiens OX=9606 GN=ILF3	ILF3	0	0	0	0	0	0	0	1	1	1	1	1	0	0	0	0	0	1
DQVANSAFVER	K9JA46,P07900,P07900-2	Epididymis luminal secretory protein 52 OS=Homo sapiens OX=9606 GN=EL52 PE=2 SV=1	HSP90AA1	1	1	1	0	0	0	0	1	0	1	1	0	0	0	0	0	0	0
LLWHGSR	A0A024R3T8,P09874	Poly [ADP-ribose] polymerase OS=Homo sapiens OX=9606 GN=PARP1 PE=4 SV=1	PARP1	0	0	0	0	0	0	0	1	0	0	0	0	1	1	1	1	0	1
FLEQQNQVLQTKWELLQQVDTSTR	H6VRF8,H6VRG0,H6VRG1,P04264	Cytokeratin-1 OS=Homo sapiens OX=9606 GN=KRT1 PE=3 SV=1	KRT1	0	0	0	0	0	0	0	1	0	1	0	0	1	1	1	0	1	0
FYVHNDIFR	Q13283,Q5U0Q1,Q6FI03	Ras GTPase-activating protein-binding protein 1 OS=Homo sapiens OX=9606 GN=G3BP1 PE=1 SV=1	G3BP1	0	0	0	0	0	0	0	1	0	0	0	0	1	1	1	0	1	1
IAVEPVNPSELPK	A8KAP3,Q15029,Q15029-3,Q6IBM8	116 kDa U5 small nuclear ribonucleoprotein component OS=Homo sapiens OX=9606 PE=2 SV=1	EFTUD2	0	0	0	0	0	0	0	1	1	1	1	1	0	0	0	0	1	0
LAQAYYESTR	I0B0K8,P20930	Truncated profilaggrin OS=Homo sapiens OX=9606 GN=FLG PE=4 SV=1	FLG	0	0	1	0	0	0	0	1	0	0	1	1	0	0	1	0	0	1
VGDFVATDLDTGRPSTTVR	Q02413	Desmoglein-1 OS=Homo sapiens OX=9606 GN=DSG1 PE=1 SV=2	DSG1	0	1	1	0	0	0	0	1	1	0	0	1	0	0	0	0	0	1
EMVLELIR	B4E0X8,Q96AE4	cDNA FLJ61021, highly similar to Far upstream element-binding protein 1 OS=Homo sapiens OX=9606 PE=2 SV=1	FUBP1	0	0	0	0	0	0	0	1	1	0	2	0	0	1	0	1	0	0
LYLINSPVVR	P41252,Q59G75	Isoleucine--tRNA ligase, cytoplasmic OS=Homo sapiens OX=9606 GN=IARS1 PE=1 SV=2	IARS1	0	0	0	0	0	0	0	1	0	0	1	0	0	1	1	1	1	0
VWQVTIGTR	E9KL35,P63244	Epididymis tissue sperm binding protein Li 3a OS=Homo sapiens OX=9606 PE=1 SV=1	RACK1	0	0	0	0	0	0	0	1	0	0	0	0	1	1	1	1	0	1
TGGLEIDSDFGGFR	A0A6Q8PFM5,A0A6Q8PG15,A0A7I2PK44,O95831,O95831-3	Apoptosis-inducing factor 1, mitochondrial OS=Homo sapiens OX=9606 GN=AIFM1 PE=1 SV=1	AIFM1	0	0	0	0	0	0	0	1	1	0	0	0	1	0	1	1	1	0
AAECNIVVTQPR	Q08211	ATP-dependent RNA helicase A OS=Homo sapiens OX=9606 GN=DHX9 PE=1 SV=4	DHX9	0	0	1	0	0	0	0	1	0	0	0	0	1	1	1	0	0	1
LVVECVMNNVTCTR	E7DVW5,Q01469	Fatty acid binding protein 5 (Psoriasis-associated) OS=Homo sapiens OX=9606 GN=FABP5 PE=3 SV=1	FABP5	0	0	0	0	0	0	0	0	1	0	0	1	0	1	0	0	2	1
ILDAVVAQEPLHR	A8KAP3,Q15029,Q15029-3,Q6IBM8	116 kDa U5 small nuclear ribonucleoprotein component OS=Homo sapiens OX=9606 PE=2 SV=1	EFTUD2	0	0	0	0	0	0	0	0	2	1	0	0	1	0	0	1	0	1
TSFSPCVPQCQTQGSYGSFTEQHR	Q5T749	Keratinocyte proline-rich protein OS=Homo sapiens OX=9606 GN=KPRP PE=1 SV=1	KPRP	0	0	0	0	0	0	0	0	1	0	0	0	0	1	1	1	1	1
AVVIVDDR	A0A384N5Z8,P23246	Epididymis secretory sperm binding protein OS=Homo sapiens OX=9606 PE=2 SV=1	SFPQ	1	1	2	0	0	1	0	0	1	0	0	0	0	0	0	0	0	0
ATLYVTAIEDR	A0A3Q8APY3,A0A3S6H960	Protein arginine N-methyltransferase 1 transcript variant 47 OS=Homo sapiens OX=9606 GN=PRMT1 PE=2 SV=1	PRMT1	0	0	0	0	0	0	0	0	1	0	0	0	1	1	1	1	0	1
NLIDAGVDALR	A0A384N6C2,A0A7I2V2T3,P12268	Inosine-5'-monophosphate dehydrogenase OS=Homo sapiens OX=9606 GN=IMPDH PE=2 SV=1	IMPDH2	0	0	0	0	0	0	0	0	1	0	1	0	0	0	1	1	1	1
LLQQVSQIYQSIEFSR	J9R021,Q14152	Eukaryotic translation initiation factor 3 subunit A OS=Homo sapiens OX=9606 GN=eIF3a PE=2 SV=1	EIF3A	0	0	0	0	0	0	0	0	1	0	0	0	1	1	1	1	1	0
TGQPMINLYTDR	A8K4H1,B4DR70,P35637,P35637-2,Q13344,Q59H57,Q6IBQ5,Q8TBR3	cDNA FLJ78268, highly similar to Homo sapiens fusion (involved in t(12;16) in malignant liposarcoma), transcript variant 1, mRNA OS=Homo sapiens OX=9606 PE=2 SV=1	FUS	0	0	0	0	0	0	0	0	2	1	1	1	0	0	0	0	0	1
ANLQIDQINTDLNLER	A0A024R1N1,P35579	Myosin, heavy polypeptide 9, non-muscle, isoform CRA_a OS=Homo sapiens OX=9606 GN=MYH9 PE=3 SV=1	MYH9	0	0	1	0	0	0	0	0	1	0	0	0	1	0	0	1	1	1
YSLTYIYTGLSK	A0A140VK00,P25311	Testicular tissue protein Li 227 OS=Homo sapiens OX=9606 PE=2 SV=1	AZGP1	0	0	0	0	0	0	0	0	1	0	0	0	1	1	1	0	1	1
ISSLLEEQFQQGK	P62241,Q5JR94	40S ribosomal protein S8 OS=Homo sapiens OX=9606 GN=RPS8 PE=1 SV=2	RPS8	0	0	0	0	0	0	0	0	1	1	0	0	1	0	1	1	0	1
FPQLDSTSFANSR	A0A0U1RQF0,P49327	3-hydroxyacyl-[acyl-carrier-protein] dehydratase OS=Homo sapiens OX=9606 GN=FASN PE=1 SV=1	FASN	0	0	0	0	0	0	0	0	1	0	0	0	1	1	1	1	0	1
HGLYLPTR	A0A0U1RQF0,P49327	3-hydroxyacyl-[acyl-carrier-protein] dehydratase OS=Homo sapiens OX=9606 GN=FASN PE=1 SV=1	FASN	0	0	0	0	0	0	0	0	1	0	1	0	1	1	1	1	0	0
LSPDAIPGK	A0A0U1RQF0,P49327	3-hydroxyacyl-[acyl-carrier-protein] dehydratase OS=Homo sapiens OX=9606 GN=FASN PE=1 SV=1	FASN	0	0	0	0	0	0	0	0	1	0	0	0	1	1	1	1	0	1
QGSSAGSSSSYGQHGSGSR	Q86YZ3	Hornerin OS=Homo sapiens OX=9606 GN=HRNR PE=1 SV=2	HRNR	0	0	1	1	1	0	0	0	1	0	0	1	0	0	0	0	0	1
VVWVEESDKR	B5BTY4	RNA helicase OS=Homo sapiens OX=9606 GN=DDX3X PE=2 SV=1	DDX3X	0	0	0	0	0	0	0	0	1	0	0	0	2	1	1	0	1	0
AITDAAMMAEELKK	Q9UKX2	Myosin-2 OS=Homo sapiens OX=9606 GN=MYH2 PE=1 SV=1	MYH2	0	0	0	0	0	0	0	0	0	6	0	0	0	0	0	0	0	0
QAFTQQIEELKR	Q9UKX2	Myosin-2 OS=Homo sapiens OX=9606 GN=MYH2 PE=1 SV=1	MYH2	0	0	0	0	0	0	0	0	0	6	0	0	0	0	0	0	0	0
EYQDLLNVK	P08670,V9HWE1	Vimentin OS=Homo sapiens OX=9606 GN=VIM PE=1 SV=4	VIM	0	0	2	0	0	0	0	0	0	1	0	0	0	0	0	1	1	1
IGLFGGAGVGK	P06576,V9HW31	ATP synthase subunit beta, mitochondrial OS=Homo sapiens OX=9606 GN=ATP5F1B PE=1 SV=3	ATP5F1B	0	0	0	0	0	0	0	0	0	1	1	0	1	1	0	1	1	0
ATAENEFVALKK	B4DN72,O43790	cDNA FLJ55910, highly similar to Keratin, type II cuticular Hb6 OS=Homo sapiens OX=9606 PE=2 SV=1	KRT86	0	0	2	0	0	0	0	0	0	2	0	0	0	0	0	0	0	2
TDLNHENLKGGDDLDPNYVLSSR	B2R892,P06732	Creatine kinase OS=Homo sapiens OX=9606 PE=2 SV=1	CKM	0	0	0	0	0	0	0	0	0	6	0	0	0	0	0	0	0	0
IQLVEEELDRAQER	A0A0S2Z4G4,B2RDE1,P06753-2	Tropomyosin 3 isoform 1 (Fragment) OS=Homo sapiens OX=9606 GN=TPM3 PE=2 SV=1	TPM3	0	0	0	0	0	0	0	0	0	5	0	0	0	0	1	0	0	0
LVLVGDGGTGK	B5MDF5,J3KQE5,P62826	GTP-binding nuclear protein Ran OS=Homo sapiens OX=9606 GN=RAN PE=1 SV=1	RAN	0	0	0	0	0	0	0	0	0	1	0	1	1	0	0	1	1	1
LDPSIFESLQK	A0A384MTR5,B5BUB1,Q9Y265	RuvB-like helicase OS=Homo sapiens OX=9606 PE=2 SV=1	RUVBL1	0	0	0	0	0	0	0	0	0	1	1	0	1	1	1	0	0	1
LECEINTYR	Q15323	Keratin, type I cuticular Ha1 OS=Homo sapiens OX=9606 GN=KRT31 PE=1 SV=3	KRT31	0	0	2	0	1	1	0	0	0	1	0	0	0	0	0	0	0	1
LVVQIDNAK	Q15323	Keratin, type I cuticular Ha1 OS=Homo sapiens OX=9606 GN=KRT31 PE=1 SV=3	KRT31	0	0	1	0	1	1	0	0	0	1	0	0	0	1	0	0	0	1
TDASSASSFLDSDELER	A0A0U1RQH7,A0A384NQ03,B3KWX7,B4DLM0,B4DRA0,B4E1M7,B7Z4L7,E1P5S2,G3XAC6,Q14498,Q14498-2,Q14498-3,Q68DD9,Q6N037	RNA-binding protein 39 (Fragment) OS=Homo sapiens OX=9606 GN=RBM39 PE=1 SV=1	RBM39	1	0	1	0	0	0	0	0	0	0	1	1	0	1	0	1	0	0
LIPEVAR	B4E209,Q8N4F0	cDNA FLJ53463, highly similar to Bactericidal/permeability-increasingprotein-like 1 OS=Homo sapiens OX=9606 PE=2 SV=1	BPIFB2	0	0	0	0	0	0	0	0	0	0	1	0	0	1	1	1	1	1
ISANENSLAVR	Q53GG0,Q9UHB6	Epithelial protein lost in neoplasm beta variant (Fragment) OS=Homo sapiens OX=9606 PE=2 SV=1		0	0	0	0	0	0	0	0	0	0	0	1	1	1	1	1	0	1
RLGDSSLSR	J9R021,Q14152	Eukaryotic translation initiation factor 3 subunit A OS=Homo sapiens OX=9606 GN=eIF3a PE=2 SV=1	EIF3A	0	0	0	0	0	0	0	0	0	0	0	1	0	1	1	1	1	1
TNEGVIEFR	A0A590UJP7,A8K588,Q13247,Q13247-3	Serine/arginine-rich-splicing factor 6 OS=Homo sapiens OX=9606 GN=SRSF6 PE=1 SV=1	SRSF6	0	0	1	0	0	0	0	0	0	0	0	1	1	0	0	1	1	1
GYSPTHR	I0B0K8,P20930	Truncated profilaggrin OS=Homo sapiens OX=9606 GN=FLG PE=4 SV=1	FLG	0	0	0	0	0	0	0	0	0	0	0	1	0	1	1	1	1	1
PSQVVAETR	A0A384N6H1,P13639	Epididymis secretory sperm binding protein OS=Homo sapiens OX=9606 PE=2 SV=1	EEF2	1	1	1	0	0	0	0	0	0	0	0	1	0	0	0	1	0	1
FDDGAGGDNEVQR	A0A140VK70,C9JX88,P35998,P35998-2,Q75L23	26S proteasome AAA-ATPase subunit RPT1 OS=Homo sapiens OX=9606 PE=2 SV=1	PSMC2	0	0	0	0	0	0	0	0	0	0	0	0	1	1	1	1	1	1
SQGVFQCGPASVIGVR	A0A494C0J7,Q08188	TGc domain-containing protein OS=Homo sapiens OX=9606 PE=3 SV=1	TGM3	0	0	1	0	0	0	0	0	0	0	0	0	1	1	1	0	1	1
FEETTADGR	E7DVW5,Q01469	Fatty acid binding protein 5 (Psoriasis-associated) OS=Homo sapiens OX=9606 GN=FABP5 PE=3 SV=1	FABP5	0	0	1	0	0	0	0	0	0	0	0	0	1	1	1	0	1	1
AVQYLSSQDEK	A0A024R952,Q13835-2	Plakophilin 1 (Ectodermal dysplasia/skin fragility syndrome), isoform CRA_a OS=Homo sapiens OX=9606 GN=PKP1 PE=3 SV=1	PKP1	0	0	1	0	0	0	0	0	0	0	0	0	1	1	0	1	1	1
DSDKTDTDWR	B4DRM3,E7EX17,P23588	cDNA FLJ54492, highly similar to Eukaryotic translation initiation factor 4B OS=Homo sapiens OX=9606 PE=2 SV=1	EIF4B	0	0	0	0	0	0	0	0	0	0	0	0	1	2	0	2	0	1
VAPAQPSEEGPGR	B4DRM3,E7EX17,P23588	cDNA FLJ54492, highly similar to Eukaryotic translation initiation factor 4B OS=Homo sapiens OX=9606 PE=2 SV=1	EIF4B	0	0	0	0	0	0	0	0	0	0	0	0	1	1	1	1	1	1
VDVADQAQDKDRDDR	B4DRM3,E7EX17,P23588	cDNA FLJ54492, highly similar to Eukaryotic translation initiation factor 4B OS=Homo sapiens OX=9606 PE=2 SV=1	EIF4B	0	0	0	0	0	0	0	0	0	0	0	0	1	2	1	0	0	2
YLTWASR	Q96K68	cDNA FLJ14473 fis, clone MAMMA1001080, highly similar to Homo sapiens SNC73 protein (SNC73) mRNA OS=Homo sapiens OX=9606 PE=2 SV=1		0	0	0	0	0	0	0	0	0	0	0	0	1	1	1	1	1	1
TDTESELDLISR	A0A024R652,P11586	C-1-tetrahydrofolate synthase, cytoplasmic OS=Homo sapiens OX=9606 GN=MTHFD1 PE=3 SV=1	MTHFD1	0	0	0	0	0	0	0	0	0	0	0	0	1	1	1	1	1	1
ATDVMIAGK	A0A384MTQ3,P23526	Adenosylhomocysteinase OS=Homo sapiens OX=9606 PE=2 SV=1	AHCY	0	0	1	0	0	0	0	0	0	0	0	0	1	1	1	1	1	0
AGTGVDNVDLEAATR	A0A286YF22,O43175	D-3-phosphoglycerate dehydrogenase OS=Homo sapiens OX=9606 GN=PHGDH PE=1 SV=1	PHGDH	0	1	1	0	0	0	0	0	0	0	0	0	1	1	1	1	0	0
EHDPVGQMVNNPK	A0A384NKW7,P55060,P55060-3	Chromosome segregation 1-like protein OS=Homo sapiens OX=9606 PE=2 SV=1	CSE1L	1	0	0	0	0	0	0	0	0	0	0	0	1	1	1	1	0	1
TVEVAEGEAVR	A0A024R9D2,Q86UE4	Metadherin, isoform CRA_a OS=Homo sapiens OX=9606 GN=MTDH PE=4 SV=1	MTDH	1	0	0	0	0	0	0	0	0	0	0	0	1	1	1	1	0	1
FSPAGPVLSIR	A0A7I2V4L7,Q13310-2,Q13310-3,Q6IQ30	Polyadenylate-binding protein 4 OS=Homo sapiens OX=9606 GN=PABPC4 PE=4 SV=1	PABPC4	0	0	0	0	0	0	0	0	0	0	0	0	1	1	1	1	1	1
GSGVNAAGDGTIR	B0AZN7	cDNA, FLJ79477, highly similar to Protein-glutamine gamma-glutamyltransferase K OS=Homo sapiens OX=9606 PE=2 SV=1	TGM3	0	0	1	0	0	0	0	0	0	0	0	0	1	0	1	1	1	1
IKTDYTLSIANR	Q96P63-2	Isoform 2 of Serpin B12 OS=Homo sapiens OX=9606 GN=SERPINB12	SERPINB12	0	0	0	0	0	0	0	0	0	0	0	0	2	0	1	1	1	1
INSWVESQTNEK	P29508	Serpin B3 OS=Homo sapiens OX=9606 GN=SERPINB3 PE=1 SV=2	SERPINB3	1	0	2	0	0	0	0	0	0	0	0	0	1	0	1	0	1	0
GFEVIYMSEPIDEYCVQQLK	Q58FF6	Putative heat shock protein HSP 90-beta 4 OS=Homo sapiens OX=9606 GN=HSP90AB4P PE=5 SV=1	HSP90AB4P	0	0	0	0	0	0	0	0	0	0	0	0	2	0	1	1	1	1
LQVNTPLVGASLLR	Q9NP55,Q9NP55-2	BPI fold-containing family A member 1 OS=Homo sapiens OX=9606 GN=BPIFA1 PE=1 SV=1	BPIFA1	0	0	0	0	0	0	0	0	0	0	0	0	1	1	1	1	1	1
VTDPQLLELGLVQSPDGHR	Q9NP55,Q9NP55-2	BPI fold-containing family A member 1 OS=Homo sapiens OX=9606 GN=BPIFA1 PE=1 SV=1	BPIFA1	0	0	0	0	0	0	0	0	0	0	0	0	1	1	1	1	1	1
TPGAVNACHLSCSALLQDNIADAVACAK	B2R4C5,P61626	1,4-beta-N-acetylmuramidase C OS=Homo sapiens OX=9606 GN=LYZ PE=2 SV=1	LYZ	0	0	0	0	0	0	0	0	0	0	0	0	1	1	1	1	1	1
VVRDPQGIR	B2R4C5,P61626	1,4-beta-N-acetylmuramidase C OS=Homo sapiens OX=9606 GN=LYZ PE=2 SV=1	LYZ	1	1	1	0	1	1	0	0	0	0	0	0	1	0	0	0	0	0
IDPNAWVER	A0A679KTH4	Beta-galactosidase (Fragment) OS=Homo sapiens OX=9606 GN=EmGFP-LacZ-E2F-TdTom PE=3 SV=1	EmGFP-LacZ-E2F-TdTom	0	0	0	0	0	0	0	0	0	0	0	0	1	1	1	1	1	1
LSGQTIEVTSEYLFR	A0A679KTH4	Beta-galactosidase (Fragment) OS=Homo sapiens OX=9606 GN=EmGFP-LacZ-E2F-TdTom PE=3 SV=1	EmGFP-LacZ-E2F-TdTom	0	0	0	0	0	0	0	0	0	0	0	0	1	1	1	1	1	1
VNWLGLGPQENYPDR	A0A679KTH4	Beta-galactosidase (Fragment) OS=Homo sapiens OX=9606 GN=EmGFP-LacZ-E2F-TdTom PE=3 SV=1	EmGFP-LacZ-E2F-TdTom	0	0	0	0	0	0	0	0	0	0	0	0	1	1	1	1	1	1
LEDAADVYR	A0A0B4J1W3,B2RBE5,Q9BXJ9	N-alpha-acetyltransferase 15, NatA auxiliary subunit OS=Homo sapiens OX=9606 GN=NAA15 PE=1 SV=1	NAA15	0	0	0	0	0	0	0	0	0	0	0	0	1	1	1	1	1	1
FESPEVAER	P52272,P52272-2	Heterogeneous nuclear ribonucleoprotein M OS=Homo sapiens OX=9606 GN=HNRNPM PE=1 SV=3	HNRNPM	0	0	0	0	0	0	0	0	0	0	0	0	1	1	1	1	1	1
DSPIQCIQAIAENR	A0A161I202,E7EQB2,E7ER44,P02788,V9HWI4	Lactotransferrin OS=Homo sapiens OX=9606 GN=LTF PE=2 SV=1	LTF	0	0	0	0	0	0	0	0	0	0	0	0	1	1	1	1	1	1
FQLFGSPSGQK	A0A161I202,E7EQB2,E7ER44,P02788,V9HWI4	Lactotransferrin OS=Homo sapiens OX=9606 GN=LTF PE=2 SV=1	LTF	0	0	0	0	0	0	0	0	0	0	0	0	1	1	1	1	1	1
LADFALLCLDGK	A0A161I202,E7EQB2,E7ER44,P02788,V9HWI4	Lactotransferrin OS=Homo sapiens OX=9606 GN=LTF PE=2 SV=1	LTF	0	0	0	0	0	0	0	0	0	0	0	0	1	1	1	1	1	1
SNLCALCIGDEQGENK	A0A161I202,E7EQB2,E7ER44,P02788,V9HWI4	Lactotransferrin OS=Homo sapiens OX=9606 GN=LTF PE=2 SV=1	LTF	0	0	0	0	0	0	0	0	0	0	0	0	1	1	1	1	1	1
VVWCAVGEQELR	A0A161I202,E7EQB2,E7ER44,P02788,V9HWI4	Lactotransferrin OS=Homo sapiens OX=9606 GN=LTF PE=2 SV=1	LTF	0	0	0	0	0	0	0	0	0	0	0	0	1	1	1	1	1	1
NLDDGIDDERLR	A0A024R9C1,H0YAR2,P11940	Polyadenylate-binding protein OS=Homo sapiens OX=9606 GN=PABPC1 PE=3 SV=1	PABPC1	0	0	0	0	0	0	0	0	0	0	0	0	1	1	1	0	2	1
IDASKNEEDEGHSNSSPR	A0A024RDF4,Q14103-3	Heterogeneous nuclear ribonucleoprotein D (AU-rich element RNA binding protein 1, 37kDa), isoform CRA_e OS=Homo sapiens OX=9606 GN=HNRPD PE=4 SV=1	HNRNPD	0	1	0	0	0	0	0	0	0	0	0	0	1	2	0	1	0	1
VELQELNDR	P08670,V9HWE1	Vimentin OS=Homo sapiens OX=9606 GN=VIM PE=1 SV=4	VIM	0	0	1	0	0	0	0	0	0	0	0	0	1	1	1	0	1	1
GADFLVTEVENGGSLGSK	P14618,V9HWB8	Pyruvate kinase PKM OS=Homo sapiens OX=9606 GN=PKM PE=1 SV=4	PKM	0	0	0	0	0	0	0	0	0	0	0	0	1	1	1	1	1	1
KASDVHEVRK	P14618,V9HWB8	Pyruvate kinase PKM OS=Homo sapiens OX=9606 GN=PKM PE=1 SV=4	PKM	0	0	0	0	0	0	0	0	0	0	0	0	1	1	1	1	1	1
NELESYAYSLK	P11021,V9HWB4	Endoplasmic reticulum chaperone BiP OS=Homo sapiens OX=9606 GN=HSPA5 PE=1 SV=2	HSPA5	0	0	0	0	0	0	0	0	0	0	0	0	1	1	1	1	1	1
VLEDSDLK	P11021,V9HWB4	Endoplasmic reticulum chaperone BiP OS=Homo sapiens OX=9606 GN=HSPA5 PE=1 SV=2	HSPA5	0	0	1	0	0	0	0	0	0	0	0	0	1	1	1	1	0	1
VASQGEVVR	P07814	Bifunctional glutamate/proline--tRNA ligase OS=Homo sapiens OX=9606 GN=EPRS1 PE=1 SV=5	EPRS1	0	0	0	0	0	0	0	0	0	0	0	0	1	1	1	1	1	1
GRGGGGGGFR	P35908	Keratin, type II cytoskeletal 2 epidermal OS=Homo sapiens OX=9606 GN=KRT2 PE=1 SV=2	KRT2	0	0	0	0	0	0	0	0	0	0	0	0	1	1	1	1	1	1
EAESLIAK	P78371,V9HW96	T-complex protein 1 subunit beta OS=Homo sapiens OX=9606 GN=CCT2 PE=1 SV=4	CCT2	0	0	0	0	0	0	0	0	0	0	0	0	1	1	1	1	1	1
RYDDPEVQK	A0A384P5G6,A0A7I2V2G2,B7Z4V2,P38646,V9HW84	75 kDa glucose-regulated protein OS=Homo sapiens OX=9606 PE=2 SV=1	HSPA9	0	0	1	0	0	0	0	0	0	0	0	0	1	1	0	1	1	1
NMQDMVEDYRNK	H6VRF8,H6VRG0,H6VRG1,P04264	Cytokeratin-1 OS=Homo sapiens OX=9606 GN=KRT1 PE=3 SV=1	KRT1	0	0	3	0	0	0	0	0	0	0	0	0	1	1	0	0	1	0
KQQTLEAEEAK	A0A2Z6ATB6,Q16643,Q16643-3	Drebrin A OS=Homo sapiens OX=9606 GN=DBN1 PE=2 SV=1	DBN1	0	0	0	0	0	0	0	0	0	0	0	0	1	1	1	0	2	1
SPSDSSTASTPVAEQIER	A0A2Z6ATB6,Q16643,Q16643-3	Drebrin A OS=Homo sapiens OX=9606 GN=DBN1 PE=2 SV=1	DBN1	0	0	0	0	0	0	0	0	0	0	0	0	1	1	1	1	1	1
YVLINWVGEDVPDAR	A0A2Z6ATB6,Q16643,Q16643-3	Drebrin A OS=Homo sapiens OX=9606 GN=DBN1 PE=2 SV=1	DBN1	0	0	0	0	0	0	0	0	0	0	0	0	1	1	1	1	1	1
NLALCPANHAPLQEAAVIPR	A0A024R1X8,A0A0S2Z487,P14923	Junction plakoglobin OS=Homo sapiens OX=9606 GN=JUP PE=3 SV=1	JUP	0	0	0	0	0	0	0	0	0	0	0	0	1	1	1	1	1	1
IKPVLMMNK	A0A384N6H1,P13639	Epididymis secretory sperm binding protein OS=Homo sapiens OX=9606 PE=2 SV=1	EEF2	0	0	0	0	0	0	0	0	0	0	0	0	1	0	1	2	1	1
MVPTSDKGR	A0A384N6H1,P13639	Epididymis secretory sperm binding protein OS=Homo sapiens OX=9606 PE=2 SV=1	EEF2	0	0	0	0	0	0	0	0	0	0	0	0	1	1	1	1	1	1
VVDALGNAIDGK	P25705,V9HW26	ATP synthase subunit alpha, mitochondrial OS=Homo sapiens OX=9606 GN=ATP5F1A PE=1 SV=1	ATP5F1A	0	0	0	0	0	0	0	0	0	0	0	0	1	1	1	1	1	1
EDTEEHHLR	P22626	Heterogeneous nuclear ribonucleoproteins A2/B1 OS=Homo sapiens OX=9606 GN=HNRNPA2B1 PE=1 SV=2	HNRNPA2B1	0	0	0	0	0	0	0	0	0	0	0	0	1	1	1	1	1	1
AMADALLER	A0A024RB99,P34897,P34897-3,Q53ET4,Q5HYG8,V9HW06	Serine hydroxymethyltransferase OS=Homo sapiens OX=9606 GN=SHMT2 PE=3 SV=1	SHMT2	0	1	1	0	0	0	0	0	0	0	0	0	2	1	1	0	0	0
HADIVTTTTHK	A0A024RB99,P34897,P34897-3,Q53ET4,Q5HYG8,V9HW06	Serine hydroxymethyltransferase OS=Homo sapiens OX=9606 GN=SHMT2 PE=3 SV=1	SHMT2	0	0	0	0	0	0	0	0	0	0	0	0	1	1	1	1	1	1
SVQPQSHKPQPTR	Q6PKG0	La-related protein 1 OS=Homo sapiens OX=9606 GN=LARP1 PE=1 SV=2	LARP1	0	0	0	0	0	0	0	0	0	0	0	0	1	1	2	2	0	0
ITPAHDQNDYEVGQR	A0A024RCN6,A0A1U9X9C1,A0A1U9X9C4,A0A1U9X9C8,A0A1U9X9D5,P26640	Valyl-tRNA synthetase OS=Homo sapiens OX=9606 GN=VARS PE=1 SV=1	VARS1	0	0	0	0	0	0	0	0	0	0	0	0	1	1	1	1	1	1
LQQTEAELR	A0A024RCN6,A0A1U9X9C1,A0A1U9X9C4,A0A1U9X9C8,A0A1U9X9D5,P26640	Valyl-tRNA synthetase OS=Homo sapiens OX=9606 GN=VARS PE=1 SV=1	VARS1	0	0	0	0	0	0	0	0	0	0	0	0	1	0	1	1	1	2
LEEMFPDEVDTPR	Q2NL82	Pre-rRNA-processing protein TSR1 homolog OS=Homo sapiens OX=9606 GN=TSR1 PE=1 SV=1	TSR1	0	0	0	0	0	0	0	0	0	0	0	0	2	1	2	1	0	0
VACIGAWHPAR	P39023	60S ribosomal protein L3 OS=Homo sapiens OX=9606 GN=RPL3 PE=1 SV=2	RPL3	0	0	0	0	0	0	0	0	0	0	0	0	2	2	1	0	0	1
TSASIILR	P17987	T-complex protein 1 subunit alpha OS=Homo sapiens OX=9606 GN=TCP1 PE=1 SV=1	TCP1	0	0	0	0	0	0	0	0	0	0	0	0	1	1	1	1	1	1
YINENLIVNTDELGR	P17987	T-complex protein 1 subunit alpha OS=Homo sapiens OX=9606 GN=TCP1 PE=1 SV=1	TCP1	0	0	0	0	0	0	0	0	0	0	0	0	1	1	1	1	1	1
DNSDFDLLTVSETANEPPQDEGNSFNSPR	O15371,O15371-2,O15371-3	Eukaryotic translation initiation factor 3 subunit D OS=Homo sapiens OX=9606 GN=EIF3D PE=1 SV=1	EIF3D	0	0	0	0	0	0	0	0	0	0	0	0	1	1	1	1	1	1
TLNEWDSR	O15371,O15371-2,O15371-3	Eukaryotic translation initiation factor 3 subunit D OS=Homo sapiens OX=9606 GN=EIF3D PE=1 SV=1	EIF3D	0	0	0	0	0	0	0	0	0	0	0	0	1	1	1	1	1	1
ADIDVSGPK	Q09666	Neuroblast differentiation-associated protein AHNAK OS=Homo sapiens OX=9606 GN=AHNAK PE=1 SV=2	AHNAK	0	0	2	0	0	0	0	0	0	0	0	0	2	0	0	0	0	2
GIALWGGEK	A0A024R821,P55884,P55884-2	Eukaryotic translation initiation factor 3 subunit B OS=Homo sapiens OX=9606 GN=EIF3S9 PE=3 SV=1	EIF3B	0	0	0	0	0	0	0	0	0	0	0	0	1	1	1	1	1	1
MQDAENVAVPEAAEER	A0A024R821,P55884,P55884-2	Eukaryotic translation initiation factor 3 subunit B OS=Homo sapiens OX=9606 GN=EIF3S9 PE=3 SV=1	EIF3B	0	0	0	0	0	0	0	0	0	0	0	0	1	1	1	1	1	1
KGEDVLGSVR	A8K492,P56192	Methionine--tRNA ligase, cytoplasmic OS=Homo sapiens OX=9606 PE=2 SV=1	MARS1	0	0	0	0	0	0	0	0	0	0	0	0	1	1	1	1	1	1
ELISNSSDALDK	K9JA46,P07900,P07900-2	Epididymis luminal secretory protein 52 OS=Homo sapiens OX=9606 GN=EL52 PE=2 SV=1	HSP90AA1	0	0	2	0	0	0	0	0	0	0	0	0	1	0	1	0	1	1
IIVPLNNR	P01591	Immunoglobulin J chain OS=Homo sapiens OX=9606 GN=JCHAIN PE=1 SV=4	JCHAIN	0	0	0	0	0	0	0	0	0	0	0	0	1	1	1	1	1	1
QLGCGWAMSAPGNAR	A0A590UJ76,A0A590UJZ9,Q9UGM3,Q9UGM3-2,Q9UGM3-3,Q9UGM3-4,Q9UGM3-5,Q9UGM3-6,Q9UGM3-7,Q9UGM3-8	Deleted in malignant brain tumors 1 protein OS=Homo sapiens OX=9606 GN=DMBT1 PE=1 SV=1	DMBT1	0	0	0	0	0	0	0	0	0	0	0	0	1	1	1	1	1	1
ADHGEPIGR	A0A024RD80,P08238	Heat shock protein 90kDa alpha (Cytosolic), class B member 1, isoform CRA_a OS=Homo sapiens OX=9606 GN=HSP90AB1 PE=3 SV=1	HSP90AB1	2	1	2	0	0	0	0	0	0	0	0	0	1	0	0	0	0	0
TAQEVETYR	P17844	Probable ATP-dependent RNA helicase DDX5 OS=Homo sapiens OX=9606 GN=DDX5 PE=1 SV=1	DDX5	0	0	1	0	0	0	0	0	0	0	0	0	1	1	1	1	0	1
LDQCPESPLQR	Q5T749	Keratinocyte proline-rich protein OS=Homo sapiens OX=9606 GN=KPRP PE=1 SV=1	KPRP	0	0	0	0	0	0	0	0	0	0	0	0	1	1	1	1	1	1
AVFDETYPDPVR	H3BPK7,P49588	Alanine--tRNA ligase OS=Homo sapiens OX=9606 GN=AARS1 PE=1 SV=4	AARS1	1	0	0	0	0	0	0	0	0	0	0	0	1	1	1	1	0	1
GLEVTDDSPK	H3BPK7,P49588	Alanine--tRNA ligase OS=Homo sapiens OX=9606 GN=AARS1 PE=1 SV=4	AARS1	0	0	0	0	0	0	0	0	0	0	0	0	1	1	1	1	1	1
QDGECGTLSK	Q5D862	Filaggrin-2 OS=Homo sapiens OX=9606 GN=FLG2 PE=1 SV=1	FLG2	0	0	1	1	1	1	0	0	0	0	0	0	1	0	0	1	0	0
ASEVMGPVEAAPEYR	Q8WWY3	U4/U6 small nuclear ribonucleoprotein Prp31 OS=Homo sapiens OX=9606 GN=PRPF31 PE=1 SV=2	PRPF31	0	0	0	0	0	0	0	0	0	0	0	0	1	1	1	1	1	1
LQPLSPVPSDIEISR	A0A087WVM4,B7ZM99,Q6UB35	Formyltetrahydrofolate synthetase OS=Homo sapiens OX=9606 GN=MTHFD1L PE=1 SV=1	MTHFD1L	0	0	0	0	0	0	0	0	0	0	0	0	1	1	1	1	1	1
DKYPNLQVIGGNVVTAAQAK	A0A384N6C2,A0A7I2V2T3,P12268	Inosine-5'-monophosphate dehydrogenase OS=Homo sapiens OX=9606 GN=IMPDH PE=2 SV=1	IMPDH2	0	0	0	0	0	0	0	0	0	0	0	0	1	1	1	1	1	1
VRDVFEAK	A0A384N6C2,A0A7I2V2T3,P12268	Inosine-5'-monophosphate dehydrogenase OS=Homo sapiens OX=9606 GN=IMPDH PE=2 SV=1	IMPDH2	0	0	0	0	0	0	0	0	0	0	0	0	1	1	1	1	1	1
GPDNSMGFGAER	A0A024R0E2,A0A024R0K2,O75534,O75534-2,O75534-3,O75534-4,Q9GZV0	Cold shock domain containing E1, RNA-binding, isoform CRA_a OS=Homo sapiens OX=9606 GN=CSDE1 PE=4 SV=1		0	0	0	0	0	0	0	0	0	0	0	0	1	1	1	1	1	1
ELEQVCNPIISGLYQGAGGPGPGGFGAQGPK	A0A0G2JIW1,A8K5I0,P0DMV8,P0DMV9	Heat shock 70 kDa protein 1B OS=Homo sapiens OX=9606 GN=HSPA1B PE=1 SV=1	HSPA1B	0	0	0	0	0	0	0	0	0	0	0	0	1	1	1	1	1	1
HWPFQVINDGDKPK	A0A0G2JIW1,A8K5I0,P0DMV8,P0DMV9	Heat shock 70 kDa protein 1B OS=Homo sapiens OX=9606 GN=HSPA1B PE=1 SV=1	HSPA1B	0	0	0	0	0	0	0	0	0	0	0	0	2	1	1	1	0	1
MKEIAEAYLGYPVTNAVITVPAYFNDSQR	A0A0G2JIW1,A8K5I0,P0DMV8,P0DMV9	Heat shock 70 kDa protein 1B OS=Homo sapiens OX=9606 GN=HSPA1B PE=1 SV=1	HSPA1B	0	0	0	0	0	0	0	0	0	0	0	0	1	0	2	2	1	0
STIIGESISR	P54136	Arginine--tRNA ligase, cytoplasmic OS=Homo sapiens OX=9606 GN=RARS1 PE=1 SV=2	RARS1	0	0	0	0	0	0	0	0	0	0	0	0	1	1	1	1	1	1
GSFSEQGINEFLR	A0A384NPU5,Q15084,Q15084-2,Q15084-3,Q15084-4,Q15084-5	Protein disulfide-isomerase A6 OS=Homo sapiens OX=9606 PE=2 SV=1	PDIA6	0	0	0	0	0	0	0	0	0	0	0	0	1	1	1	1	1	1
DAVEDLESVGK	P81605	Dermcidin OS=Homo sapiens OX=9606 GN=DCD PE=1 SV=2	DCD	0	0	0	0	0	0	0	0	0	0	0	0	1	1	1	1	1	1
YLTVAAVFR	P07437,Q5SU16	Tubulin beta chain OS=Homo sapiens OX=9606 GN=TUBB PE=1 SV=2	TUBB	0	0	0	0	0	0	0	0	0	0	0	0	1	1	1	1	1	1
DAHLLVESK	E5KNY5,P42704	Leucine-rich PPR-motif containing OS=Homo sapiens OX=9606 GN=LRPPRC PE=4 SV=1	LRPPRC	0	0	0	0	0	0	0	0	0	0	0	0	1	1	1	1	1	1
GSTDNLMDDIER	P50990,Q53HU0	T-complex protein 1 subunit theta OS=Homo sapiens OX=9606 GN=CCT8 PE=1 SV=4	CCT8	0	0	0	0	0	0	0	0	0	0	0	0	2	2	1	1	0	0
LFVTNDAATILR	P50990,Q53HU0	T-complex protein 1 subunit theta OS=Homo sapiens OX=9606 GN=CCT8 PE=1 SV=4	CCT8	0	0	0	0	0	0	0	0	0	0	0	0	1	1	1	1	1	1
ISRPGDSDDSR	B2R959	cDNA, FLJ94229, highly similar to Homo sapiens heterogeneous nuclear ribonucleoprotein L (HNRPL),mRNA OS=Homo sapiens OX=9606 PE=2 SV=1		0	0	2	0	0	0	0	0	0	0	0	0	2	0	1	0	1	0
SSYSRFSSSGGGGGGGR	P35527	Keratin, type I cytoskeletal 9 OS=Homo sapiens OX=9606 GN=KRT9 PE=1 SV=3	KRT9	0	1	1	0	0	0	0	0	0	0	0	0	1	1	1	0	0	1
ETVEEQASTTER	K4DI93	Cullin 4B, isoform CRA_e OS=Homo sapiens OX=9606 GN=CUL4B PE=1 SV=1	CUL4B	0	0	0	0	0	0	0	0	0	0	0	0	1	1	1	1	1	1
TERPVNSAALSPNYDHVVLGGGQEAMDVTTTSTR	A0A7I2V3U3,A0A7I2YQC8,A0A7I2YQF8,A0A7I2YQT9,Q13347,Q5U0F4	Eukaryotic translation initiation factor 3 subunit I OS=Homo sapiens OX=9606 GN=EIF3I PE=4 SV=1	EIF3I	0	0	0	0	0	0	0	0	0	0	0	0	1	1	1	1	1	1
EFNAEVHR	A2RUM7,P46777	Ribosomal protein L5 OS=Homo sapiens OX=9606 GN=RPL5 PE=2 SV=1	RPL5	0	2	0	0	0	0	0	0	0	0	0	0	1	0	1	1	0	1
TGNAWHSK	A0A024R3T8,P09874	Poly [ADP-ribose] polymerase OS=Homo sapiens OX=9606 GN=PARP1 PE=4 SV=1	PARP1	1	0	0	0	0	0	0	0	0	0	0	0	1	0	1	1	1	1
IASLEVENQSLR	Q71RH4	FP1047 OS=Homo sapiens OX=9606 PE=2 SV=1		0	0	0	0	0	0	0	0	0	0	0	0	1	1	1	1	1	1
SLAGSSGPGASSGTSGDHGELVVR	Q71RH4	FP1047 OS=Homo sapiens OX=9606 PE=2 SV=1		0	0	0	0	0	0	0	0	0	0	0	0	1	1	1	1	1	1
LLDEDEIR	O43719	HIV Tat-specific factor 1 OS=Homo sapiens OX=9606 GN=HTATSF1 PE=1 SV=1	HTATSF1	0	0	0	0	0	0	0	0	0	0	0	0	1	1	1	1	1	1
GAEAANVTGPDGVPVEGSR	A0A024RAQ1,P16989	Cold shock domain protein A, isoform CRA_a OS=Homo sapiens OX=9606 GN=CSDA PE=4 SV=1	YBX3	0	0	0	0	0	0	0	0	0	0	0	0	1	1	1	1	1	1
AAFTECCQAADK	P02768	Albumin OS=Homo sapiens OX=9606 GN=ALB PE=1 SV=2	ALB	0	0	0	0	0	0	0	0	0	0	0	0	1	1	1	1	1	1
FFEDYGLFMR	A0A140VJY2,Q12931,Q12931-2	Testicular tissue protein Li 209 OS=Homo sapiens OX=9606 PE=2 SV=1	TRAP1	0	0	0	0	0	0	0	0	0	0	0	0	2	0	1	0	2	1
VPALLENQVEER	Q9BRS2	Serine/threonine-protein kinase RIO1 OS=Homo sapiens OX=9606 GN=RIOK1 PE=1 SV=2	RIOK1	0	0	0	0	0	0	0	0	0	0	0	0	1	1	1	1	1	1
GPSSVEDIK	A0A0S2Z491,A0A7I2V5S2,P06748	Nucleophosmin (Fragment) OS=Homo sapiens OX=9606 GN=NPM1 PE=2 SV=1	NPM1	1	1	1	0	0	0	0	0	0	0	0	0	1	1	1	0	0	0
GSPQQIDHAK	A0A087WTP3,A0A384P5V3,Q92945	Far upstream element-binding protein 2 OS=Homo sapiens OX=9606 GN=KHSRP PE=1 SV=1	KHSRP	2	1	0	1	0	0	0	0	0	0	0	0	1	0	0	1	0	0
ADKEAAFDDAVEER	Q09028,Q09028-3	Histone-binding protein RBBP4 OS=Homo sapiens OX=9606 GN=RBBP4 PE=1 SV=3	RBBP4	0	0	0	0	0	0	0	0	0	0	0	0	1	1	1	1	1	1
VLAVTAIR	P22102,Q3B7A7,Q59HH3	Trifunctional purine biosynthetic protein adenosine-3 OS=Homo sapiens OX=9606 GN=GART PE=1 SV=1	GART	0	0	0	0	0	0	0	0	0	0	0	0	1	1	1	1	1	1
IQLVEEELDR	A0A0S2Z4G4,B2RDE1,P06753-2	Tropomyosin 3 isoform 1 (Fragment) OS=Homo sapiens OX=9606 GN=TPM3 PE=2 SV=1	TPM3	0	0	0	0	0	0	0	0	0	0	0	0	1	1	1	1	1	1
KGYSPTHR	I0B0K8,P20930	Truncated profilaggrin OS=Homo sapiens OX=9606 GN=FLG PE=4 SV=1	FLG	0	0	0	0	0	0	0	0	0	0	0	0	1	1	1	1	1	1
QSESSHGWTGPSTGVR	I0B0K8,P20930	Truncated profilaggrin OS=Homo sapiens OX=9606 GN=FLG PE=4 SV=1	FLG	0	0	0	0	0	0	0	0	0	0	0	0	3	0	1	1	1	0
GSFSDTGLGDGK	Q9Y2W1	Thyroid hormone receptor-associated protein 3 OS=Homo sapiens OX=9606 GN=THRAP3 PE=1 SV=2	THRAP3	0	0	1	0	0	0	0	0	0	0	0	0	1	1	1	1	0	1
AESMLQQADK	P13797,Q53GY0	Plastin-3 OS=Homo sapiens OX=9606 GN=PLS3 PE=1 SV=4	PLS3	0	0	0	0	0	0	0	0	0	0	0	0	1	1	1	0	2	1
YPALTKPENQDIDWTLLEGETR	P13797,Q53GY0	Plastin-3 OS=Homo sapiens OX=9606 GN=PLS3 PE=1 SV=4	PLS3	0	0	0	0	0	0	0	0	0	0	0	0	1	1	1	1	1	1
TISHVIIGLK	A0A384MTR5,B5BUB1,Q9Y265	RuvB-like helicase OS=Homo sapiens OX=9606 PE=2 SV=1	RUVBL1	0	0	0	0	0	0	0	0	0	0	0	0	1	1	1	1	1	1
SLPGQNEDLVLTGYQVDK	P01040	Cystatin-A OS=Homo sapiens OX=9606 GN=CSTA PE=1 SV=1	CSTA	0	0	1	0	0	0	0	0	0	0	0	0	1	1	0	1	1	1
QLEVYTSGGDPESVAGEYGR	B0QY89,Q9Y262	Eukaryotic translation initiation factor 3 subunit L OS=Homo sapiens OX=9606 GN=EIF3L PE=1 SV=1	EIF3L	0	0	0	0	0	0	0	0	0	0	0	0	1	1	1	1	1	1
LQAEISNVKK	Q0IIN1,Q7Z794	Keratin 77 OS=Homo sapiens OX=9606 GN=KRT77 PE=1 SV=1	KRT77	0	0	2	0	0	0	0	0	0	0	0	0	1	0	1	2	0	0
GTEVQVDDIKR	Q9Y230	RuvB-like 2 OS=Homo sapiens OX=9606 GN=RUVBL2 PE=1 SV=3	RUVBL2	0	0	0	0	0	0	0	0	0	0	0	0	1	1	2	2	0	0
GIPDGHR	A0A384P5Q0,P04040	Catalase OS=Homo sapiens OX=9606 PE=2 SV=1	CAT	0	0	0	0	0	0	0	0	0	0	0	0	1	1	1	1	1	1
EKEELEQR	J9R021,Q14152	Eukaryotic translation initiation factor 3 subunit A OS=Homo sapiens OX=9606 GN=eIF3a PE=2 SV=1	EIF3A	0	0	1	0	0	0	0	0	0	0	0	0	1	0	1	1	1	1
RADDDRFPR	J9R021,Q14152	Eukaryotic translation initiation factor 3 subunit A OS=Homo sapiens OX=9606 GN=eIF3a PE=2 SV=1	EIF3A	0	0	0	0	0	0	0	0	0	0	0	0	1	1	1	1	1	1
RGLDDDRGPR	J9R021,Q14152	Eukaryotic translation initiation factor 3 subunit A OS=Homo sapiens OX=9606 GN=eIF3a PE=2 SV=1	EIF3A	0	0	0	0	0	0	0	0	0	0	0	0	1	2	0	1	0	2
ALGFEAAESSLTK	Q8TDL5	BPI fold-containing family B member 1 OS=Homo sapiens OX=9606 GN=BPIFB1 PE=1 SV=1	BPIFB1	0	0	0	0	0	0	0	0	0	0	0	0	1	1	1	1	1	1
MDTSASGPTR	Q8TDL5	BPI fold-containing family B member 1 OS=Homo sapiens OX=9606 GN=BPIFB1 PE=1 SV=1	BPIFB1	0	0	0	0	0	0	0	0	0	0	0	0	1	1	1	1	1	1
LQEKEELR	P20700	Lamin-B1 OS=Homo sapiens OX=9606 GN=LMNB1 PE=1 SV=2	LMNB1	0	0	2	0	0	0	0	0	0	0	0	0	1	1	1	0	0	1
EFIQEPAK	O14744	Protein arginine N-methyltransferase 5 OS=Homo sapiens OX=9606 GN=PRMT5 PE=1 SV=4	PRMT5	0	0	0	0	0	0	0	0	0	0	0	0	1	1	1	1	1	1
VNAELQAR	A0A6Q8PFM5,A0A6Q8PG15,A0A7I2PK44,O95831,O95831-3	Apoptosis-inducing factor 1, mitochondrial OS=Homo sapiens OX=9606 GN=AIFM1 PE=1 SV=1	AIFM1	0	0	0	0	0	0	0	0	0	0	0	0	1	1	1	1	1	1
VKVEPSHDASK	P21333,P21333-2	Filamin-A OS=Homo sapiens OX=9606 GN=FLNA PE=1 SV=4	FLNA	0	1	0	0	0	0	0	0	0	0	0	0	1	2	0	0	1	1
VVPSYMQAVNR	B3KQ33,Q8TEX9,Q8TEX9-2	cDNA FLJ32715 fis, clone TESTI2000784, highly similar to Importin-4 OS=Homo sapiens OX=9606 PE=2 SV=1	IPO4	0	0	0	0	0	0	0	0	0	0	0	0	1	1	1	1	1	1
QLETLSGDR	Q3SY84	Keratin, type II cytoskeletal 71 OS=Homo sapiens OX=9606 GN=KRT71 PE=1 SV=3	KRT71	0	0	1	0	0	1	0	0	0	0	0	0	1	0	0	1	1	1
SAAMTLNER	E9PK91,Q9NYF8,Q9NYF8-2,Q9NYF8-3	Bcl-2-associated transcription factor 1 OS=Homo sapiens OX=9606 GN=BCLAF1 PE=1 SV=1	BCLAF1	0	0	1	0	0	0	0	0	0	0	0	0	1	0	1	2	0	1
ADDADEFGYSR	A0A140VK49,Q7KZF4	Staphylococcal nuclease domain-containing protein OS=Homo sapiens OX=9606 GN=SND1 PE=2 SV=1	SND1	0	0	0	0	0	0	0	0	0	0	0	0	1	1	1	1	1	1
SLLSAEEAAK	A0A140VK49,Q7KZF4	Staphylococcal nuclease domain-containing protein OS=Homo sapiens OX=9606 GN=SND1 PE=2 SV=1	SND1	1	0	0	0	0	0	0	0	0	0	0	0	1	1	1	1	0	1
LLQEEEQER	O14654	Insulin receptor substrate 4 OS=Homo sapiens OX=9606 GN=IRS4 PE=1 SV=1	IRS4	0	0	0	0	0	0	0	0	0	0	0	0	1	1	1	1	1	1
LMELHGEGSSSGK	A8K4W0,P61247,Q6NXR8	40S ribosomal protein S3a OS=Homo sapiens OX=9606 GN=RPS3A PE=2 SV=1	RPS3A	2	0	0	0	0	0	0	0	0	0	0	0	1	1	1	0	1	0
YSILQQTPR	Q14574-2	Isoform 3B of Desmocollin-3 OS=Homo sapiens OX=9606 GN=DSC3	DSC3	0	0	0	0	0	0	0	0	0	0	0	0	1	1	1	1	1	1
LLEAQIATGGIIDPK	P15924	Desmoplakin OS=Homo sapiens OX=9606 GN=DSP PE=1 SV=3	DSP	0	0	0	1	0	0	0	0	0	0	0	0	1	0	1	1	1	1
QIEHCEGR	P15924	Desmoplakin OS=Homo sapiens OX=9606 GN=DSP PE=1 SV=3	DSP	0	0	0	0	0	0	0	0	0	0	0	0	2	1	0	1	1	1
TVLDPVTGDLSDTR	Q15393	Splicing factor 3B subunit 3 OS=Homo sapiens OX=9606 GN=SF3B3 PE=1 SV=4	SF3B3	0	0	1	0	0	0	0	0	0	0	0	0	1	1	1	0	1	1
VEYTLGEESEAPGQR	E7EUU4	Eukaryotic translation initiation factor 4 gamma 1 OS=Homo sapiens OX=9606 GN=EIF4G1 PE=1 SV=1	EIF4G1	0	0	0	0	0	0	0	0	0	0	0	0	1	1	1	1	1	1
LSDDNTIGKEEIQQR	A0A024R889,A0A384P5S9,Q13813,Q13813-3	Spectrin, alpha, non-erythrocytic 1 (Alpha-fodrin), isoform CRA_g OS=Homo sapiens OX=9606 GN=SPTAN1 PE=3 SV=1	SPTAN1	0	0	0	0	0	0	0	0	0	0	0	0	2	1	0	1	1	1
SHVAVENALGLDQQFAGLDLNSSDNQSGGSTASK	B5BTY4	RNA helicase OS=Homo sapiens OX=9606 GN=DDX3X PE=2 SV=1	DDX3X	0	0	0	0	0	0	0	0	0	0	0	0	1	1	1	1	1	1
YLVLDEADR	B5BTY4	RNA helicase OS=Homo sapiens OX=9606 GN=DDX3X PE=2 SV=1	DDX3X	0	0	0	0	0	0	0	0	0	0	0	0	1	1	1	1	1	1
TFTCTAAYPESK	Q96K68	cDNA FLJ14473 fis, clone MAMMA1001080, highly similar to Homo sapiens SNC73 protein (SNC73) mRNA OS=Homo sapiens OX=9606 PE=2 SV=1		0	0	1	0	0	0	0	0	0	0	0	0	0	1	1	1	1	1
SRGSGGLGGACGGAGFGSR	A0A0S2Z428,B4DRR0,P02538	HCG2039812, isoform CRA_b (Fragment) OS=Homo sapiens OX=9606 GN=KRT6A PE=2 SV=1	KRT6A	0	1	1	0	0	1	0	0	0	0	0	0	0	1	0	0	1	1
RVLDELTLAR	P02533	Keratin, type I cytoskeletal 14 OS=Homo sapiens OX=9606 GN=KRT14 PE=1 SV=4	KRT14	0	0	0	0	0	0	0	0	0	0	0	0	0	1	1	2	1	1
IVTDRETGSSK	A0A7I2V3F3,A0A7I2V428,C9JLB1,P19338	Nucleolin OS=Homo sapiens OX=9606 GN=NCL PE=4 SV=1	NCL	2	2	0	0	0	0	0	0	0	0	0	0	0	1	0	0	0	1
FYQTSVESVDFANAPEESR	P29508	Serpin B3 OS=Homo sapiens OX=9606 GN=SERPINB3 PE=1 SV=2	SERPINB3	0	0	1	0	0	0	0	0	0	0	0	0	0	1	1	1	1	1
IDVGEAEPR	A0A0S2Z4R1,A0A6Q8PFX2,P54577	Tyrosine--tRNA ligase (Fragment) OS=Homo sapiens OX=9606 GN=YARS PE=2 SV=1	YARS1	0	2	1	0	0	0	0	0	0	0	0	0	0	1	1	0	0	1
RDWENPGVTQLNR	A0A679KTH4	Beta-galactosidase (Fragment) OS=Homo sapiens OX=9606 GN=EmGFP-LacZ-E2F-TdTom PE=3 SV=1	EmGFP-LacZ-E2F-TdTom	0	0	0	0	0	0	0	0	0	0	0	0	0	1	0	2	1	2
MFGGPGTASRPSSSR	P08670,V9HWE1	Vimentin OS=Homo sapiens OX=9606 GN=VIM PE=1 SV=4	VIM	0	0	0	0	0	1	0	0	0	0	0	0	0	1	0	2	1	1
LAPEYEAAATR	B3KQT9,P30101,V9HVY3	Protein disulfide-isomerase OS=Homo sapiens OX=9606 PE=2 SV=1	PDIA3	0	2	1	0	0	0	0	0	0	0	0	0	0	1	0	1	0	1
VYACEVTHQGLSSPVTK	Q6P5S8	IGK@ protein OS=Homo sapiens OX=9606 GN=IGK@ PE=1 SV=1	IGK@	0	0	0	0	0	0	0	0	0	0	0	0	0	1	1	1	1	2
DRPQEADGIDSVIVVDNVPQVGPDRLEK	A0A024R821,P55884,P55884-2	Eukaryotic translation initiation factor 3 subunit B OS=Homo sapiens OX=9606 GN=EIF3S9 PE=3 SV=1	EIF3B	0	0	0	0	0	0	0	0	0	0	0	0	0	1	1	2	1	1
AEAEALYQTK	P19013	Keratin, type II cytoskeletal 4 OS=Homo sapiens OX=9606 GN=KRT4 PE=1 SV=5	KRT4	0	1	1	0	0	1	0	0	0	0	0	0	0	1	1	0	0	1
EDQTEYLEER	A0A024RD80,P08238	Heat shock protein 90kDa alpha (Cytosolic), class B member 1, isoform CRA_a OS=Homo sapiens OX=9606 GN=HSP90AB1 PE=3 SV=1	HSP90AB1	1	0	1	0	0	0	0	0	0	0	0	0	0	1	1	0	1	1
ELDDATEANEGLSR	P35580-5	Isoform 5 of Myosin-10 OS=Homo sapiens OX=9606 GN=MYH10	MYH10	0	0	1	0	0	1	0	0	0	0	0	0	0	1	0	1	1	1
NLHSEISGKR	P15924	Desmoplakin OS=Homo sapiens OX=9606 GN=DSP PE=1 SV=3	DSP	0	0	1	0	0	1	0	0	0	0	0	0	0	2	0	0	0	2
QMGQPCDAYQKR	P15924	Desmoplakin OS=Homo sapiens OX=9606 GN=DSP PE=1 SV=3	DSP	0	1	1	1	0	1	0	0	0	0	0	0	0	1	0	0	0	1
VQTEKEEKEEAR	A0A7N4I394	Pre-mRNA-processing factor 40 homolog A OS=Homo sapiens OX=9606 GN=PRPF40A PE=4 SV=1	PRPF40A	0	0	0	0	0	0	0	0	0	0	0	0	0	2	0	2	0	2
VLAGETLSVNDPPDVLDR	Q12906-7	Isoform 7 of Interleukin enhancer-binding factor 3 OS=Homo sapiens OX=9606 GN=ILF3	ILF3	1	0	1	0	0	0	0	0	0	0	0	0	0	1	1	1	0	1
VLPTHDASK	P21333,P21333-2	Filamin-A OS=Homo sapiens OX=9606 GN=FLNA PE=1 SV=4	FLNA	0	1	2	0	2	0	0	0	0	0	0	0	0	1	0	0	0	0
SEEAHAEDSVMDHHFR	Q8NC51	Plasminogen activator inhibitor 1 RNA-binding protein OS=Homo sapiens OX=9606 GN=SERBP1 PE=1 SV=2	SERBP1	0	0	0	0	0	0	0	0	0	0	0	0	0	1	1	2	1	1
SDVLELTDDNFESR	H7BZJ3	Protein disulfide-isomerase A3 (Fragment) OS=Homo sapiens OX=9606 GN=PDIA3 PE=1 SV=1	PDIA3	2	0	2	0	0	0	0	0	0	0	0	0	0	1	0	0	1	0
KQTALVELVK	P02768	Albumin OS=Homo sapiens OX=9606 GN=ALB PE=1 SV=2	ALB	0	0	0	0	0	0	0	0	0	0	0	0	0	1	2	1	1	1
VGEFSGANK	H9ZYJ2,P10599,P10599-2	Thioredoxin OS=Homo sapiens OX=9606 GN=TXN PE=2 SV=1	TXN	1	1	1	0	0	1	0	0	0	0	0	0	0	0	1	0	0	1
LLADQAEAR	A0A7I2YQG2,J3KTE4,J3QR09,P84098	60S ribosomal protein L19 OS=Homo sapiens OX=9606 GN=RPL19 PE=4 SV=1	RPL19	1	1	1	0	0	1	0	0	0	0	0	0	0	0	1	0	1	0
QTVEADVNGLR	P08779	Keratin, type I cytoskeletal 16 OS=Homo sapiens OX=9606 GN=KRT16 PE=1 SV=4	KRT16	0	0	2	0	0	1	0	0	0	0	0	0	0	0	0	1	1	1
YIDQEELNK	A0A024RD80,P08238	Heat shock protein 90kDa alpha (Cytosolic), class B member 1, isoform CRA_a OS=Homo sapiens OX=9606 GN=HSP90AB1 PE=3 SV=1	HSP90AB1	1	1	1	1	0	1	0	0	0	0	0	0	0	0	0	1	0	0
SDQSRLDSELK	H6VRF8,H6VRG0,H6VRG1,P04264	Cytokeratin-1 OS=Homo sapiens OX=9606 GN=KRT1 PE=3 SV=1	KRT1	1	1	1	0	0	1	0	0	0	0	0	0	0	0	0	0	0	2
LLQDSVDFSLADAINTEFK	P08670,V9HWE1	Vimentin OS=Homo sapiens OX=9606 GN=VIM PE=1 SV=4	VIM	2	1	0	1	1	1	0	0	0	0	0	0	0	0	0	0	0	0
FQSSAVMALQEACEAYLVGLFEDTNLCAIHAK	P68431	Histone H3.1 OS=Homo sapiens OX=9606 GN=H3C1 PE=1 SV=2	H3C1	3	0	0	2	1	0	0	0	0	0	0	0	0	0	0	0	0	0
AQEREQIK	P35908	Keratin, type II cytoskeletal 2 epidermal OS=Homo sapiens OX=9606 GN=KRT2 PE=1 SV=2	KRT2	1	1	1	1	1	1	0	0	0	0	0	0	0	0	0	0	0	0
DGAGFLINLIDSPGHVDFSSEVTAALR	A0A384N6H1,P13639	Epididymis secretory sperm binding protein OS=Homo sapiens OX=9606 PE=2 SV=1	EEF2	1	1	0	2	1	1	0	0	0	0	0	0	0	0	0	0	0	0
HAQGGTWYGVDINNEDIADNFEAFVWEPAMVR	Q53HV2,Q99832,Q99832-3	T-complex protein 1 subunit eta (Fragment) OS=Homo sapiens OX=9606 PE=2 SV=1		0	1	1	3	1	0	0	0	0	0	0	0	0	0	0	0	0	0
CEMEQQNQEYK	P02533	Keratin, type I cytoskeletal 14 OS=Homo sapiens OX=9606 GN=KRT14 PE=1 SV=4	KRT14	0	1	2	1	0	2	0	0	0	0	0	0	0	0	0	0	0	0
TTQFSCTLGEK	E7DVW5,Q01469	Fatty acid binding protein 5 (Psoriasis-associated) OS=Homo sapiens OX=9606 GN=FABP5 PE=3 SV=1	FABP5	0	0	0	0	0	0	1	0	0	0	0	0	1	0	1	1	1	0
GIDIHGVPYVINVTLPDEK	A0A7I2V430,A0A7I2V4F0,A3RJH1,Q92499	ATP-dependent RNA helicase DDX1 OS=Homo sapiens OX=9606 GN=DDX1 PE=4 SV=1	DDX1	0	0	0	0	0	0	1	1	0	0	0	0	1	0	1	1	0	0
KAASGEAKPK	P16403	Histone H1.2 OS=Homo sapiens OX=9606 GN=H1-2 PE=1 SV=2	H1-2	0	0	0	0	0	0	1	1	0	1	1	1	0	0	0	0	0	0
KALAAAGYDVEK	P16403	Histone H1.2 OS=Homo sapiens OX=9606 GN=H1-2 PE=1 SV=2	H1-2	0	0	2	0	0	0	1	2	0	0	0	0	0	0	0	0	0	0
MMVAGFKK	Q00839	Heterogeneous nuclear ribonucleoprotein U OS=Homo sapiens OX=9606 GN=HNRNPU PE=1 SV=6	HNRNPU	0	0	0	0	0	0	1	1	1	1	1	0	0	0	0	0	0	0
LFVGNLPPDITEEEMR	A0A0S2Z4Z9,A0A7I2V5Y7,A8K525,Q15233	Non-POU domain containing octamer-binding isoform 1 (Fragment) OS=Homo sapiens OX=9606 GN=NONO PE=2 SV=1	NONO	0	0	0	0	0	0	1	0	0	0	0	1	1	1	0	1	0	0
AMQGLTGR	P26368,P26368-2	Splicing factor U2AF 65 kDa subunit OS=Homo sapiens OX=9606 GN=U2AF2 PE=1 SV=4	U2AF2	0	0	0	0	0	0	1	1	2	0	0	1	0	0	0	0	0	0
SGATAGAAGGR	P50991	T-complex protein 1 subunit delta OS=Homo sapiens OX=9606 GN=CCT4 PE=1 SV=4	CCT4	0	0	0	0	0	0	1	0	1	1	1	1	0	0	0	0	0	0
HVEEFSPR	Q14566	DNA replication licensing factor MCM6 OS=Homo sapiens OX=9606 GN=MCM6 PE=1 SV=1	MCM6	0	0	0	0	0	0	1	0	0	0	0	1	0	0	1	1	0	1
NALGPGLSPELGPLPALR	Q8N1G4	Leucine-rich repeat-containing protein 47 OS=Homo sapiens OX=9606 GN=LRRC47 PE=1 SV=1	LRRC47	0	0	0	0	0	0	1	0	0	0	0	1	0	1	1	0	1	0
ALTSEIALLQSR	P04843,Q53EP4,Q6IBR0,Q96HX3	Dolichyl-diphosphooligosaccharide--protein glycosyltransferase subunit 1 OS=Homo sapiens OX=9606 GN=RPN1 PE=1 SV=1	RPN1	0	0	0	0	0	0	1	1	0	0	1	1	1	0	0	0	0	0
SEDLLDYGPFR	P04843,Q53EP4,Q6IBR0,Q96HX3	Dolichyl-diphosphooligosaccharide--protein glycosyltransferase subunit 1 OS=Homo sapiens OX=9606 GN=RPN1 PE=1 SV=1	RPN1	0	0	1	0	0	0	1	0	0	0	1	1	1	0	0	0	0	0
ELLDGGANPLQR	Q9H078-2	Isoform 2 of Caseinolytic peptidase B protein homolog OS=Homo sapiens OX=9606 GN=CLPB	CLPB	0	0	0	0	0	0	1	0	1	0	0	0	1	1	1	0	0	0
VGEVTYVELLMDAEGK	P52272,P52272-2	Heterogeneous nuclear ribonucleoprotein M OS=Homo sapiens OX=9606 GN=HNRNPM PE=1 SV=3	HNRNPM	0	0	0	0	0	0	1	0	0	2	0	0	1	0	0	1	0	0
AAMIVNQLSK	A0A024R1X8,A0A0S2Z487,P14923	Junction plakoglobin OS=Homo sapiens OX=9606 GN=JUP PE=3 SV=1	JUP	0	0	1	0	0	0	1	0	0	0	0	0	1	1	0	0	0	1
AIAELGIYPAVDPLDSTSR	P06576,V9HW31	ATP synthase subunit beta, mitochondrial OS=Homo sapiens OX=9606 GN=ATP5F1B PE=1 SV=3	ATP5F1B	0	0	1	0	0	0	1	0	0	0	0	0	1	0	0	1	1	0
GLPSPYNMSSAPGSR	P15924	Desmoplakin OS=Homo sapiens OX=9606 GN=DSP PE=1 SV=3	DSP	0	0	0	0	0	0	1	1	1	1	0	1	0	0	0	0	0	0
SGNFGGSR	P22626	Heterogeneous nuclear ribonucleoproteins A2/B1 OS=Homo sapiens OX=9606 GN=HNRNPA2B1 PE=1 SV=2	HNRNPA2B1	1	1	0	0	0	0	1	0	1	0	1	0	0	0	0	0	0	0
SEGALELADVSNELPGLK	Q08J23,Q08J23-2	RNA cytosine C(5)-methyltransferase NSUN2 OS=Homo sapiens OX=9606 GN=NSUN2 PE=1 SV=2	NSUN2	0	0	0	0	0	0	1	1	1	1	0	1	0	0	0	0	0	0
GLVPPNASR	P47929	Galectin-7 OS=Homo sapiens OX=9606 GN=LGALS7 PE=1 SV=2	LGALS7	0	0	2	0	0	0	1	1	0	0	0	0	0	0	0	0	0	1
STFVLDEFKR	P26641,Q53YD7	Elongation factor 1-gamma OS=Homo sapiens OX=9606 GN=EEF1G PE=1 SV=3	EEF1G	0	0	0	0	0	0	1	0	0	1	1	0	1	1	0	0	0	0
SGNVAELALK	P49321,P49321-3	Nuclear autoantigenic sperm protein OS=Homo sapiens OX=9606 GN=NASP PE=1 SV=2	NASP	0	1	0	0	0	0	1	0	0	0	1	0	0	0	1	0	0	1
GDGPICLVLAPTR	P17844	Probable ATP-dependent RNA helicase DDX5 OS=Homo sapiens OX=9606 GN=DDX5 PE=1 SV=1	DDX5	0	0	0	0	0	0	1	1	0	0	0	1	0	1	0	1	0	0
STLQTMESDIYTEVR	A0A024RBH2,Q07065	Cytoskeleton-associated protein 4, isoform CRA_c OS=Homo sapiens OX=9606 GN=CKAP4 PE=4 SV=1	CKAP4	0	0	0	0	0	0	1	1	0	0	0	0	0	1	2	0	0	0
GNSLQEILER	A0A024R4E5,Q00341	High density lipoprotein binding protein (Vigilin), isoform CRA_a OS=Homo sapiens OX=9606 GN=HDLBP PE=1 SV=1	HDLBP	0	0	1	0	0	0	1	0	0	1	0	0	0	1	0	1	0	0
ATPSENLVPSSAR	B4DGF8,F5H669,Q8N684,Q8N684-2,Q8N684-3	cDNA FLJ57877, highly similar to Cleavage and polyadenylation specificity factor 7 OS=Homo sapiens OX=9606 PE=2 SV=1	CPSF7	0	0	0	0	0	0	1	0	1	1	1	1	0	0	0	0	0	0
ILPTLEAVAALGNK	F4ZW62,Q12905	NF45 OS=Homo sapiens OX=9606 PE=1 SV=1	ILF2	0	0	0	0	0	0	1	0	1	1	1	1	0	0	0	0	0	0
LIITQVR	E5KNY5,P42704	Leucine-rich PPR-motif containing OS=Homo sapiens OX=9606 GN=LRPPRC PE=4 SV=1	LRPPRC	0	0	0	0	0	0	1	1	0	0	1	0	0	0	0	1	1	0
SNTLPISLQSIR	E5KNY5,P42704	Leucine-rich PPR-motif containing OS=Homo sapiens OX=9606 GN=LRPPRC PE=4 SV=1	LRPPRC	0	0	0	0	0	0	1	0	0	0	0	0	1	1	1	1	0	0
ALPAVQQNNLDEDLIR	A0A024R1A3,P22314	Ubiquitin-activating enzyme E1 OS=Homo sapiens OX=9606 GN=UBE1 PE=2 SV=1	UBA1	1	0	0	0	0	0	1	0	1	0	1	0	0	0	0	1	0	0
GVPTGFILPIR	A0A024R652,P11586	C-1-tetrahydrofolate synthase, cytoplasmic OS=Homo sapiens OX=9606 GN=MTHFD1 PE=3 SV=1	MTHFD1	0	0	0	0	0	0	1	1	0	1	1	1	0	0	0	0	0	0
GTGVVTSVPSDSPDDIAALR	A0A6I8PIV1	Leucyl-tRNA synthetase OS=Homo sapiens OX=9606 GN=LARS1 PE=1 SV=1	LARS1	0	0	0	0	0	0	1	0	0	0	0	0	0	1	1	1	0	1
AVTLDKDAYYR	Q9Y5B9	FACT complex subunit SPT16 OS=Homo sapiens OX=9606 GN=SUPT16H PE=1 SV=1	SUPT16H	0	0	0	0	0	0	1	1	1	1	0	1	0	0	0	0	0	0
ATISNDGATILK	Q53HV2,Q99832,Q99832-3	T-complex protein 1 subunit eta (Fragment) OS=Homo sapiens OX=9606 PE=2 SV=1		0	1	0	0	0	0	1	1	0	1	1	0	0	0	0	0	0	0
VSHLLGINVTDFTR	A0A024R1N1,P35579	Myosin, heavy polypeptide 9, non-muscle, isoform CRA_a OS=Homo sapiens OX=9606 GN=MYH9 PE=3 SV=1	MYH9	0	0	0	0	0	0	1	1	0	0	0	0	0	0	1	1	0	1
ESVLTATSILNNPIVK	Q5BKZ1	DBIRD complex subunit ZNF326 OS=Homo sapiens OX=9606 GN=ZNF326 PE=1 SV=2	ZNF326	0	0	1	0	0	0	1	0	1	1	0	1	0	0	0	0	0	0
NSLDSFGGR	Q5BKZ1	DBIRD complex subunit ZNF326 OS=Homo sapiens OX=9606 GN=ZNF326 PE=1 SV=2	ZNF326	0	0	0	0	0	0	1	0	1	1	1	1	0	0	0	0	0	0
STNVTVAAAR	Q5BKZ1	DBIRD complex subunit ZNF326 OS=Homo sapiens OX=9606 GN=ZNF326 PE=1 SV=2	ZNF326	0	0	0	0	0	0	1	0	1	1	1	1	0	0	0	0	0	0
VRDIAIATR	Q9NVI7-2	Isoform 2 of ATPase family AAA domain-containing protein 3A OS=Homo sapiens OX=9606 GN=ATAD3A	ATAD3A	0	0	0	0	0	0	1	0	0	0	0	0	1	1	1	0	0	1
ILTATVDNANILLQIDNAR	Q04695	Keratin, type I cytoskeletal 17 OS=Homo sapiens OX=9606 GN=KRT17 PE=1 SV=2	KRT17	0	0	0	0	0	0	2	0	1	0	0	0	0	0	0	1	1	0
AITGASLADIMAK	P83731,V9HW01	60S ribosomal protein L24 OS=Homo sapiens OX=9606 GN=RPL24 PE=1 SV=1	RPL24	0	0	0	0	0	0	1	0	1	0	0	0	0	1	1	1	0	0
LPSGQYLQR	Q15031	Probable leucine--tRNA ligase, mitochondrial OS=Homo sapiens OX=9606 GN=LARS2 PE=1 SV=2	LARS2	0	0	0	0	0	0	1	1	0	0	0	0	0	1	1	1	0	0
SAINEVVTR	B2R4C1,B7Z4C8,B7Z4E3,B8ZZK4,C9JU56,P62899,P62899-2,P62899-3	60S ribosomal protein L31 OS=Homo sapiens OX=9606 PE=2 SV=1	RPL31	0	0	1	0	0	1	1	1	0	0	1	0	0	0	0	0	0	0
LAELQEQLR	A0A140T9E9,H0Y6K2	Bromodomain-containing protein 2 (Fragment) OS=Homo sapiens OX=9606 GN=BRD2 PE=1 SV=1	BRD2	0	0	1	0	0	0	1	1	0	0	1	1	0	0	0	0	0	0
VALLDVFR	A0A0S2Z4T1,B2R7C5,P25205	DNA helicase (Fragment) OS=Homo sapiens OX=9606 GN=MCM3 PE=2 SV=1	MCM3	0	0	0	0	0	0	1	1	1	1	0	0	1	0	0	0	0	0
IGQGYLIKDGK	P39023	60S ribosomal protein L3 OS=Homo sapiens OX=9606 GN=RPL3 PE=1 SV=2	RPL3	0	0	0	0	0	0	2	1	0	0	0	0	0	0	2	0	0	0
STELLIR	Q71DI3	Histone H3.2 OS=Homo sapiens OX=9606 GN=H3C15 PE=1 SV=3	H3C13	0	0	0	0	0	0	1	0	1	0	2	0	0	0	0	0	0	1
LITPAVVSER	P62851	40S ribosomal protein S25 OS=Homo sapiens OX=9606 GN=RPS25 PE=1 SV=1	RPS25	0	0	0	0	0	0	1	0	0	0	0	0	1	0	0	1	1	1
ATSSTQSLAR	Q14980,Q4LE64	Nuclear mitotic apparatus protein 1 OS=Homo sapiens OX=9606 GN=NUMA1 PE=1 SV=2	NUMA1	0	0	1	0	0	0	1	1	0	1	0	1	0	0	0	0	0	0
FTEDSLLR	A0A024R7E3,A0A7I2V490,A0A7I2V5D0,A0A7I2V5F1,A0A7I2YQA8,A0A7I2YQQ0,I6L9H2,P26358,P26358-2,Q59FP7	DNA (cytosine-5)-methyltransferase OS=Homo sapiens OX=9606 GN=DNMT1 PE=3 SV=1	DNMT1	0	0	0	0	0	0	1	1	0	1	1	0	1	0	0	0	0	0
LGLLGLPAPK	B3KY60,B4DSH1,Q99459	cDNA FLJ16777 fis, clone BRHIP2029567, highly similar to Cell division cycle 5-like protein OS=Homo sapiens OX=9606 PE=2 SV=1	CDC5L	0	0	0	0	0	0	1	1	1	1	1	0	0	0	0	0	0	0
TIDDLKNQILNLTTDNANILLQIDNAR	P13645	Keratin, type I cytoskeletal 10 OS=Homo sapiens OX=9606 GN=KRT10 PE=1 SV=6	KRT10	0	0	0	0	0	0	1	0	1	1	0	0	1	0	0	0	1	0
EGIPALDNFLDKL	A0A384N6H1,P13639	Epididymis secretory sperm binding protein OS=Homo sapiens OX=9606 PE=2 SV=1	EEF2	0	0	0	0	0	0	1	1	0	1	1	1	0	0	0	0	0	0
KESYSVYVYK	A0A024QZZ7,A0A024RCJ9,B2R4S9,I6L9F7,P58876,P62807,Q5QNW6,Q5QNW6-2,Q93079,Q99877,Q99879,U3KQK0	Histone H2B OS=Homo sapiens OX=9606 GN=HIST1H2BD PE=3 SV=1	H2BC5	0	0	0	0	0	0	2	1	1	0	1	0	0	0	0	0	0	0
AKVEFNIR	Q8NC51	Plasminogen activator inhibitor 1 RNA-binding protein OS=Homo sapiens OX=9606 GN=SERBP1 PE=1 SV=2	SERBP1	0	0	0	0	0	0	1	0	0	0	0	0	1	0	1	0	1	1
FYEEVHDLER	F5H4R6	Nucleosome assembly protein 1-like 1 OS=Homo sapiens OX=9606 GN=NAP1L1 PE=1 SV=1	NAP1L1	0	0	0	0	0	0	1	0	0	0	0	0	1	1	0	0	1	1
GSSGVGLTAAVLR	A0A0S2Z4A5,P33993	DNA replication licensing factor MCM7 (Fragment) OS=Homo sapiens OX=9606 GN=MCM7 PE=2 SV=1	MCM7	0	0	0	0	0	0	1	0	0	0	0	0	0	1	1	1	1	0
MQEHSDQVPVGNIPR	A0A0S2Z4A5,P33993	DNA replication licensing factor MCM7 (Fragment) OS=Homo sapiens OX=9606 GN=MCM7 PE=2 SV=1	MCM7	0	0	0	0	0	0	1	0	0	1	0	1	0	0	0	1	0	1
LFVGSIPK	O43390	Heterogeneous nuclear ribonucleoprotein R OS=Homo sapiens OX=9606 GN=HNRNPR PE=1 SV=1	HNRNPR	0	0	0	0	0	0	1	1	1	1	0	1	0	0	0	0	0	0
LGSLVDEFK	A0A024R1N4,P12956	ATP-dependent DNA helicase 2 subunit 1 OS=Homo sapiens OX=9606 GN=XRCC6 PE=3 SV=1	XRCC6	0	0	0	0	0	0	1	0	1	0	1	2	0	0	0	0	0	0
APAMFNIR	A8K4W0,P61247,Q6NXR8	40S ribosomal protein S3a OS=Homo sapiens OX=9606 GN=RPS3A PE=2 SV=1	RPS3A	0	0	0	0	0	0	1	1	0	0	0	0	1	1	1	0	0	0
DVVQAYPEVR	Q08211	ATP-dependent RNA helicase A OS=Homo sapiens OX=9606 GN=DHX9 PE=1 SV=4	DHX9	0	0	0	0	0	0	1	0	1	0	0	0	0	1	0	0	1	1
LAQFEPSQR	Q08211	ATP-dependent RNA helicase A OS=Homo sapiens OX=9606 GN=DHX9 PE=1 SV=4	DHX9	0	0	1	0	0	0	1	0	0	1	0	1	1	0	0	0	0	0
YTQVGPDHNR	Q08211	ATP-dependent RNA helicase A OS=Homo sapiens OX=9606 GN=DHX9 PE=1 SV=4	DHX9	0	0	0	0	0	0	1	1	1	0	0	0	0	0	1	1	0	0
ETPPPLVPPAAR	B4DJP0	cDNA FLJ60601, highly similar to Methylosome protein 50 OS=Homo sapiens OX=9606 PE=2 SV=1		0	0	0	0	0	0	1	0	0	0	0	0	1	0	1	1	1	0
NALLQLTDSQIADVAR	O75643	U5 small nuclear ribonucleoprotein 200 kDa helicase OS=Homo sapiens OX=9606 GN=SNRNP200 PE=1 SV=2	SNRNP200	0	0	1	0	0	0	0	1	0	0	0	1	0	1	0	1	0	0
FLPNAPK	A0A7I2V430,A0A7I2V4F0,A3RJH1,Q92499	ATP-dependent RNA helicase DDX1 OS=Homo sapiens OX=9606 GN=DDX1 PE=4 SV=1	DDX1	0	0	0	0	0	0	0	1	1	1	1	1	0	0	0	0	0	0
GHVDILAPTVQELAALEK	A0A7I2V430,A0A7I2V4F0,A3RJH1,Q92499	ATP-dependent RNA helicase DDX1 OS=Homo sapiens OX=9606 GN=DDX1 PE=4 SV=1	DDX1	0	0	0	0	0	0	0	2	1	0	0	0	0	0	1	1	0	0
TALFEEISR	A0A384MR33,Q14683	Structural maintenance of chromosomes protein OS=Homo sapiens OX=9606 GN=SMC1L1 PE=2 SV=1	SMC1A	0	0	0	0	0	0	0	1	1	1	0	1	0	1	0	0	0	0
RGFSANSAR	A0A0S2Z428,B4DRR0,P02538	HCG2039812, isoform CRA_b (Fragment) OS=Homo sapiens OX=9606 GN=KRT6A PE=2 SV=1	KRT6A	0	0	1	0	0	2	0	1	0	0	0	0	1	0	0	0	0	0
QLIVGVNK	A0A4D5RAC7,A0A4D5RAC9,P68104,Q53G85,Q53HM9,Q53HQ7,Q5VTE0,Q6IPN6,Q6IPS9,Q6IPT9	Tr-type G domain-containing protein OS=Homo sapiens OX=9606 PE=4 SV=1	EEF1A1	0	1	0	0	0	0	0	1	1	0	1	0	0	1	0	0	0	0
VLNTNIDGR	P62269	40S ribosomal protein S18 OS=Homo sapiens OX=9606 GN=RPS18 PE=1 SV=3	RPS18	0	0	0	0	0	0	0	1	0	0	0	0	0	1	1	1	1	0
TEIIILATR	P23396	40S ribosomal protein S3 OS=Homo sapiens OX=9606 GN=RPS3 PE=1 SV=2	RPS3	0	0	0	0	0	0	0	1	1	0	0	0	1	0	0	1	0	1
SKAEAEALYQTK	P19013	Keratin, type II cytoskeletal 4 OS=Homo sapiens OX=9606 GN=KRT4 PE=1 SV=5	KRT4	0	0	2	0	0	0	0	1	0	0	0	0	1	1	0	0	0	0
AAGVEAAAEVAATEIK	P52272,P52272-2	Heterogeneous nuclear ribonucleoprotein M OS=Homo sapiens OX=9606 GN=HNRNPM PE=1 SV=3	HNRNPM	0	0	0	0	0	0	0	1	1	1	1	0	0	0	0	1	0	0
GYGFVHFETQEAAER	A0A024R9C1,H0YAR2,P11940	Polyadenylate-binding protein OS=Homo sapiens OX=9606 GN=PABPC1 PE=3 SV=1	PABPC1	0	0	0	0	0	0	0	1	0	0	0	0	1	0	1	2	0	0
SQIFSTASDNQPTVTIK	P11021,V9HWB4	Endoplasmic reticulum chaperone BiP OS=Homo sapiens OX=9606 GN=HSPA5 PE=1 SV=2	HSPA5	0	2	2	0	0	0	0	1	0	0	0	0	0	0	0	0	0	0
ILTATIENNR	P13646	Keratin, type I cytoskeletal 13 OS=Homo sapiens OX=9606 GN=KRT13 PE=1 SV=4	KRT13	0	0	1	0	0	1	0	1	0	0	0	0	1	1	0	0	0	0
LKYENELALR	P13646	Keratin, type I cytoskeletal 13 OS=Homo sapiens OX=9606 GN=KRT13 PE=1 SV=4	KRT13	0	0	0	0	0	0	0	3	0	0	0	0	1	1	0	0	0	0
QQISLATQMVR	P48643,V9HW37	T-complex protein 1 subunit epsilon OS=Homo sapiens OX=9606 GN=CCT5 PE=1 SV=1	CCT5	0	0	0	0	0	0	0	1	0	0	0	0	0	0	2	1	0	1
IFQFQNFTNTR	Q2NL82	Pre-rRNA-processing protein TSR1 homolog OS=Homo sapiens OX=9606 GN=TSR1 PE=1 SV=1	TSR1	0	0	0	0	0	0	0	1	0	0	0	0	1	1	1	1	0	0
IGFIEEVK	Q96P63-2	Isoform 2 of Serpin B12 OS=Homo sapiens OX=9606 GN=SERPINB12	SERPINB12	0	0	0	0	0	0	0	1	1	0	1	0	1	0	0	0	0	1
LADALQELR	A0A6Q8PFJ0	Prelamin-A/C OS=Homo sapiens OX=9606 GN=LMNA PE=1 SV=1	LMNA	0	0	0	0	0	0	0	1	0	0	1	0	1	1	0	1	0	0
HSQFIGYPITLYLEK	A0A024RD80,P08238	Heat shock protein 90kDa alpha (Cytosolic), class B member 1, isoform CRA_a OS=Homo sapiens OX=9606 GN=HSP90AB1 PE=3 SV=1	HSP90AB1	0	0	0	0	0	0	0	1	0	0	0	0	0	1	1	0	1	1
VIVDFSSPNIAK	P54136	Arginine--tRNA ligase, cytoplasmic OS=Homo sapiens OX=9606 GN=RARS1 PE=1 SV=2	RARS1	0	0	0	0	0	0	0	1	0	0	0	0	1	1	0	1	0	1
LAAVDATVNQVLASR	A0A384NPU5,Q15084,Q15084-2,Q15084-3,Q15084-4,Q15084-5	Protein disulfide-isomerase A6 OS=Homo sapiens OX=9606 PE=2 SV=1	PDIA6	2	0	1	0	0	0	0	1	0	0	0	1	0	0	0	0	0	0
GHYTEGAELVDSVLDVVRK	P07437,Q5SU16	Tubulin beta chain OS=Homo sapiens OX=9606 GN=TUBB PE=1 SV=2	TUBB	0	0	0	0	0	0	0	1	0	0	0	0	1	1	1	0	1	0
TVQLTSSELESTLETLK	E5KNY5,P42704	Leucine-rich PPR-motif containing OS=Homo sapiens OX=9606 GN=LRPPRC PE=4 SV=1	LRPPRC	0	0	0	0	0	0	0	1	0	0	0	0	0	1	1	0	1	1
NTNPNFVR	A0A024R1N1,P35579	Myosin, heavy polypeptide 9, non-muscle, isoform CRA_a OS=Homo sapiens OX=9606 GN=MYH9 PE=3 SV=1	MYH9	0	0	0	0	0	0	0	1	0	0	0	0	1	1	0	1	0	1
EVVIVSATR	A0A140VJX1,A0A5F9ZHL1,P24752	Testicular tissue protein Li 198 OS=Homo sapiens OX=9606 PE=2 SV=1	ACAT1	1	0	1	0	0	0	0	1	0	0	1	0	0	0	0	0	1	0
QLVDTTVELANK	O75533	Splicing factor 3B subunit 1 OS=Homo sapiens OX=9606 GN=SF3B1 PE=1 SV=3	SF3B1	0	0	0	0	0	0	0	1	0	1	1	0	1	0	0	1	0	0
VTYHPDGPEGQAYDVDFTPPFR	Q15046,Q15046-2	Lysine--tRNA ligase OS=Homo sapiens OX=9606 GN=KARS1 PE=1 SV=3	KARS1	0	0	0	0	0	0	0	1	0	0	0	0	1	0	0	1	1	1
VTMLISGR	A0A024R8D7,P31025	Lipocalin 1 (Tear prealbumin), isoform CRA_a OS=Homo sapiens OX=9606 GN=LCN1 PE=3 SV=1	LCN1	0	0	0	0	0	0	0	1	1	0	0	0	1	0	1	1	0	0
ASYVAPLTAQPATYR	A0A0S2Z4Z0,Q96PK6	RNA binding motif protein 14 isoform 1 (Fragment) OS=Homo sapiens OX=9606 GN=RBM14 PE=2 SV=1	RBM14	0	0	0	0	0	0	0	1	2	1	1	0	0	0	0	0	0	0
INVELSTK	A0A0S2Z4Z0,Q96PK6	RNA binding motif protein 14 isoform 1 (Fragment) OS=Homo sapiens OX=9606 GN=RBM14 PE=2 SV=1	RBM14	0	0	0	0	0	0	0	1	1	1	1	1	0	0	0	0	0	0
DLTTAGAVTQCYR	B2R4C0,B4DM74,M0R117,Q02543	60S ribosomal protein L18a OS=Homo sapiens OX=9606 PE=2 SV=1	RPL18A	0	0	0	0	0	0	0	1	1	0	0	0	1	1	1	0	0	0
APAGQLPR	A0A0S2Z4T1,B2R7C5,P25205	DNA helicase (Fragment) OS=Homo sapiens OX=9606 GN=MCM3 PE=2 SV=1	MCM3	0	0	0	0	0	0	0	1	0	0	1	1	1	0	0	1	0	0
LIVNVNDLR	A0A0S2Z4T1,B2R7C5,P25205	DNA helicase (Fragment) OS=Homo sapiens OX=9606 GN=MCM3 PE=2 SV=1	MCM3	0	0	0	0	0	0	0	1	1	0	1	1	0	0	0	1	0	0
HGDSVRNSKIEISELNR	H6VRF8,H6VRG0,H6VRG1,P04264	Cytokeratin-1 OS=Homo sapiens OX=9606 GN=KRT1 PE=3 SV=1	KRT1	0	0	1	0	0	0	0	1	0	0	0	0	0	0	0	2	0	1
SSMTFLTR	Q9Y3I0	RNA-splicing ligase RtcB homolog OS=Homo sapiens OX=9606 GN=RTCB PE=1 SV=1	RTCB	0	0	0	0	0	0	0	1	0	0	0	0	1	0	1	1	1	0
SGFSSISVSR	P48668	Keratin, type II cytoskeletal 6C OS=Homo sapiens OX=9606 GN=KRT6C PE=1 SV=3	KRT6C	0	0	1	0	0	0	0	1	1	0	0	0	1	0	0	0	1	0
ALNSMGQDLERPLELR	Q02413	Desmoglein-1 OS=Homo sapiens OX=9606 GN=DSG1 PE=1 SV=2	DSG1	0	0	2	0	0	0	0	1	1	0	1	0	0	0	0	0	0	0
EVTPFFIIYCR	Q02413	Desmoglein-1 OS=Homo sapiens OX=9606 GN=DSG1 PE=1 SV=2	DSG1	0	0	1	0	0	0	0	1	1	0	0	0	0	0	1	1	0	0
VLGIQVDTDGSGR	A8K521,B1AHB0,P33992,Q53FG5	DNA helicase OS=Homo sapiens OX=9606 PE=2 SV=1	MCM5	0	0	0	0	0	0	0	1	0	1	1	0	0	1	0	0	0	1
ILVATNLFGR	A0A024RCM3,Q13838,Q13838-2	RNA helicase OS=Homo sapiens OX=9606 GN=hCG_2005638 PE=4 SV=1	DDX39B	0	0	1	0	0	0	0	1	0	0	0	1	1	0	0	0	0	1
AKKPAGAAK	A3R0T8,P10412,Q4VB24	Histone 1, H1e OS=Homo sapiens OX=9606 GN=HIST1H1E PE=2 SV=1	H1-4	0	0	0	0	0	0	0	1	1	1	1	1	0	0	0	0	0	0
LAADDFR	P13645	Keratin, type I cytoskeletal 10 OS=Homo sapiens OX=9606 GN=KRT10 PE=1 SV=6	KRT10	0	0	0	0	0	0	0	1	1	0	0	0	1	1	0	0	0	1
IAQPGDHVSVTGIFLPILR	A0A0S2Z4A5,P33993	DNA replication licensing factor MCM7 (Fragment) OS=Homo sapiens OX=9606 GN=MCM7 PE=2 SV=1	MCM7	0	0	0	0	0	0	0	1	0	0	0	0	1	1	1	1	0	0
ALEAVFGK	P38159	RNA-binding motif protein, X chromosome OS=Homo sapiens OX=9606 GN=RBMX PE=1 SV=3	RBMX	0	0	1	0	0	0	0	1	0	1	1	1	0	0	0	0	0	0
GFAFVTFESPADAK	P38159	RNA-binding motif protein, X chromosome OS=Homo sapiens OX=9606 GN=RBMX PE=1 SV=3	RBMX	0	0	0	0	0	0	0	1	0	1	1	2	0	0	0	0	0	0
LTPLLSVR	Q9BXP5,Q9BXP5-2,Q9BXP5-3,Q9BXP5-4,Q9BXP5-5	Serrate RNA effector molecule homolog OS=Homo sapiens OX=9606 GN=SRRT PE=1 SV=1	SRRT	0	0	0	0	0	0	0	1	0	0	0	0	1	0	0	1	1	1
GSSGGSGAKPSDAASEAARPATSTLNR	E7EUU4	Eukaryotic translation initiation factor 4 gamma 1 OS=Homo sapiens OX=9606 GN=EIF4G1 PE=1 SV=1	EIF4G1	0	0	0	0	0	0	0	1	0	0	0	0	1	0	1	1	0	1
GPAGPQGPR	P02452	Collagen alpha-1(I) chain OS=Homo sapiens OX=9606 GN=COL1A1 PE=1 SV=5	COL1A1	0	1	1	0	0	1	0	0	1	1	0	0	0	0	0	0	0	0
LRPEPCISLEPR	Q5T749	Keratinocyte proline-rich protein OS=Homo sapiens OX=9606 GN=KPRP PE=1 SV=1	KPRP	0	0	1	0	0	0	0	0	1	0	0	1	0	0	0	0	1	1
PVIVEPLEQLDDEDGLPEK	A0A384N5Z8,P23246	Epididymis secretory sperm binding protein OS=Homo sapiens OX=9606 PE=2 SV=1	SFPQ	0	0	1	0	0	0	0	0	1	0	0	2	0	1	0	0	0	0
LAEPSQLLK	A0A024R1X8,A0A0S2Z487,P14923	Junction plakoglobin OS=Homo sapiens OX=9606 GN=JUP PE=3 SV=1	JUP	0	0	0	0	0	0	0	0	1	1	0	1	0	1	0	0	0	1
AALGVQSINWQK	B4DQ50	cDNA FLJ56823, highly similar to Protein-glutamine gamma-glutamyltransferase E OS=Homo sapiens OX=9606 PE=2 SV=1	TGM3	0	1	0	0	0	0	0	0	1	0	1	0	1	0	1	0	0	0
EQVPGFTPR	A0A024R652,P11586	C-1-tetrahydrofolate synthase, cytoplasmic OS=Homo sapiens OX=9606 GN=MTHFD1 PE=3 SV=1	MTHFD1	0	0	0	0	0	0	0	0	1	0	0	0	1	0	1	1	1	0
SFITTDVNPYYDSFVR	A0A6I8PIV1	Leucyl-tRNA synthetase OS=Homo sapiens OX=9606 GN=LARS1 PE=1 SV=1	LARS1	0	0	0	0	0	0	0	0	1	0	0	0	1	0	1	1	0	1
MTGFELTEGVK	Q02413	Desmoglein-1 OS=Homo sapiens OX=9606 GN=DSG1 PE=1 SV=2	DSG1	0	0	0	0	0	0	0	0	1	1	0	0	1	0	1	0	0	1
SLDLDSIIDAVR	Q0IIN1,Q7Z794	Keratin 77 OS=Homo sapiens OX=9606 GN=KRT77 PE=1 SV=1	KRT77	0	0	0	0	0	0	0	0	1	1	0	1	0	1	1	0	0	0
NVQALEIELQSQLALK	P13645	Keratin, type I cytoskeletal 10 OS=Homo sapiens OX=9606 GN=KRT10 PE=1 SV=6	KRT10	0	0	0	0	0	0	0	0	1	1	0	1	0	0	0	1	1	0
AQAALAVNISAAR	A0A024RDL1,B2R9K8,P40227,Q59ET3	Chaperonin containing TCP1, subunit 6A (Zeta 1), isoform CRA_a OS=Homo sapiens OX=9606 GN=CCT6A PE=3 SV=1	CCT6A	0	0	0	0	0	0	0	0	1	0	0	0	0	0	1	1	1	1
GPPPPPR	P38159	RNA-binding motif protein, X chromosome OS=Homo sapiens OX=9606 GN=RBMX PE=1 SV=3	RBMX	1	0	0	0	0	0	0	0	1	0	1	1	0	0	0	1	0	0
LSIPTYGLQCTR	A0A0U1RQF0,P49327	3-hydroxyacyl-[acyl-carrier-protein] dehydratase OS=Homo sapiens OX=9606 GN=FASN PE=1 SV=1	FASN	0	0	0	0	0	0	0	0	0	1	0	1	1	1	0	0	0	1
HQGVMVGIVTNWDDMEK	B4DW52	cDNA FLJ55253, highly similar to Actin, cytoplasmic 1 OS=Homo sapiens OX=9606 PE=2 SV=1		0	0	0	0	0	0	0	0	0	3	0	0	0	1	0	1	0	0
ELTYQTEEDRKNILR	Q9UKX2	Myosin-2 OS=Homo sapiens OX=9606 GN=MYH2 PE=1 SV=1	MYH2	0	0	0	0	0	0	0	0	0	5	0	0	0	0	0	0	0	0
HADSVAELGEQIDNLQR	Q9UKX2	Myosin-2 OS=Homo sapiens OX=9606 GN=MYH2 PE=1 SV=1	MYH2	0	0	0	0	0	0	0	0	0	5	0	0	0	0	0	0	0	0
KIAEQELLDASER	Q9UKX2	Myosin-2 OS=Homo sapiens OX=9606 GN=MYH2 PE=1 SV=1	MYH2	0	0	0	0	0	0	0	0	0	5	0	0	0	0	0	0	0	0
TNAACAALDKK	Q9UKX2	Myosin-2 OS=Homo sapiens OX=9606 GN=MYH2 PE=1 SV=1	MYH2	0	0	0	0	0	0	0	0	0	5	0	0	0	0	0	0	0	0
VQLLHTQNTSLINTK	Q9UKX2	Myosin-2 OS=Homo sapiens OX=9606 GN=MYH2 PE=1 SV=1	MYH2	0	0	0	0	0	0	0	0	0	5	0	0	0	0	0	0	0	0
GAEAANVTGPGGVPVQGSK	P67809	Y-box-binding protein 1 OS=Homo sapiens OX=9606 GN=YBX1 PE=1 SV=3	YBX1	1	0	0	0	0	0	0	0	0	1	0	1	0	1	0	1	0	0
MGPGIDR	P52272,P52272-2	Heterogeneous nuclear ribonucleoprotein M OS=Homo sapiens OX=9606 GN=HNRNPM PE=1 SV=3	HNRNPM	1	0	1	0	0	0	0	0	0	1	0	0	0	0	0	1	1	0
ETNLDSLPLVDTHSKR	P08670,V9HWE1	Vimentin OS=Homo sapiens OX=9606 GN=VIM PE=1 SV=4	VIM	0	0	2	0	0	0	0	0	0	1	0	0	0	0	0	1	1	0
NLQEAEEWYK	P08670,V9HWE1	Vimentin OS=Homo sapiens OX=9606 GN=VIM PE=1 SV=4	VIM	0	0	0	0	0	0	0	0	0	2	1	1	0	0	0	1	0	0
HVLATLGEK	P05976	Myosin light chain 1/3, skeletal muscle isoform OS=Homo sapiens OX=9606 GN=MYL1 PE=1 SV=3	MYL1	0	0	0	0	0	0	0	0	0	5	0	0	0	0	0	0	0	0
VFDKEGNGTVMGAELR	P05976	Myosin light chain 1/3, skeletal muscle isoform OS=Homo sapiens OX=9606 GN=MYL1 PE=1 SV=3	MYL1	0	0	0	0	0	0	0	0	0	5	0	0	0	0	0	0	0	0
VNQIGSVTESLQACK	A0A024R4F1,P06733	2-phospho-D-glycerate hydro-lyase OS=Homo sapiens OX=9606 GN=HEL-S-17 PE=2 SV=1	ENO1	0	0	0	0	0	0	0	0	0	2	0	0	0	0	1	1	1	0
APGIIPR	P25705,V9HW26	ATP synthase subunit alpha, mitochondrial OS=Homo sapiens OX=9606 GN=ATP5F1A PE=1 SV=1	ATP5F1A	0	0	0	0	0	0	0	0	0	1	0	0	1	0	1	1	1	0
FVMEVEVDGQK	Q12906-7	Isoform 7 of Interleukin enhancer-binding factor 3 OS=Homo sapiens OX=9606 GN=ILF3	ILF3	0	0	0	0	0	0	0	0	0	1	0	0	0	1	2	1	0	0
VITEYLNAQESAK	A0A140VK49,Q7KZF4	Staphylococcal nuclease domain-containing protein OS=Homo sapiens OX=9606 GN=SND1 PE=2 SV=1	SND1	0	0	0	0	0	0	0	0	0	1	0	0	1	1	1	1	0	0
DLEEATLQHEATAAALR	A5YM51,P12883	MYH7 protein (Fragment) OS=Homo sapiens OX=9606 GN=MYH7 PE=2 SV=1	MYH7	0	0	0	0	0	0	0	0	0	5	0	0	0	0	0	0	0	0
AQYDDIVTR	B4DN72,O43790	cDNA FLJ55910, highly similar to Keratin, type II cuticular Hb6 OS=Homo sapiens OX=9606 PE=2 SV=1	KRT86	0	1	1	0	0	2	0	0	0	1	0	0	0	0	0	0	0	0
LEAAVAQSEQQGEAALSDAR	B4DN72,O43790	cDNA FLJ55910, highly similar to Keratin, type II cuticular Hb6 OS=Homo sapiens OX=9606 PE=2 SV=1	KRT86	0	0	3	0	0	0	0	0	0	2	0	0	0	0	0	0	0	0
IIKPVLTQESATYIAEEYSR	A0A0S2Z4T1,B2R7C5,P25205	DNA helicase (Fragment) OS=Homo sapiens OX=9606 GN=MCM3 PE=2 SV=1	MCM3	0	0	0	0	0	0	0	0	0	1	0	0	1	1	0	1	0	1
IGEHTPSALAIMENANVLAR	P04075,V9HWN7	Fructose-bisphosphate aldolase A OS=Homo sapiens OX=9606 GN=ALDOA PE=1 SV=2	ALDOA	0	0	1	0	0	0	0	0	0	2	0	0	1	1	0	0	0	0
GGTPSAFDR	Q01813	ATP-dependent 6-phosphofructokinase, platelet type OS=Homo sapiens OX=9606 GN=PFKP PE=1 SV=2	PFKP	0	0	0	0	0	0	0	0	0	1	1	0	0	1	1	0	0	1
LKGADPEDVITGAFK	A0A024QZG6,H3BPK4,Q96A32	Fast skeletal myosin light chain 2, isoform CRA_a OS=Homo sapiens OX=9606 GN=MYLPF PE=4 SV=1	MYLPF	0	0	0	0	0	0	0	0	0	5	0	0	0	0	0	0	0	0
GGHMDDGGYSMNFNMSSSR	P38159	RNA-binding motif protein, X chromosome OS=Homo sapiens OX=9606 GN=RBMX PE=1 SV=3	RBMX	2	0	0	0	0	0	0	0	0	1	0	0	0	1	0	1	0	0
AQIFANTVDNAR	A0A024RAY2,B2RA03,F8VZY9,P05783	Keratin 18, isoform CRA_a OS=Homo sapiens OX=9606 GN=KRT18 PE=3 SV=1	KRT18	0	0	1	0	0	0	0	0	0	1	1	0	0	0	0	1	1	0
ARLECEINTYR	Q15323	Keratin, type I cuticular Ha1 OS=Homo sapiens OX=9606 GN=KRT31 PE=1 SV=3	KRT31	0	0	2	0	0	0	0	0	0	3	0	0	0	0	0	0	0	0
RGGADVNIR	A0A024QZD5,A8KAQ5,P08621	U1 small nuclear ribonucleoprotein 70 kDa OS=Homo sapiens OX=9606 GN=SNRP70 PE=4 SV=1	SNRNP70	0	0	0	0	0	0	0	0	0	0	1	0	0	1	1	1	0	1
MQGQEAVLAMSSR	Q15393	Splicing factor 3B subunit 3 OS=Homo sapiens OX=9606 GN=SF3B3 PE=1 SV=4	SF3B3	0	0	0	0	0	0	0	0	0	0	1	0	1	0	1	1	0	1
TPVEEVPAAIAPFQGR	Q15393	Splicing factor 3B subunit 3 OS=Homo sapiens OX=9606 GN=SF3B3 PE=1 SV=4	SF3B3	0	0	0	0	0	0	0	0	0	0	1	0	1	0	1	1	0	1
ILLAELEQLK	P08670,V9HWE1	Vimentin OS=Homo sapiens OX=9606 GN=VIM PE=1 SV=4	VIM	0	0	0	0	0	0	0	0	0	0	1	0	0	1	1	1	0	1
AGVSFSGHR	A0A2Z6ATB6,Q16643,Q16643-3	Drebrin A OS=Homo sapiens OX=9606 GN=DBN1 PE=2 SV=1	DBN1	0	0	0	0	0	0	0	0	0	0	1	0	0	0	1	1	1	1
SSLSSAQADFNQLAELDR	A0A024R889,A0A384P5S9,Q13813,Q13813-3	Spectrin, alpha, non-erythrocytic 1 (Alpha-fodrin), isoform CRA_g OS=Homo sapiens OX=9606 GN=SPTAN1 PE=3 SV=1	SPTAN1	0	0	0	0	0	0	0	0	0	0	1	0	1	1	0	1	0	1
TIAQAVYGAK	A0A087WVM4,B7ZM99,Q6UB35	Formyltetrahydrofolate synthetase OS=Homo sapiens OX=9606 GN=MTHFD1L PE=1 SV=1	MTHFD1L	0	1	0	0	0	0	0	0	0	0	1	0	1	0	1	0	1	0
DQYSVIFESGDR	A0A024R821,P55884,P55884-2	Eukaryotic translation initiation factor 3 subunit B OS=Homo sapiens OX=9606 GN=EIF3S9 PE=3 SV=1	EIF3B	0	0	0	0	0	0	0	0	0	0	0	1	1	1	0	1	1	0
SQAFIEMETR	A0A0R4J2E8,A8MXP9,P43243	Matrin-3 OS=Homo sapiens OX=9606 GN=MATR3 PE=1 SV=1	MATR3	0	0	1	0	0	0	0	0	0	0	0	1	1	1	0	0	0	1
TFIAIKPDGVQR	P22392,P22392-2,Q32Q12,Q6FHN3	Nucleoside diphosphate kinase B OS=Homo sapiens OX=9606 GN=NME2 PE=1 SV=1	NME2	0	0	0	0	0	0	0	0	0	0	0	1	0	1	1	1	1	0
MAKPEEVLVVENDQGEVVR	A0A7I2V2Y6,A0A7I2V461,O14980	Exportin-1 OS=Homo sapiens OX=9606 GN=XPO1 PE=4 SV=1	XPO1	0	0	0	0	0	0	0	0	0	0	0	1	1	0	1	1	1	0
NMQDLVEDFK	P13647	Keratin, type II cytoskeletal 5 OS=Homo sapiens OX=9606 GN=KRT5 PE=1 SV=3	KRT5	0	0	0	0	0	0	0	0	0	0	0	1	0	1	1	0	1	1
SSVVTAVK	A8K8U1,Q86VP6	cDNA FLJ77762, highly similar to Homo sapiens cullin-associated and neddylation-dissociated 1 (CAND1), mRNA OS=Homo sapiens OX=9606 PE=2 SV=1	CAND1	0	0	0	0	0	0	0	0	0	0	0	0	1	1	1	1	1	0
YPEGSDQER	A0A494C0J7,Q08188	TGc domain-containing protein OS=Homo sapiens OX=9606 PE=3 SV=1	TGM3	0	0	0	0	0	0	0	0	0	0	0	0	1	1	0	1	1	1
FEETTADGRK	E7DVW5,Q01469	Fatty acid binding protein 5 (Psoriasis-associated) OS=Homo sapiens OX=9606 GN=FABP5 PE=3 SV=1	FABP5	0	0	0	0	0	0	0	0	0	0	0	0	1	1	0	1	1	1
IGPITPLEFYR	Q13867	Bleomycin hydrolase OS=Homo sapiens OX=9606 GN=BLMH PE=1 SV=1	BLMH	0	0	0	0	0	0	0	0	0	0	0	0	1	1	1	1	0	1
LYNNHEIR	O60506	Heterogeneous nuclear ribonucleoprotein Q OS=Homo sapiens OX=9606 GN=SYNCRIP PE=1 SV=2	SYNCRIP	0	0	0	0	0	0	0	0	0	0	0	0	1	1	0	1	1	1
RGDDSFGDK	B4DRM3,E7EX17,P23588	cDNA FLJ54492, highly similar to Eukaryotic translation initiation factor 4B OS=Homo sapiens OX=9606 PE=2 SV=1	EIF4B	0	0	0	0	0	0	0	0	0	0	0	0	1	0	1	1	1	1
VMPAPPPK	B4DRM3,E7EX17,P23588	cDNA FLJ54492, highly similar to Eukaryotic translation initiation factor 4B OS=Homo sapiens OX=9606 PE=2 SV=1	EIF4B	0	0	0	0	0	0	0	0	0	0	0	0	1	1	1	1	0	1
VVGDVAYDEAKER	A0A024R652,P11586	C-1-tetrahydrofolate synthase, cytoplasmic OS=Homo sapiens OX=9606 GN=MTHFD1 PE=3 SV=1	MTHFD1	1	1	0	0	0	0	0	0	0	0	0	0	1	0	0	1	1	0
SKFDNLYGCR	A0A384MTQ3,P23526	Adenosylhomocysteinase OS=Homo sapiens OX=9606 PE=2 SV=1	AHCY	0	0	0	0	0	0	0	0	0	0	0	0	1	1	0	1	1	1
DIDIHEVR	Q00839	Heterogeneous nuclear ribonucleoprotein U OS=Homo sapiens OX=9606 GN=HNRNPU PE=1 SV=6	HNRNPU	0	1	2	0	0	0	0	0	0	0	0	0	1	1	0	0	0	0
KLQELSSK	A0A0U1RQF0,P49327	3-hydroxyacyl-[acyl-carrier-protein] dehydratase OS=Homo sapiens OX=9606 GN=FASN PE=1 SV=1	FASN	0	0	0	0	0	0	0	0	0	0	0	0	1	1	1	1	0	1
GGIVDEGALLR	A0A286YF22,O43175	D-3-phosphoglycerate dehydrogenase OS=Homo sapiens OX=9606 GN=PHGDH PE=1 SV=1	PHGDH	0	0	0	0	0	0	0	0	0	0	0	0	1	1	1	0	1	1
TIQFVDWCPTGFK	Q71U36,Q71U36-2	Tubulin alpha-1A chain OS=Homo sapiens OX=9606 GN=TUBA1A PE=1 SV=1	TUBA1A	0	0	0	0	0	0	0	0	0	0	0	0	1	1	1	1	0	1
TGYGGGFNER	O95218,O95218-2	Zinc finger Ran-binding domain-containing protein 2 OS=Homo sapiens OX=9606 GN=ZRANB2 PE=1 SV=2	ZRANB2	0	0	0	0	0	0	0	0	0	0	0	0	1	0	1	1	1	1
IAPAEGPDVSER	F8W930,Q9Y6M1,Q9Y6M1-1	Insulin-like growth factor 2 mRNA-binding protein 2 OS=Homo sapiens OX=9606 GN=IGF2BP2 PE=1 SV=1	IGF2BP2	0	0	0	0	0	0	0	0	0	0	0	0	1	0	1	1	1	1
LALSQNQQSSGAAGPTGK	A8K3C5,J3KPP4,O95232	cDNA FLJ77715, highly similar to Homo sapiens cisplatin resistance-associated overexpressed protein(LUC7A), mRNA OS=Homo sapiens OX=9606 PE=2 SV=1	LUC7L3	0	0	0	0	0	0	0	0	0	0	0	0	1	1	1	1	0	1
LVEQLKEER	A8K3C5,J3KPP4,O95232	cDNA FLJ77715, highly similar to Homo sapiens cisplatin resistance-associated overexpressed protein(LUC7A), mRNA OS=Homo sapiens OX=9606 PE=2 SV=1	LUC7L3	0	0	1	0	0	0	0	0	0	0	0	0	2	1	0	1	0	0
LSEQELQFR	B9A067,Q16891,Q16891-2,Q16891-4	MICOS complex subunit MIC60 OS=Homo sapiens OX=9606 GN=IMMT PE=1 SV=2	IMMT	0	0	0	0	0	0	0	0	0	0	0	0	1	1	1	1	1	0
ADDNATIR	O75821,Q6IAM0	Eukaryotic translation initiation factor 3 subunit G OS=Homo sapiens OX=9606 GN=EIF3G PE=1 SV=2	EIF3G	0	0	0	0	0	0	0	0	0	0	0	0	1	0	1	1	1	1
TPEASPEPK	A0A7I2V262,A0A7I2V2K8,A0A7I2V5C8,A0A7I2YQY1,B2R6D0,Q99460,Q99460-2	26S proteasome non-ATPase regulatory subunit 1 OS=Homo sapiens OX=9606 GN=PSMD1 PE=4 SV=1	PSMD1	0	0	0	0	0	0	0	0	0	0	0	0	1	0	1	1	1	1
EDGNEEDKENQGDETQGQQPPQR	P67809	Y-box-binding protein 1 OS=Homo sapiens OX=9606 GN=YBX1 PE=1 SV=3	YBX1	0	0	0	0	0	0	0	0	0	0	0	0	1	1	0	0	2	1
SSKAEAEALYQTK	Q8N1N4	Keratin, type II cytoskeletal 78 OS=Homo sapiens OX=9606 GN=KRT78 PE=1 SV=2	KRT78	0	0	1	0	0	1	0	0	0	0	0	0	2	0	0	0	0	1
YLPALGYSK	A0A0S2Z4R1,A0A6Q8PFX2,P54577	Tyrosine--tRNA ligase (Fragment) OS=Homo sapiens OX=9606 GN=YARS PE=2 SV=1	YARS1	0	0	0	0	0	0	0	0	0	0	0	0	1	1	1	1	1	0
GVAGGSVAVLCPYNR	P01833	Polymeric immunoglobulin receptor OS=Homo sapiens OX=9606 GN=PIGR PE=1 SV=4	PIGR	0	0	0	0	0	0	0	0	0	0	0	0	1	1	1	1	1	0
QSSGENCDVVVNTLGK	P01833	Polymeric immunoglobulin receptor OS=Homo sapiens OX=9606 GN=PIGR PE=1 SV=4	PIGR	0	0	0	0	0	0	0	0	0	0	0	0	1	0	1	1	1	1
NLQEIQQAGER	A8K897,Q8N1F7	Nuclear pore complex protein Nup93 OS=Homo sapiens OX=9606 PE=2 SV=1	NUP93	1	0	1	0	0	0	0	0	0	0	0	0	1	0	0	0	1	1
[truncated: 4,357 more rows]

## Sheet: Protein identifications
Comprehensive atlas of the myelin basic protein interaction landscape
Corresponding author: Alexey Belogurov, alexey.belogurov.jr@gmail.com
Supplementary Table S1. Summary table of identified proteins
List of identified proteins (with spectral counting at the crossing)
Protein group ACs - unique UniProt Knowledgebase numbers for proteins that are precursors of the identified peptide
Protein group name - name of a group of proteins that are precursors of the identified peptide
Gene name - name of the corresponding gene
MBP_bio-1..Ctrl_bio-3 - sample IDs (detailed information on the samples is contained in Supplementary Table S1, sheet 1)
Protein group ACs	Protein group name	Gene name	MBP_bio-1	MBP_bio-1	MBP_bio-1	Ctrl_bio-1	Ctrl_bio-1	Ctrl_bio-1	MBP_bio-2	MBP_bio-2	MBP_bio-2	Ctrl_bio-2	Ctrl_bio-2	Ctrl_bio-2	MBP_bio-3	MBP_bio-3	MBP_bio-3	Ctrl_bio-3	Ctrl_bio-3	Ctrl_bio-3
H6VRF8,H6VRG0,H6VRG1,P04264	Cytokeratin-1 OS=Homo sapiens OX=9606 GN=KRT1 PE=3 SV=1	KRT1	57	87	244	94	68	85	121	121	170	130	96	131	210	193	156	160	149	172
P13645	Keratin, type I cytoskeletal 10 OS=Homo sapiens OX=9606 GN=KRT10 PE=1 SV=6	KRT10	33	49	142	58	53	82	81	69	113	79	66	93	138	82	99	85	89	117
P35908	Keratin, type II cytoskeletal 2 epidermal OS=Homo sapiens OX=9606 GN=KRT2 PE=1 SV=2	KRT2	40	50	121	65	59	85	70	67	100	73	54	62	137	88	96	89	90	151
P35527	Keratin, type I cytoskeletal 9 OS=Homo sapiens OX=9606 GN=KRT9 PE=1 SV=3	KRT9	21	38	110	36	24	32	85	75	129	90	52	98	104	120	82	78	80	95
P02533	Keratin, type I cytoskeletal 14 OS=Homo sapiens OX=9606 GN=KRT14 PE=1 SV=4	KRT14	19	28	63	17	11	34	23	25	42	40	22	26	46	50	34	39	36	47
P13647	Keratin, type II cytoskeletal 5 OS=Homo sapiens OX=9606 GN=KRT5 PE=1 SV=3	KRT5	11	22	51	20	20	36	30	25	40	30	25	33	44	44	34	33	34	50
P07437,Q5SU16	Tubulin beta chain OS=Homo sapiens OX=9606 GN=TUBB PE=1 SV=2	TUBB	17	21	11	8	1	1	22	23	21	15	17	17	64	69	67	41	47	41
P15924	Desmoplakin OS=Homo sapiens OX=9606 GN=DSP PE=1 SV=3	DSP	5	26	63	17	12	41	9	11	14	14	4	13	38	50	34	35	31	69
P02768	Albumin OS=Homo sapiens OX=9606 GN=ALB PE=1 SV=2	ALB	6	5	15	0	0	5	23	17	16	12	11	16	60	48	64	55	67	50
Q86YZ3	Hornerin OS=Homo sapiens OX=9606 GN=HRNR PE=1 SV=2	HRNR	9	23	30	18	24	22	27	20	32	26	17	24	42	33	17	20	29	32
A0A0G2JIW1,A8K5I0,P0DMV8,P0DMV9	Heat shock 70 kDa protein 1B OS=Homo sapiens OX=9606 GN=HSPA1B PE=1 SV=1	HSPA1B	14	18	13	13	9	5	24	28	24	30	28	26	39	34	35	33	27	30
A0A024RD80,P08238	Heat shock protein 90kDa alpha (Cytosolic), class B member 1, isoform CRA_a OS=Homo sapiens OX=9606 GN=HSP90AB1 PE=3 SV=1	HSP90AB1	28	8	16	6	0	1	24	29	24	27	25	24	27	37	33	46	30	30
P08670,V9HWE1	Vimentin OS=Homo sapiens OX=9606 GN=VIM PE=1 SV=4	VIM	5	14	46	5	10	23	2	4	6	16	13	13	34	37	18	55	42	52
A0A0S2Z428,B4DRR0,P02538	HCG2039812, isoform CRA_b (Fragment) OS=Homo sapiens OX=9606 GN=KRT6A PE=2 SV=1	KRT6A	8	16	37	7	9	24	19	20	27	36	22	25	27	26	14	20	18	15
P52272,P52272-2	Heterogeneous nuclear ribonucleoprotein M OS=Homo sapiens OX=9606 GN=HNRNPM PE=1 SV=3	HNRNPM	9	15	24	0	6	2	33	23	26	43	28	29	24	24	12	35	8	15
P08779	Keratin, type I cytoskeletal 16 OS=Homo sapiens OX=9606 GN=KRT16 PE=1 SV=4	KRT16	2	13	28	16	3	16	13	17	20	32	13	17	25	31	19	21	23	28
A0A384N6H1,P13639	Epididymis secretory sperm binding protein OS=Homo sapiens OX=9606 PE=2 SV=1	EEF2	11	7	6	4	2	1	21	24	18	15	13	16	34	32	33	40	27	25
B3KT06,P68363	Tubulin alpha chain OS=Homo sapiens OX=9606 PE=2 SV=1	TUBA1B	6	10	10	2	0	0	33	26	18	10	7	15	37	37	40	22	26	23
P11142,V9HW22	Heat shock cognate 71 kDa protein OS=Homo sapiens OX=9606 GN=HSPA8 PE=1 SV=1	HSPA8	2	8	14	1	2	1	22	14	16	23	15	11	33	27	32	26	30	23
A0A024R3X4,A0A7I2V599,P10809	60 kDa chaperonin (Fragment) OS=Homo sapiens OX=9606 GN=HSPD1 PE=2 SV=1	HSPD1	3	15	17	1	1	1	25	21	20	10	7	6	26	28	30	22	27	18
A0A024R3T8,P09874	Poly [ADP-ribose] polymerase OS=Homo sapiens OX=9606 GN=PARP1 PE=4 SV=1	PARP1	10	8	15	2	1	0	28	24	24	19	20	14	25	22	15	24	12	12
A0A161I202,E7EQB2,E7ER44,P02788,V9HWI4	Lactotransferrin OS=Homo sapiens OX=9606 GN=LTF PE=2 SV=1	LTF	0	2	6	0	0	1	8	2	2	4	2	2	41	35	43	47	45	33
A0A024R228,B4DUQ1,P61978,P61978-2,P61978-3	Heterogeneous nuclear ribonucleoprotein K OS=Homo sapiens OX=9606 GN=HNRPK PE=4 SV=1	HNRPK	9	14	16	0	0	0	16	15	16	15	16	12	19	24	15	26	17	21
J9R021,Q14152	Eukaryotic translation initiation factor 3 subunit A OS=Homo sapiens OX=9606 GN=eIF3a PE=2 SV=1	EIF3A	0	1	4	0	0	0	8	8	9	3	7	7	49	31	23	44	25	30
Q00839	Heterogeneous nuclear ribonucleoprotein U OS=Homo sapiens OX=9606 GN=HNRNPU PE=1 SV=6	HNRNPU	12	12	22	1	0	0	27	19	18	21	17	16	15	11	10	17	6	9
P68133	Actin, alpha skeletal muscle OS=Homo sapiens OX=9606 GN=ACTA1 PE=1 SV=1	ACTA1	14	9	13	7	3	5	7	4	6	68	7	9	10	11	11	13	19	14
A0A679KTH4	Beta-galactosidase (Fragment) OS=Homo sapiens OX=9606 GN=EmGFP-LacZ-E2F-TdTom PE=3 SV=1	EmGFP-LacZ-E2F-TdTom	34	17	20	33	26	28	0	0	0	0	0	0	8	9	8	9	13	12
P17844	Probable ATP-dependent RNA helicase DDX5 OS=Homo sapiens OX=9606 GN=DDX5 PE=1 SV=1	DDX5	1	4	6	0	0	0	22	19	20	20	18	20	12	17	11	20	8	14
E5KNY5,P42704	Leucine-rich PPR-motif containing OS=Homo sapiens OX=9606 GN=LRPPRC PE=4 SV=1	LRPPRC	0	6	10	0	0	0	12	7	4	2	3	0	25	28	36	19	20	20
A0A024R1X8,A0A0S2Z487,P14923	Junction plakoglobin OS=Homo sapiens OX=9606 GN=JUP PE=3 SV=1	JUP	4	9	23	4	4	10	2	3	6	7	1	5	20	20	19	14	15	25
A0A0U1RQF0,P49327	3-hydroxyacyl-[acyl-carrier-protein] dehydratase OS=Homo sapiens OX=9606 GN=FASN PE=1 SV=1	FASN	0	0	9	0	0	0	9	11	13	8	7	5	29	18	15	29	14	18
A0A384P5G6,A0A7I2V2G2,B7Z4V2,P38646,V9HW84	75 kDa glucose-regulated protein OS=Homo sapiens OX=9606 PE=2 SV=1	HSPA9	2	11	17	0	0	0	11	7	6	6	8	6	20	16	21	18	20	15
Q02413	Desmoglein-1 OS=Homo sapiens OX=9606 GN=DSG1 PE=1 SV=2	DSG1	3	7	28	2	1	10	2	4	8	3	3	3	21	15	13	15	15	28
P16403	Histone H1.2 OS=Homo sapiens OX=9606 GN=H1-2 PE=1 SV=2	H1-2	6	9	19	0	0	7	23	18	20	18	25	12	5	4	4	5	1	4
A0A384N5Z8,P23246	Epididymis secretory sperm binding protein OS=Homo sapiens OX=9606 PE=2 SV=1	SFPQ	6	7	14	0	1	2	17	13	14	14	13	12	12	13	8	17	5	9
A0A024QYU9,A1KYQ7,B4DVQ5,Q99613,Q99613-2	Eukaryotic translation initiation factor 3 subunit C OS=Homo sapiens OX=9606 GN=EIF3S8 PE=3 SV=1	EIF3S8	0	0	4	0	0	0	10	8	5	11	8	5	30	19	14	28	15	19
Q9UKX2	Myosin-2 OS=Homo sapiens OX=9606 GN=MYH2 PE=1 SV=1	MYH2	0	0	0	0	0	0	0	0	0	172	0	0	0	0	0	0	0	0
B2R5W2,B4DY08,G3V4W0,P07910-2	Heterogeneous nuclear ribonucleoproteins C1/C2 OS=Homo sapiens OX=9606 GN=HNRNPC PE=1 SV=1	HNRNPC	10	5	11	0	0	0	19	14	14	20	18	15	10	8	4	8	4	4
Q08211	ATP-dependent RNA helicase A OS=Homo sapiens OX=9606 GN=DHX9 PE=1 SV=4	DHX9	0	3	8	0	0	0	19	15	17	8	12	18	15	8	6	20	2	8
A0A024R9C1,H0YAR2,P11940	Polyadenylate-binding protein OS=Homo sapiens OX=9606 GN=PABPC1 PE=3 SV=1	PABPC1	0	1	4	0	1	0	9	11	9	7	7	4	22	16	19	16	12	11
Q5T749	Keratinocyte proline-rich protein OS=Homo sapiens OX=9606 GN=KPRP PE=1 SV=1	KPRP	2	4	16	2	2	8	0	2	7	3	1	1	23	14	13	15	12	23
B2R4R0,P62805	Histone H4 OS=Homo sapiens OX=9606 GN=HIST1H4J PE=2 SV=1	HIST1H4J	4	4	15	0	0	5	14	20	15	12	11	8	5	5	5	7	5	8
B5BTY4	RNA helicase OS=Homo sapiens OX=9606 GN=DDX3X PE=2 SV=1	DDX3X	1	3	6	0	0	0	8	5	9	9	3	4	21	17	20	14	10	13
P14618,V9HWB8	Pyruvate kinase PKM OS=Homo sapiens OX=9606 GN=PKM PE=1 SV=4	PKM	2	3	4	0	0	1	5	7	8	9	5	4	15	21	15	11	17	13
A0A0S2Z4Z9,A0A7I2V5Y7,A8K525,Q15233	Non-POU domain containing octamer-binding isoform 1 (Fragment) OS=Homo sapiens OX=9606 GN=NONO PE=2 SV=1	NONO	2	5	14	0	0	0	11	9	13	13	8	8	11	11	7	11	6	10
A0A7I2V3F3,A0A7I2V428,C9JLB1,P19338	Nucleolin OS=Homo sapiens OX=9606 GN=NCL PE=4 SV=1	NCL	9	8	6	0	0	0	17	6	8	7	8	8	6	11	11	14	7	12
A0A024R652,P11586	C-1-tetrahydrofolate synthase, cytoplasmic OS=Homo sapiens OX=9606 GN=MTHFD1 PE=3 SV=1	MTHFD1	7	4	3	1	0	0	5	5	7	6	8	8	21	11	9	17	14	10
P21333,P21333-2	Filamin-A OS=Homo sapiens OX=9606 GN=FLNA PE=1 SV=4	FLNA	0	6	14	1	7	1	4	1	3	3	0	2	27	13	15	15	16	8
A0A248RGE3,B2RDW1,P62979,Q5RKT7	40S ribosomal protein S27a (Fragment) OS=Homo sapiens OX=9606 PE=2 SV=1	RPS27A	2	3	8	0	0	1	7	6	7	7	4	7	16	19	8	17	11	12
A0A024QZZ7,A0A024RCJ9,B2R4S9,I6L9F7,P58876,P62807,Q5QNW6,Q5QNW6-2,Q93079,Q99877,Q99879,U3KQK0	Histone H2B OS=Homo sapiens OX=9606 GN=HIST1H2BD PE=3 SV=1	H2BC5	2	4	7	2	3	5	15	14	17	15	16	11	2	4	3	3	2	8
A0A384MEJ3,E9PCY7,G8JLB6,P31943	Epididymis secretory sperm binding protein OS=Homo sapiens OX=9606 PE=2 SV=1	HNRNPH1	4	6	8	0	0	0	12	7	10	11	8	8	10	10	7	11	6	14
A0A1X7SBZ2,Q92841	RNA helicase OS=Homo sapiens OX=9606 GN=DDX17 PE=1 SV=1	DDX17	5	6	5	0	0	0	18	12	9	20	18	12	6	5	1	6	2	4
Q12906-7	Isoform 7 of Interleukin enhancer-binding factor 3 OS=Homo sapiens OX=9606 GN=ILF3	ILF3	11	5	5	0	0	0	11	6	4	11	5	11	11	9	11	15	6	8
K9JA46,P07900,P07900-2	Epididymis luminal secretory protein 52 OS=Homo sapiens OX=9606 GN=EL52 PE=2 SV=1	HSP90AA1	8	2	5	1	0	0	2	8	3	4	3	2	8	13	16	20	13	16
P78371,V9HW96	T-complex protein 1 subunit beta OS=Homo sapiens OX=9606 GN=CCT2 PE=1 SV=4	CCT2	1	3	5	0	0	0	1	5	4	1	1	1	22	19	17	10	22	11
P20700	Lamin-B1 OS=Homo sapiens OX=9606 GN=LMNB1 PE=1 SV=2	LMNB1	0	1	19	0	0	0	10	7	7	12	14	12	9	10	5	12	0	4
Q5D862	Filaggrin-2 OS=Homo sapiens OX=9606 GN=FLG2 PE=1 SV=1	FLG2	1	2	16	7	5	9	0	1	1	0	0	0	18	15	10	11	10	15
P60709,Q1KLZ0,Q53G76,Q53GK6	Actin, cytoplasmic 1 OS=Homo sapiens OX=9606 GN=ACTB PE=1 SV=1	ACTB	5	2	6	4	2	2	4	8	4	6	6	5	11	12	11	11	14	7
P60842	Eukaryotic initiation factor 4A-I OS=Homo sapiens OX=9606 GN=EIF4A1 PE=1 SV=1	EIF4A1	3	2	2	0	0	0	7	9	8	5	5	3	18	13	13	13	10	9
A0A024R4F1,P06733	2-phospho-D-glycerate hydro-lyase OS=Homo sapiens OX=9606 GN=HEL-S-17 PE=2 SV=1	ENO1	11	8	10	4	4	5	3	4	7	8	4	6	9	10	9	5	7	5
P49368	T-complex protein 1 subunit gamma OS=Homo sapiens OX=9606 GN=CCT3 PE=1 SV=4	CCT3	1	4	4	0	0	0	6	5	3	4	6	4	11	13	17	12	15	14
Q9NZI8	Insulin-like growth factor 2 mRNA-binding protein 1 OS=Homo sapiens OX=9606 GN=IGF2BP1 PE=1 SV=2	IGF2BP1	2	4	4	0	0	0	10	9	7	5	6	6	16	11	12	11	9	7
B2R8R5,Q13263	cDNA, FLJ94025, highly similar to Homo sapiens tripartite motif-containing 28 (TRIM28), mRNA OS=Homo sapiens OX=9606 PE=2 SV=1	TRIM28	1	1	5	1	0	0	12	6	9	10	4	4	14	11	10	17	5	8
B4DRM3,E7EX17,P23588	cDNA FLJ54492, highly similar to Eukaryotic translation initiation factor 4B OS=Homo sapiens OX=9606 PE=2 SV=1	EIF4B	4	0	0	0	0	0	6	2	2	3	3	1	19	14	16	19	12	17
P38159	RNA-binding motif protein, X chromosome OS=Homo sapiens OX=9606 GN=RBMX PE=1 SV=3	RBMX	8	7	14	0	0	0	11	5	5	12	9	14	5	6	1	11	3	5
P50991	T-complex protein 1 subunit delta OS=Homo sapiens OX=9606 GN=CCT4 PE=1 SV=4	CCT4	1	1	5	0	1	0	6	6	8	4	4	2	17	12	14	9	14	12
A0A4D5RAC7,A0A4D5RAC9,P68104,Q53G85,Q53HM9,Q53HQ7,Q5VTE0,Q6IPN6,Q6IPS9,Q6IPT9	Tr-type G domain-containing protein OS=Homo sapiens OX=9606 PE=4 SV=1	EEF1A1	3	5	7	1	1	2	5	13	8	6	7	5	9	11	8	6	9	7
P22626	Heterogeneous nuclear ribonucleoproteins A2/B1 OS=Homo sapiens OX=9606 GN=HNRNPA2B1 PE=1 SV=2	HNRNPA2B1	8	9	8	0	1	0	10	4	7	6	6	10	7	10	2	13	4	5
P81605	Dermcidin OS=Homo sapiens OX=9606 GN=DCD PE=1 SV=2	DCD	3	3	8	2	2	3	8	6	13	8	10	8	6	8	5	6	6	4
P39023	60S ribosomal protein L3 OS=Homo sapiens OX=9606 GN=RPL3 PE=1 SV=2	RPL3	1	1	0	0	0	1	8	6	5	3	0	3	20	15	19	9	7	9
Q8NC51	Plasminogen activator inhibitor 1 RNA-binding protein OS=Homo sapiens OX=9606 GN=SERBP1 PE=1 SV=2	SERBP1	7	8	1	1	1	0	7	2	1	0	1	3	15	15	15	12	10	8
A0A087WTP3,A0A384P5V3,Q92945	Far upstream element-binding protein 2 OS=Homo sapiens OX=9606 GN=KHSRP PE=1 SV=1	KHSRP	8	4	8	3	0	0	8	3	8	11	9	9	6	7	3	10	3	6
A0A140VK49,Q7KZF4	Staphylococcal nuclease domain-containing protein OS=Homo sapiens OX=9606 GN=SND1 PE=2 SV=1	SND1	3	1	0	0	0	0	7	4	7	5	5	3	18	15	15	11	5	6
Q9NVI7-2	Isoform 2 of ATPase family AAA domain-containing protein 3A OS=Homo sapiens OX=9606 GN=ATAD3A	ATAD3A	0	0	5	0	0	0	10	8	5	4	3	4	14	15	16	8	5	7
A0A024R1N1,P35579	Myosin, heavy polypeptide 9, non-muscle, isoform CRA_a OS=Homo sapiens OX=9606 GN=MYH9 PE=3 SV=1	MYH9	0	1	14	0	1	9	2	5	3	0	1	0	15	12	3	20	7	10
A0A024R821,P55884,P55884-2	Eukaryotic translation initiation factor 3 subunit B OS=Homo sapiens OX=9606 GN=EIF3S9 PE=3 SV=1	EIF3B	1	1	1	1	0	0	1	4	2	1	1	2	18	14	13	18	12	13
A0A024RAZ7,A0A024RB53,A0A7I2V3R8,F8W6I7,P09651,P09651-2	Helix-destabilizing protein OS=Homo sapiens OX=9606 GN=HNRPA1 PE=4 SV=1	HNRNPA1	6	5	9	2	0	0	9	7	6	7	6	8	8	8	4	9	3	6
E9KL35,P63244	Epididymis tissue sperm binding protein Li 3a OS=Homo sapiens OX=9606 PE=1 SV=1	RACK1	0	1	1	0	0	0	4	6	3	3	3	3	15	17	14	11	11	11
Q04695	Keratin, type I cytoskeletal 17 OS=Homo sapiens OX=9606 GN=KRT17 PE=1 SV=2	KRT17	3	8	12	5	4	8	5	2	2	1	1	1	9	10	3	5	9	14
Q8N1N4	Keratin, type II cytoskeletal 78 OS=Homo sapiens OX=9606 GN=KRT78 PE=1 SV=2	KRT78	1	3	18	4	5	7	1	3	1	1	0	2	10	9	9	9	7	12
P07814	Bifunctional glutamate/proline--tRNA ligase OS=Homo sapiens OX=9606 GN=EPRS1 PE=1 SV=5	EPRS1	0	4	4	0	1	0	3	2	3	2	3	3	17	9	11	14	12	12
P78527	DNA-dependent protein kinase catalytic subunit OS=Homo sapiens OX=9606 GN=PRKDC PE=1 SV=3	PRKDC	0	0	21	1	0	0	3	9	6	2	4	2	12	13	2	17	0	8
P50990,Q53HU0	T-complex protein 1 subunit theta OS=Homo sapiens OX=9606 GN=CCT8 PE=1 SV=4	CCT8	1	0	3	0	0	0	4	5	3	3	4	3	15	15	13	10	11	9
A0A024R1N4,P12956	ATP-dependent DNA helicase 2 subunit 1 OS=Homo sapiens OX=9606 GN=XRCC6 PE=3 SV=1	XRCC6	0	1	3	0	0	0	8	8	5	8	11	11	9	9	8	8	3	6
A0A0R4J2E8,A8MXP9,P43243	Matrin-3 OS=Homo sapiens OX=9606 GN=MATR3 PE=1 SV=1	MATR3	3	1	10	0	0	0	12	10	6	8	8	8	9	5	1	9	1	6
A0A384N6C2,A0A7I2V2T3,P12268	Inosine-5'-monophosphate dehydrogenase OS=Homo sapiens OX=9606 GN=IMPDH PE=2 SV=1	IMPDH2	3	2	1	0	1	0	0	0	1	0	1	0	19	6	12	17	17	17
B2R959	cDNA, FLJ94229, highly similar to Homo sapiens heterogeneous nuclear ribonucleoprotein L (HNRPL),mRNA OS=Homo sapiens OX=9606 PE=2 SV=1		1	2	7	1	1	1	10	7	5	6	6	7	8	9	3	9	6	6
P26599,P26599-2,P26599-3	Polypyrimidine tract-binding protein 1 OS=Homo sapiens OX=9606 GN=PTBP1 PE=1 SV=1	PTBP1	3	3	5	0	0	0	11	8	7	7	6	5	11	9	2	6	3	8
A0A024R1T9,P53396,Q4LE36	ATP-citrate synthase OS=Homo sapiens OX=9606 GN=ACLY PE=3 SV=1	ACLY	1	0	4	0	0	0	7	6	7	3	5	5	13	5	8	13	7	7
A8K690,P31948,V9HW72	cDNA FLJ76863, highly similar to Homo sapiens stress-induced-phosphoprotein 1 (Hsp70/Hsp90-organizing protein) (STIP1), mRNA OS=Homo sapiens OX=9606 PE=2 SV=1	STIP1	0	3	2	0	0	0	2	0	1	2	3	1	11	16	12	14	12	12
I0B0K8,P20930	Truncated profilaggrin OS=Homo sapiens OX=9606 GN=FLG PE=4 SV=1	FLG	1	3	6	1	1	2	1	2	0	0	1	3	27	10	7	8	8	9
P17987	T-complex protein 1 subunit alpha OS=Homo sapiens OX=9606 GN=TCP1 PE=1 SV=1	TCP1	0	2	1	0	0	0	4	3	3	4	4	2	10	12	13	12	10	9
Q0IIN1,Q7Z794	Keratin 77 OS=Homo sapiens OX=9606 GN=KRT77 PE=1 SV=1	KRT77	0	1	18	0	3	7	1	3	4	2	1	2	14	8	7	7	4	6
O14744	Protein arginine N-methyltransferase 5 OS=Homo sapiens OX=9606 GN=PRMT5 PE=1 SV=4	PRMT5	0	0	0	0	1	0	4	1	3	1	2	2	13	7	14	11	15	10
P04406,V9HVZ4	Glyceraldehyde-3-phosphate dehydrogenase OS=Homo sapiens OX=9606 GN=GAPDH PE=1 SV=3	GAPDH	4	4	6	1	2	3	1	4	4	8	2	2	11	8	6	5	6	7
P11021,V9HWB4	Endoplasmic reticulum chaperone BiP OS=Homo sapiens OX=9606 GN=HSPA5 PE=1 SV=2	HSPA5	5	9	12	1	1	0	2	2	0	1	1	1	12	6	7	8	7	9
P13797,Q53GY0	Plastin-3 OS=Homo sapiens OX=9606 GN=PLS3 PE=1 SV=4	PLS3	0	0	0	0	0	0	2	2	0	2	3	3	12	11	12	11	16	9
P04075,V9HWN7	Fructose-bisphosphate aldolase A OS=Homo sapiens OX=9606 GN=ALDOA PE=1 SV=2	ALDOA	10	5	8	0	0	2	1	0	0	20	3	0	4	10	5	5	5	4
P23396	40S ribosomal protein S3 OS=Homo sapiens OX=9606 GN=RPS3 PE=1 SV=2	RPS3	1	1	0	0	0	0	6	5	6	3	2	2	14	8	12	9	6	5
A0A494C0J7,Q08188	TGc domain-containing protein OS=Homo sapiens OX=9606 PE=3 SV=1	TGM3	2	2	10	2	2	5	0	3	1	0	0	0	8	9	9	9	9	8
Q96K68	cDNA FLJ14473 fis, clone MAMMA1001080, highly similar to Homo sapiens SNC73 protein (SNC73) mRNA OS=Homo sapiens OX=9606 PE=2 SV=1		0	2	5	1	0	2	0	1	2	1	4	3	9	10	9	10	10	9
A0A024RDL1,B2R9K8,P40227,Q59ET3	Chaperonin containing TCP1, subunit 6A (Zeta 1), isoform CRA_a OS=Homo sapiens OX=9606 GN=CCT6A PE=3 SV=1	CCT6A	2	1	4	1	0	0	2	7	3	2	3	0	7	7	13	8	10	7
B2R4C5,P61626	1,4-beta-N-acetylmuramidase C OS=Homo sapiens OX=9606 GN=LYZ PE=2 SV=1	LYZ	2	2	3	1	2	2	2	3	2	2	2	1	11	7	7	11	9	8
B2CIS9,P31944	Caspase 14, apoptosis-related cysteine peptidase OS=Homo sapiens OX=9606 GN=CASP14 PE=2 SV=1	CASP14	0	6	6	2	2	3	1	0	0	1	1	1	7	10	5	10	13	8
B4DN72,O43790	cDNA FLJ55910, highly similar to Keratin, type II cuticular Hb6 OS=Homo sapiens OX=9606 PE=2 SV=1	KRT86	6	5	25	0	3	7	0	0	0	15	0	0	0	4	0	1	1	9
E7EUU4	Eukaryotic translation initiation factor 4 gamma 1 OS=Homo sapiens OX=9606 GN=EIF4G1 PE=1 SV=1	EIF4G1	0	3	3	0	0	0	3	3	1	3	4	1	17	8	6	11	5	8
Q53HV2,Q99832,Q99832-3	T-complex protein 1 subunit eta (Fragment) OS=Homo sapiens OX=9606 PE=2 SV=1		0	3	2	3	1	0	3	2	2	2	3	3	12	9	6	8	9	7
A0A024R889,A0A384P5S9,Q13813,Q13813-3	Spectrin, alpha, non-erythrocytic 1 (Alpha-fodrin), isoform CRA_g OS=Homo sapiens OX=9606 GN=SPTAN1 PE=3 SV=1	SPTAN1	0	0	0	0	0	0	1	0	0	0	1	0	16	8	6	18	14	10
B0QY89,Q9Y262	Eukaryotic translation initiation factor 3 subunit L OS=Homo sapiens OX=9606 GN=EIF3L PE=1 SV=1	EIF3L	0	0	0	0	0	0	4	4	4	1	2	2	9	7	11	13	11	5
O15371,O15371-2,O15371-3	Eukaryotic translation initiation factor 3 subunit D OS=Homo sapiens OX=9606 GN=EIF3D PE=1 SV=1	EIF3D	0	0	0	0	0	0	2	2	3	0	1	1	12	12	13	10	8	8
Q8TDL5	BPI fold-containing family B member 1 OS=Homo sapiens OX=9606 GN=BPIFB1 PE=1 SV=1	BPIFB1	0	0	0	0	0	0	0	0	0	0	0	0	10	11	13	14	12	10
A0A024R5Z7,H0YMW4,P07355,P07355-2,V9HW65	Annexin OS=Homo sapiens OX=9606 GN=ANXA2 PE=2 SV=1	ANXA2	1	1	8	1	1	2	0	1	2	2	0	1	12	6	9	6	6	10
A0A0S2Z4A5,P33993	DNA replication licensing factor MCM7 (Fragment) OS=Homo sapiens OX=9606 GN=MCM7 PE=2 SV=1	MCM7	0	0	0	0	0	0	6	9	1	5	3	4	7	7	6	14	3	4
A0A384MTR5,B5BUB1,Q9Y265	RuvB-like helicase OS=Homo sapiens OX=9606 PE=2 SV=1	RUVBL1	1	0	4	0	0	0	4	3	1	4	3	3	10	10	8	6	5	7
O43390	Heterogeneous nuclear ribonucleoprotein R OS=Homo sapiens OX=9606 GN=HNRNPR PE=1 SV=1	HNRNPR	2	2	0	0	0	0	9	5	6	8	7	8	4	5	3	5	1	4
P68371,Q8IZ29	Tubulin beta-4B chain OS=Homo sapiens OX=9606 GN=TUBB4B PE=1 SV=1	TUBB4B	0	2	1	2	0	0	5	6	2	4	5	3	10	6	7	5	7	4
A0A140VJY2,Q12931,Q12931-2	Testicular tissue protein Li 209 OS=Homo sapiens OX=9606 PE=2 SV=1	TRAP1	1	4	5	0	0	0	2	2	0	2	0	0	8	9	11	7	8	9
P25705,V9HW26	ATP synthase subunit alpha, mitochondrial OS=Homo sapiens OX=9606 GN=ATP5F1A PE=1 SV=1	ATP5F1A	0	0	3	0	0	0	3	3	2	3	0	0	10	11	11	6	9	7
A0A024R1A3,P22314	Ubiquitin-activating enzyme E1 OS=Homo sapiens OX=9606 GN=UBE1 PE=2 SV=1	UBA1	5	1	2	2	0	0	3	2	5	4	4	1	10	2	6	10	4	6
O75533	Splicing factor 3B subunit 1 OS=Homo sapiens OX=9606 GN=SF3B1 PE=1 SV=3	SF3B1	0	1	2	0	0	0	7	3	3	8	7	1	2	8	2	16	1	6
A0A6Q8PFJ0	Prelamin-A/C OS=Homo sapiens OX=9606 GN=LMNA PE=1 SV=1	LMNA	0	0	11	0	0	0	3	4	2	8	5	1	6	7	2	9	1	4
A0A384ME17,P49411	Elongation factor Tu OS=Homo sapiens OX=9606 GN=TUFM PE=1 SV=1	TUFM	4	2	4	0	0	0	4	1	3	1	2	2	9	7	6	5	7	5
A0A7I2V430,A0A7I2V4F0,A3RJH1,Q92499	ATP-dependent RNA helicase DDX1 OS=Homo sapiens OX=9606 GN=DDX1 PE=4 SV=1	DDX1	2	0	1	0	0	0	4	6	2	3	3	3	9	5	8	8	4	4
P13646	Keratin, type I cytoskeletal 13 OS=Homo sapiens OX=9606 GN=KRT13 PE=1 SV=4	KRT13	0	0	15	0	0	5	0	11	0	0	0	0	13	11	2	1	2	2
A0A140VK00,P25311	Testicular tissue protein Li 227 OS=Homo sapiens OX=9606 PE=2 SV=1	AZGP1	2	2	7	0	0	1	0	0	2	0	0	0	11	6	6	7	8	7
A0A024QZD5,A8KAQ5,P08621	U1 small nuclear ribonucleoprotein 70 kDa OS=Homo sapiens OX=9606 GN=SNRP70 PE=4 SV=1	SNRNP70	2	3	4	0	0	3	1	1	1	1	2	2	3	10	6	13	0	6
A0A0S2Z4T1,B2R7C5,P25205	DNA helicase (Fragment) OS=Homo sapiens OX=9606 GN=MCM3 PE=2 SV=1	MCM3	2	0	0	0	0	0	1	4	5	4	3	3	10	6	3	10	2	5
B4E0X8,Q96AE4	cDNA FLJ61021, highly similar to Far upstream element-binding protein 1 OS=Homo sapiens OX=9606 PE=2 SV=1	FUBP1	0	4	5	0	0	0	5	2	4	8	8	6	3	6	1	2	0	4
P55072,V9HW80	Transitional endoplasmic reticulum ATPase OS=Homo sapiens OX=9606 GN=VCP PE=1 SV=4	VCP	6	3	6	0	0	0	2	2	1	1	2	2	3	4	5	9	8	4
A0A2Z6ATB6,Q16643,Q16643-3	Drebrin A OS=Homo sapiens OX=9606 GN=DBN1 PE=2 SV=1	DBN1	0	1	0	1	0	0	0	0	0	1	2	0	7	7	8	9	11	10
B2ZZ89,Q01082,Q01082-2,Q01082-3	Spectrin beta chain OS=Homo sapiens OX=9606 GN=SPTBN1 PE=2 SV=1	SPTBN1	0	1	2	0	0	1	0	0	0	0	0	1	15	4	8	14	7	3
A0A0S2Z4Z0,Q96PK6	RNA binding motif protein 14 isoform 1 (Fragment) OS=Homo sapiens OX=9606 GN=RBM14 PE=2 SV=1	RBM14	0	0	2	0	0	0	9	8	9	9	9	5	0	1	0	3	0	0
A0A0S2Z4G4,B2RDE1,P06753-2	Tropomyosin 3 isoform 1 (Fragment) OS=Homo sapiens OX=9606 GN=TPM3 PE=2 SV=1	TPM3	1	0	0	0	0	0	0	0	0	12	0	0	3	6	7	7	11	7
P26641,Q53YD7	Elongation factor 1-gamma OS=Homo sapiens OX=9606 GN=EEF1G PE=1 SV=3	EEF1G	3	1	2	0	0	0	2	1	0	1	3	2	9	9	5	6	5	5
H3BPK7,P49588	Alanine--tRNA ligase OS=Homo sapiens OX=9606 GN=AARS1 PE=1 SV=4	AARS1	7	0	0	0	0	0	1	0	1	0	1	1	9	4	8	11	4	5
P36578,Q59GY2	60S ribosomal protein L4 OS=Homo sapiens OX=9606 GN=RPL4 PE=1 SV=5	RPL4	1	1	2	0	0	2	1	2	2	0	2	0	9	8	7	3	5	7
Q7L2E3	ATP-dependent RNA helicase DHX30 OS=Homo sapiens OX=9606 GN=DHX30 PE=1 SV=1	DHX30	0	1	1	0	0	0	2	4	0	0	0	1	12	9	11	6	1	4
Q6FI13	Histone H2A type 2-A OS=Homo sapiens OX=9606 GN=H2AC18 PE=1 SV=3	H2AC18	1	1	3	3	0	1	5	4	7	5	5	4	2	2	1	3	2	1
P06576,V9HW31	ATP synthase subunit beta, mitochondrial OS=Homo sapiens OX=9606 GN=ATP5F1B PE=1 SV=3	ATP5F1B	3	1	4	1	0	0	2	3	0	2	2	0	7	5	7	3	7	2
P35580-5	Isoform 5 of Myosin-10 OS=Homo sapiens OX=9606 GN=MYH10	MYH10	1	1	4	0	0	6	0	1	1	1	0	0	7	5	1	13	2	6
Q07666	KH domain-containing, RNA-binding, signal transduction-associated protein 1 OS=Homo sapiens OX=9606 GN=KHDRBS1 PE=1 SV=1	KHDRBS1	3	3	3	0	0	0	4	5	3	8	3	3	1	4	2	3	0	4
Q15323	Keratin, type I cuticular Ha1 OS=Homo sapiens OX=9606 GN=KRT31 PE=1 SV=3	KRT31	3	0	13	0	2	5	1	0	1	17	0	0	0	2	0	0	0	5
Q8N5Z7	60S ribosomal protein L6 OS=Homo sapiens OX=9606 GN=RPL6 PE=1 SV=1	RPL6	0	0	1	0	0	2	5	3	2	3	1	2	8	8	3	5	2	3
B2RBR9,Q14974	cDNA, FLJ95650, highly similar to Homo sapiens karyopherin (importin) beta 1 (KPNB1), mRNA OS=Homo sapiens OX=9606 PE=2 SV=1	KPNB1	4	1	1	0	0	0	2	2	0	1	0	1	4	8	7	7	4	5
P01833	Polymeric immunoglobulin receptor OS=Homo sapiens OX=9606 GN=PIGR PE=1 SV=4	PIGR	0	0	0	0	0	0	0	0	0	0	0	0	9	5	9	11	8	5
A0A0S2Z3G9,O43707	Actinin alpha 4 isoform 1 (Fragment) OS=Homo sapiens OX=9606 GN=ACTN4 PE=2 SV=1	ACTN4	1	1	1	0	0	0	0	1	1	5	2	0	9	5	2	11	5	2
P19013	Keratin, type II cytoskeletal 4 OS=Homo sapiens OX=9606 GN=KRT4 PE=1 SV=5	KRT4	0	1	16	0	0	1	0	13	0	0	0	0	2	11	1	0	0	1
Q9NZT1	Calmodulin-like protein 5 OS=Homo sapiens OX=9606 GN=CALML5 PE=1 SV=2	CALML5	0	0	1	1	0	1	3	2	3	1	1	3	7	4	4	5	7	3
A0A024RDF4,Q14103-3	Heterogeneous nuclear ribonucleoprotein D (AU-rich element RNA binding protein 1, 37kDa), isoform CRA_e OS=Homo sapiens OX=9606 GN=HNRPD PE=4 SV=1	HNRNPD	1	3	2	0	0	0	4	3	5	3	3	4	4	5	2	3	1	2
A0A087WVQ6,Q00610,Q00610-2	Clathrin heavy chain OS=Homo sapiens OX=9606 GN=CLTC PE=1 SV=1	CLTC	0	0	3	1	0	0	2	2	1	3	2	0	10	5	5	5	3	3
Q96EY7	Pentatricopeptide repeat domain-containing protein 3, mitochondrial OS=Homo sapiens OX=9606 GN=PTCD3 PE=1 SV=3	PTCD3	0	0	0	0	0	0	2	3	2	0	0	1	8	8	10	3	3	5
A0A075B6Z2	T cell receptor alpha joining 56 (Fragment) OS=Homo sapiens OX=9606 GN=TRAJ56 PE=4 SV=1	TRAJ56	3	2	3	2	2	2	2	3	3	4	3	3	2	2	2	2	2	2
P05089,P05089-2	Arginase-1 OS=Homo sapiens OX=9606 GN=ARG1 PE=1 SV=2	ARG1	0	0	5	1	0	2	0	4	1	2	2	1	7	4	4	4	2	5
P54136	Arginine--tRNA ligase, cytoplasmic OS=Homo sapiens OX=9606 GN=RARS1 PE=1 SV=2	RARS1	1	0	0	0	0	0	0	1	0	0	0	0	6	5	13	5	6	7
Q6KB66	Keratin, type II cytoskeletal 80 OS=Homo sapiens OX=9606 GN=KRT80 PE=1 SV=2	KRT80	1	2	8	1	2	4	1	0	1	1	1	0	5	4	3	3	0	7
A8KAP3,Q15029,Q15029-3,Q6IBM8	116 kDa U5 small nuclear ribonucleoprotein component OS=Homo sapiens OX=9606 PE=2 SV=1	EFTUD2	0	0	0	0	0	0	4	4	8	4	5	3	4	0	0	8	1	2
Q6UWP8	Suprabasin OS=Homo sapiens OX=9606 GN=SBSN PE=1 SV=2	SBSN	2	1	3	0	0	3	0	0	0	0	0	0	5	4	4	5	6	10
Q9Y230	RuvB-like 2 OS=Homo sapiens OX=9606 GN=RUVBL2 PE=1 SV=3	RUVBL2	1	1	1	0	0	0	1	2	1	1	0	2	10	3	8	6	3	3
A2RUM7,P46777	Ribosomal protein L5 OS=Homo sapiens OX=9606 GN=RPL5 PE=2 SV=1	RPL5	0	4	0	0	0	0	2	1	1	1	1	0	13	6	4	4	1	4
P02686-3	Isoform 3 of Myelin basic protein OS=Homo sapiens OX=9606 GN=MBP	MBP	4	2	2	0	0	0	10	3	5	0	0	0	6	6	4	0	0	0
B0AZN7	cDNA, FLJ79477, highly similar to Protein-glutamine gamma-glutamyltransferase K OS=Homo sapiens OX=9606 PE=2 SV=1	TGM3	0	0	8	2	1	4	0	2	0	0	0	0	6	3	4	3	3	5
P14625,Q5CAQ5,V9HWP2	Endoplasmin OS=Homo sapiens OX=9606 GN=HSP90B1 PE=1 SV=1	HSP90B1	6	2	2	1	2	2	1	1	0	0	1	1	4	4	5	5	3	1
P01040	Cystatin-A OS=Homo sapiens OX=9606 GN=CSTA PE=1 SV=1	CSTA	0	2	10	1	0	5	0	2	1	0	0	1	3	4	0	3	4	4
Q71RH4	FP1047 OS=Homo sapiens OX=9606 PE=2 SV=1		2	1	1	0	0	0	1	0	0	0	0	0	8	10	3	5	7	2
A0A024R8U5,Q01130,Q53FN0	Serine/arginine-rich splicing factor 2 OS=Homo sapiens OX=9606 GN=SFRS2 PE=3 SV=1	SRSF2	0	2	4	0	0	0	3	3	1	3	2	2	3	5	1	3	2	5
A0A024R952,Q13835-2	Plakophilin 1 (Ectodermal dysplasia/skin fragility syndrome), isoform CRA_a OS=Homo sapiens OX=9606 GN=PKP1 PE=3 SV=1	PKP1	0	1	9	0	0	3	0	1	0	1	0	0	3	6	2	4	3	6
A0A0S2Z471	Creatine kinase (Fragment) OS=Homo sapiens OX=9606 GN=CKB PE=2 SV=1	CKB	1	0	3	2	1	1	4	3	2	5	5	3	2	3	1	1	1	1
A0A384MR33,Q14683	Structural maintenance of chromosomes protein OS=Homo sapiens OX=9606 GN=SMC1L1 PE=2 SV=1	SMC1A	0	0	1	0	0	0	2	3	2	1	1	1	10	8	0	8	1	1
A0A384P5Q0,P04040	Catalase OS=Homo sapiens OX=9606 PE=2 SV=1	CAT	0	1	3	2	1	2	0	0	0	0	0	0	7	5	5	5	4	4
B2R6J2,P15311,Q6NUR7	cDNA, FLJ92973, highly similar to Homo sapiens villin 2 (ezrin) (VIL2), mRNA OS=Homo sapiens OX=9606 PE=2 SV=1	EZR	4	1	2	0	0	0	2	1	0	0	0	0	6	4	5	7	4	3
A0A7I2V3I0,P60228,Q6IAX5	Eukaryotic translation initiation factor 3 subunit E OS=Homo sapiens OX=9606 GN=EIF3E PE=4 SV=1	EIF3E	0	0	2	0	0	0	0	2	0	1	0	0	6	6	8	6	3	4
P11388,P11388-2,P11388-3,P11388-4	DNA topoisomerase 2-alpha OS=Homo sapiens OX=9606 GN=TOP2A PE=1 SV=3	TOP2A	0	0	4	0	0	0	3	3	3	2	3	2	7	5	0	5	0	1
Q15393	Splicing factor 3B subunit 3 OS=Homo sapiens OX=9606 GN=SF3B3 PE=1 SV=4	SF3B3	0	0	1	0	0	0	0	0	1	1	3	1	6	4	3	9	2	7
Q2NL82	Pre-rRNA-processing protein TSR1 homolog OS=Homo sapiens OX=9606 GN=TSR1 PE=1 SV=1	TSR1	0	0	0	0	0	0	2	2	0	1	2	2	12	5	6	5	0	1
O75643	U5 small nuclear ribonucleoprotein 200 kDa helicase OS=Homo sapiens OX=9606 GN=SNRNP200 PE=1 SV=2	SNRNP200	0	0	1	0	0	0	2	5	3	2	1	2	4	6	0	9	0	2
A0A024RBH2,Q07065	Cytoskeleton-associated protein 4, isoform CRA_c OS=Homo sapiens OX=9606 GN=CKAP4 PE=4 SV=1	CKAP4	0	1	1	0	0	0	2	2	1	0	1	0	5	6	9	3	3	2
E7DVW5,Q01469	Fatty acid binding protein 5 (Psoriasis-associated) OS=Homo sapiens OX=9606 GN=FABP5 PE=3 SV=1	FABP5	0	0	1	0	0	0	2	1	2	1	0	2	4	4	4	5	6	4
P13010	X-ray repair cross-complementing protein 5 OS=Homo sapiens OX=9606 GN=XRCC5 PE=1 SV=3	XRCC5	0	0	0	0	0	0	3	6	4	2	2	2	5	1	2	5	1	3
P41252,Q59G75	Isoleucine--tRNA ligase, cytoplasmic OS=Homo sapiens OX=9606 GN=IARS1 PE=1 SV=2	IARS1	0	0	1	0	0	0	0	2	0	1	1	0	8	4	7	6	2	4
P54886,P54886-2	Delta-1-pyrroline-5-carboxylate synthase OS=Homo sapiens OX=9606 GN=ALDH18A1 PE=1 SV=2	ALDH18A1	2	0	0	0	0	0	3	2	1	3	3	4	3	3	3	8	1	0
Q03252	Lamin-B2 OS=Homo sapiens OX=9606 GN=LMNB2 PE=1 SV=4	LMNB2	0	0	2	0	0	0	4	4	2	5	2	2	2	6	1	5	0	1
A0A286YF22,O43175	D-3-phosphoglycerate dehydrogenase OS=Homo sapiens OX=9606 GN=PHGDH PE=1 SV=1	PHGDH	1	1	2	0	0	0	0	0	0	0	0	0	8	5	7	3	4	4
Q08554-2,Q9HB00	Isoform 1B of Desmocollin-1 OS=Homo sapiens OX=9606 GN=DSC1	DSC1	0	3	11	0	0	3	0	1	0	0	0	1	1	3	2	2	1	7
Q13283,Q5U0Q1,Q6FI03	Ras GTPase-activating protein-binding protein 1 OS=Homo sapiens OX=9606 GN=G3BP1 PE=1 SV=1	G3BP1	1	1	0	0	0	0	1	2	2	1	1	1	3	7	7	1	4	3
Q6P2Q9	Pre-mRNA-processing-splicing factor 8 OS=Homo sapiens OX=9606 GN=PRPF8 PE=1 SV=2	PRPF8	0	0	2	0	0	1	2	5	3	1	0	0	6	4	0	11	0	0
Q3SY84	Keratin, type II cytoskeletal 71 OS=Homo sapiens OX=9606 GN=KRT71 PE=1 SV=3	KRT71	0	0	5	0	0	2	1	2	2	2	3	2	3	2	0	4	3	3
Q6P5S8	IGK@ protein OS=Homo sapiens OX=9606 GN=IGK@ PE=1 SV=1	IGK@	0	0	3	0	0	0	0	0	0	0	0	0	6	5	5	5	6	4
A0A087WVM4,B7ZM99,Q6UB35	Formyltetrahydrofolate synthetase OS=Homo sapiens OX=9606 GN=MTHFD1L PE=1 SV=1	MTHFD1L	1	1	0	0	0	0	0	0	1	0	1	0	9	4	5	6	2	3
P62241,Q5JR94	40S ribosomal protein S8 OS=Homo sapiens OX=9606 GN=RPS8 PE=1 SV=2	RPS8	0	1	0	0	0	0	0	0	2	1	1	0	6	6	6	6	2	2
Q9BXP5,Q9BXP5-2,Q9BXP5-3,Q9BXP5-4,Q9BXP5-5	Serrate RNA effector molecule homolog OS=Homo sapiens OX=9606 GN=SRRT PE=1 SV=1	SRRT	0	2	1	0	0	0	0	1	1	1	0	1	6	3	2	8	3	4
Q9Y5B9	FACT complex subunit SPT16 OS=Homo sapiens OX=9606 GN=SUPT16H PE=1 SV=1	SUPT16H	0	1	4	0	0	0	2	4	4	5	1	1	5	3	0	3	0	0
A0A024RB99,P34897,P34897-3,Q53ET4,Q5HYG8,V9HW06	Serine hydroxymethyltransferase OS=Homo sapiens OX=9606 GN=SHMT2 PE=3 SV=1	SHMT2	1	2	2	0	0	0	1	1	1	0	0	0	5	5	7	2	2	3
A0A024RCN6,A0A1U9X9C1,A0A1U9X9C4,A0A1U9X9C8,A0A1U9X9D5,P26640	Valyl-tRNA synthetase OS=Homo sapiens OX=9606 GN=VARS PE=1 SV=1	VARS1	0	0	1	0	0	0	1	0	2	1	1	1	5	3	5	5	4	3
A0A494C1K3	General transcription factor II-I OS=Homo sapiens OX=9606 GN=GTF2I PE=1 SV=1	GTF2I	0	0	5	0	0	0	2	4	1	2	0	3	5	3	1	6	0	0
Q13435	Splicing factor 3B subunit 2 OS=Homo sapiens OX=9606 GN=SF3B2 PE=1 SV=2	SF3B2	0	3	2	0	0	0	1	2	1	2	1	0	9	2	0	7	0	2
Q14566	DNA replication licensing factor MCM6 OS=Homo sapiens OX=9606 GN=MCM6 PE=1 SV=1	MCM6	0	0	0	0	0	0	2	2	1	1	3	4	5	3	3	7	0	1
Q9Y2W1	Thyroid hormone receptor-associated protein 3 OS=Homo sapiens OX=9606 GN=THRAP3 PE=1 SV=2	THRAP3	0	0	4	0	0	0	3	2	0	2	1	1	4	4	2	6	0	3
A0A0B4J1W3,B2RBE5,Q9BXJ9	N-alpha-acetyltransferase 15, NatA auxiliary subunit OS=Homo sapiens OX=9606 GN=NAA15 PE=1 SV=1	NAA15	0	0	0	0	0	0	1	1	1	0	0	0	8	3	6	8	1	2
A0A384NKW7,P55060,P55060-3	Chromosome segregation 1-like protein OS=Homo sapiens OX=9606 PE=2 SV=1	CSE1L	2	0	1	0	0	0	1	0	0	1	0	1	9	4	2	6	2	2
Q8N1G4	Leucine-rich repeat-containing protein 47 OS=Homo sapiens OX=9606 GN=LRRC47 PE=1 SV=1	LRRC47	0	0	0	0	0	0	3	1	0	0	2	1	5	4	8	4	2	1
A0A5C2GRU1	IG c224_light_IGKV4-1_IGKJ1 (Fragment) OS=Homo sapiens OX=9606 PE=2 SV=1		2	3	1	1	2	1	1	2	2	1	3	2	2	1	2	1	1	2
A0A7I2V351,A0A7I2V3Z3,A0A7I2V487,A0A7I2YQE1,A8K7D9,P52292,Q7Z726	Importin subunit alpha-1 OS=Homo sapiens OX=9606 GN=KPNA2 PE=4 SV=1	KPNA2	0	1	0	0	0	0	3	1	1	2	0	0	6	4	4	2	4	2
B3KXA2	Metavinculin OS=Homo sapiens OX=9606 PE=2 SV=1		0	1	2	0	0	0	3	2	0	0	0	0	3	4	3	6	5	1
P78386	Keratin, type II cuticular Hb5 OS=Homo sapiens OX=9606 GN=KRT85 PE=1 SV=1	KRT85	4	0	9	0	0	0	0	0	0	14	0	0	0	1	0	0	0	2
A0A0A0MTS7,D3DPG0,Q8WZ42-12	Titin OS=Homo sapiens OX=9606 GN=TTN PE=1 SV=1	TTN	0	0	0	0	0	0	0	0	0	29	0	0	0	0	0	0	0	0
A0A1S5UZ07,Q9Y490	Talin-1 OS=Homo sapiens OX=9606 GN=TLN1 PE=2 SV=1	TLN1	0	1	2	0	0	0	0	2	2	0	1	0	10	3	3	4	0	1
A0A384MTQ3,P23526	Adenosylhomocysteinase OS=Homo sapiens OX=9606 PE=2 SV=1	AHCY	1	1	3	0	0	0	1	1	0	1	1	1	4	3	3	3	3	3
A0A590UJP7,A8K588,Q13247,Q13247-3	Serine/arginine-rich-splicing factor 6 OS=Homo sapiens OX=9606 GN=SRSF6 PE=1 SV=1	SRSF6	0	1	5	0	0	0	1	1	1	1	2	3	3	2	2	3	1	3
A0A7I2V3U3,A0A7I2YQC8,A0A7I2YQF8,A0A7I2YQT9,Q13347,Q5U0F4	Eukaryotic translation initiation factor 3 subunit I OS=Homo sapiens OX=9606 GN=EIF3I PE=4 SV=1	EIF3I	0	0	0	0	0	0	1	2	2	1	1	1	5	4	4	4	2	2
A8K7V1,B3KY12,Q12874	cDNA FLJ78053, highly similar to Homo sapiens splicing factor 3a, subunit 3, 60kDa (SF3A3), mRNA OS=Homo sapiens OX=9606 PE=2 SV=1	SF3A3	0	0	0	0	0	0	2	2	3	2	0	1	5	7	1	3	1	2
E7EVA0	Microtubule-associated protein OS=Homo sapiens OX=9606 GN=MAP4 PE=1 SV=1	MAP4	1	4	1	0	0	0	1	2	1	1	2	1	4	2	5	2	1	1
E9PK91,Q9NYF8,Q9NYF8-2,Q9NYF8-3	Bcl-2-associated transcription factor 1 OS=Homo sapiens OX=9606 GN=BCLAF1 PE=1 SV=1	BCLAF1	0	0	3	0	0	0	1	2	0	1	1	1	2	3	1	9	1	4
P04843,Q53EP4,Q6IBR0,Q96HX3	Dolichyl-diphosphooligosaccharide--protein glycosyltransferase subunit 1 OS=Homo sapiens OX=9606 GN=RPN1 PE=1 SV=1	RPN1	2	2	2	0	0	0	3	3	1	2	2	3	3	1	0	2	1	2
P42166	Lamina-associated polypeptide 2, isoform alpha OS=Homo sapiens OX=9606 GN=TMPO PE=1 SV=2	TMPO	1	0	0	0	0	0	5	4	2	3	4	3	2	2	0	3	0	0
Q13200	26S proteasome non-ATPase regulatory subunit 2 OS=Homo sapiens OX=9606 GN=PSMD2 PE=1 SV=3	PSMD2	3	1	0	0	0	0	1	1	0	2	1	1	3	5	1	6	3	1
Q71DI3	Histone H3.2 OS=Homo sapiens OX=9606 GN=H3C15 PE=1 SV=3	H3C13	1	1	1	3	0	1	4	3	2	2	3	1	1	1	0	1	1	3
A0A024R0E2,A0A024R0K2,O75534,O75534-2,O75534-3,O75534-4,Q9GZV0	Cold shock domain containing E1, RNA-binding, isoform CRA_a OS=Homo sapiens OX=9606 GN=CSDE1 PE=4 SV=1		0	0	1	0	0	0	1	0	0	0	0	0	5	4	4	7	3	3
A0A024R4E5,Q00341	High density lipoprotein binding protein (Vigilin), isoform CRA_a OS=Homo sapiens OX=9606 GN=HDLBP PE=1 SV=1	HDLBP	0	0	2	0	0	0	1	1	0	1	1	0	5	3	4	8	1	1
B2RDQ3,P62995,Q8N1H4	cDNA, FLJ96718, highly similar to Homo sapiens splicing factor, arginine/serine-rich 10 (transformer 2 homolog, Drosophila) (SFRS10), mRNA OS=Homo sapiens OX=9606 PE=2 SV=1	TRA2B	0	0	0	0	0	0	4	2	1	1	1	2	3	5	0	6	0	3
B4DMF5,B4E0N9,E9KL48,P00367	Glutamate dehydrogenase OS=Homo sapiens OX=9606 PE=2 SV=1	GLUD1	0	0	0	0	0	0	0	0	0	0	0	0	1	6	2	3	9	7
P15880	40S ribosomal protein S2 OS=Homo sapiens OX=9606 GN=RPS2 PE=1 SV=2	RPS2	2	1	1	3	1	1	2	2	1	1	1	1	3	3	0	1	2	2
P41091	Eukaryotic translation initiation factor 2 subunit 3 OS=Homo sapiens OX=9606 GN=EIF2S3 PE=1 SV=3	EIF2S3	0	0	0	0	0	0	1	2	1	0	0	1	5	4	4	4	3	3
P48643,V9HW37	T-complex protein 1 subunit epsilon OS=Homo sapiens OX=9606 GN=CCT5 PE=1 SV=1	CCT5	1	1	2	1	0	0	1	1	0	0	0	0	6	2	4	4	2	3
P78344	Eukaryotic translation initiation factor 4 gamma 2 OS=Homo sapiens OX=9606 GN=EIF4G2 PE=1 SV=1	EIF4G2	1	0	0	0	0	0	1	1	1	1	1	0	10	4	2	4	0	2
Q15365,Q53SS8	Poly(rC)-binding protein 1 OS=Homo sapiens OX=9606 GN=PCBP1 PE=1 SV=2	PCBP1	3	3	3	0	0	0	1	1	1	1	2	1	4	2	0	2	3	1
Q5BKZ1	DBIRD complex subunit ZNF326 OS=Homo sapiens OX=9606 GN=ZNF326 PE=1 SV=2	ZNF326	1	0	2	0	0	0	4	2	4	5	3	3	1	1	0	2	0	0
Q6PKG0	La-related protein 1 OS=Homo sapiens OX=9606 GN=LARP1 PE=1 SV=2	LARP1	0	0	0	0	0	0	1	1	0	0	0	0	5	5	7	6	1	2
Q96P63-2	Isoform 2 of Serpin B12 OS=Homo sapiens OX=9606 GN=SERPINB12	SERPINB12	0	0	3	0	0	0	1	1	1	0	1	1	7	0	2	3	3	5
A0A024R2L6,A0A0C4DG17,C9J9K3,P08865	40S ribosomal protein SA OS=Homo sapiens OX=9606 GN=RPSA PE=3 SV=1	RPSA	0	0	1	0	0	0	4	4	2	4	0	1	2	3	2	2	1	1
A0A024R4Z6,Q08945	FACT complex subunit SSRP1 OS=Homo sapiens OX=9606 GN=SSRP1 PE=3 SV=1	SSRP1	0	0	1	0	0	0	2	2	1	1	3	5	3	1	1	6	0	1
A0A6Q8PFM5,A0A6Q8PG15,A0A7I2PK44,O95831,O95831-3	Apoptosis-inducing factor 1, mitochondrial OS=Homo sapiens OX=9606 GN=AIFM1 PE=1 SV=1	AIFM1	1	1	0	0	0	0	0	1	1	0	0	0	5	4	6	3	4	1
B7Z8Z6,P49736	DNA replication licensing factor MCM2 OS=Homo sapiens OX=9606 PE=2 SV=1	MCM2	0	0	0	0	0	0	2	3	4	2	2	1	4	2	1	4	0	2
P60174,P60174-3,Q53HE2,V9HWK1	Triosephosphate isomerase OS=Homo sapiens OX=9606 GN=TPI1 PE=1 SV=4	TPI1	1	1	2	2	1	1	1	0	0	7	0	1	1	1	2	1	3	2
A0A024R8W0,P38919	RNA helicase OS=Homo sapiens OX=9606 GN=DDX48 PE=3 SV=1	EIF4A3	1	0	1	0	0	0	2	1	1	1	2	1	3	3	1	6	1	2
A0A024RDR0,P09429	High mobility group protein 1 OS=Homo sapiens OX=9606 GN=HMGB1 PE=3 SV=1	HMGB1	0	0	2	0	0	0	4	3	1	2	1	2	1	4	1	2	0	3
P00338,P00338-3,V9HWB9	L-lactate dehydrogenase A chain OS=Homo sapiens OX=9606 GN=LDHA PE=1 SV=2	LDHA	1	2	3	0	0	2	1	1	0	3	1	0	1	2	3	1	3	2
P29508	Serpin B3 OS=Homo sapiens OX=9606 GN=SERPINB3 PE=1 SV=2	SERPINB3	1	1	5	0	0	2	1	0	0	0	0	0	3	2	3	2	3	3
P46783	40S ribosomal protein S10 OS=Homo sapiens OX=9606 GN=RPS10 PE=1 SV=1	RPS10	0	0	0	0	0	0	4	3	1	0	2	1	3	3	3	3	1	2
A0A024RAQ1,P16989	Cold shock domain protein A, isoform CRA_a OS=Homo sapiens OX=9606 GN=CSDA PE=4 SV=1	YBX3	0	0	0	0	0	0	0	1	1	0	0	0	5	5	4	4	3	2
A0A090N7X1,A0A090N7Y2,Q9UG63,Q9UG63-2	ATP-binding cassette, sub-family F (GCN20), member 2 OS=Homo sapiens OX=9606 GN=ABCF2 PE=4 SV=1	ABCF2	0	0	0	0	0	0	2	1	1	0	0	0	7	2	4	4	2	2
A0A0A0MSI0,A0A384NPQ2,Q06830	Peroxiredoxin-1 (Fragment) OS=Homo sapiens OX=9606 GN=PRDX1 PE=1 SV=1	PRDX1	2	2	4	0	0	1	0	1	1	0	0	2	2	1	4	2	2	1
A0A384MEG1,B3KTA3,Q16658	Fascin OS=Homo sapiens OX=9606 PE=2 SV=1	FSCN1	0	0	0	0	0	0	0	2	0	1	0	0	4	5	4	3	5	1
J3KTL2,Q07955	Serine/arginine-rich splicing factor 1 OS=Homo sapiens OX=9606 GN=SRSF1 PE=1 SV=1	SRSF1	1	0	1	0	0	0	1	2	0	2	2	2	2	4	0	3	1	4
O60506	Heterogeneous nuclear ribonucleoprotein Q OS=Homo sapiens OX=9606 GN=SYNCRIP PE=1 SV=2	SYNCRIP	0	0	0	0	0	0	2	1	0	0	1	0	2	5	3	4	4	3
Q9Y2L1	Exosome complex exonuclease RRP44 OS=Homo sapiens OX=9606 GN=DIS3 PE=1 SV=2	DIS3	0	0	0	0	0	0	3	3	5	0	3	2	3	2	1	3	0	0
A8K492,P56192	Methionine--tRNA ligase, cytoplasmic OS=Homo sapiens OX=9606 PE=2 SV=1	MARS1	2	1	1	0	0	0	0	0	0	0	0	0	3	3	4	3	3	4
P04259	Keratin, type II cytoskeletal 6B OS=Homo sapiens OX=9606 GN=KRT6B PE=1 SV=5	KRT6B	0	0	2	0	1	3	0	0	2	3	1	0	3	2	2	2	2	1
Q13547,Q6IT96	Histone deacetylase 1 OS=Homo sapiens OX=9606 GN=HDAC1 PE=1 SV=1	HDAC1	0	0	0	0	0	0	1	1	2	0	2	1	3	3	2	5	2	2
Q99729-3	Isoform 3 of Heterogeneous nuclear ribonucleoprotein A/B OS=Homo sapiens OX=9606 GN=HNRNPAB	HNRNPAB	2	1	0	0	0	0	2	1	2	2	2	2	2	3	1	3	0	1
A0A024R1U0,P46060	Ran GTPase activating protein 1, isoform CRA_d OS=Homo sapiens OX=9606 GN=RANGAP1 PE=4 SV=1	RANGAP1	0	0	0	0	0	0	1	2	0	0	0	0	3	3	5	4	2	3
A0A024R534,O94776	Metastasis associated 1 family, member 2, isoform CRA_a OS=Homo sapiens OX=9606 GN=MTA2 PE=4 SV=1	MTA2	0	0	1	0	0	0	1	1	1	0	1	1	6	2	0	7	1	1
A0A024R7U6,A0A3B3IT92,B3KMX0,P33991	DNA helicase OS=Homo sapiens OX=9606 GN=MCM4 PE=3 SV=1	MCM4	0	0	0	0	0	0	2	2	3	2	2	2	3	3	0	4	0	0
A0A024RDQ0,A0A024RDS1,Q92598,Q92598-2,Q92598-3	Heat shock 110 kDa protein OS=Homo sapiens OX=9606 GN=HSPH1 PE=3 SV=1	HSPH1	2	1	0	1	0	0	0	0	0	0	0	0	5	1	3	6	2	2
A0A0S2Z491,A0A7I2V5S2,P06748	Nucleophosmin (Fragment) OS=Homo sapiens OX=9606 GN=NPM1 PE=2 SV=1	NPM1	5	4	2	0	0	0	1	1	1	0	0	0	2	2	2	2	1	0
A0A0S2Z4R1,A0A6Q8PFX2,P54577	Tyrosine--tRNA ligase (Fragment) OS=Homo sapiens OX=9606 GN=YARS PE=2 SV=1	YARS1	0	2	1	0	0	0	1	0	0	1	0	0	1	6	4	2	3	2
A0A384NPU5,Q15084,Q15084-2,Q15084-3,Q15084-4,Q15084-5	Protein disulfide-isomerase A6 OS=Homo sapiens OX=9606 PE=2 SV=1	PDIA6	4	2	2	0	0	0	0	2	0	0	0	1	1	2	2	2	3	2
A0A590UJ76,A0A590UJZ9,Q9UGM3,Q9UGM3-2,Q9UGM3-3,Q9UGM3-4,Q9UGM3-5,Q9UGM3-6,Q9UGM3-7,Q9UGM3-8	Deleted in malignant brain tumors 1 protein OS=Homo sapiens OX=9606 GN=DMBT1 PE=1 SV=1	DMBT1	0	1	0	0	0	0	0	0	0	0	0	0	3	4	5	4	3	3
A3R0T8,P10412,Q4VB24	Histone 1, H1e OS=Homo sapiens OX=9606 GN=HIST1H1E PE=2 SV=1	H1-4	0	0	2	0	0	0	2	4	4	3	4	2	0	1	0	0	0	1
A8K521,B1AHB0,P33992,Q53FG5	DNA helicase OS=Homo sapiens OX=9606 PE=2 SV=1	MCM5	0	0	0	0	0	0	1	2	1	2	2	3	3	2	1	4	0	2
B3KSH1,B4DMT5,H0YDT6,O00303	Eukaryotic translation initiation factor 3 subunit F OS=Homo sapiens OX=9606 GN=EIF3F PE=2 SV=1	EIF3F	0	0	1	0	0	0	1	1	0	1	0	0	4	2	4	3	3	3
B4DZC0,B7ZAX9,O60264	cDNA FLJ51771, highly similar to SWI/SNF-related matrix-associatedactin-dependent regulator of chromatin subfamily A member5 OS=Homo sapiens OX=9606 PE=2 SV=1	SMARCA5	0	0	1	0	0	0	1	1	0	1	0	0	4	3	1	9	0	2
Q9UHB9	Signal recognition particle subunit SRP68 OS=Homo sapiens OX=9606 GN=SRP68 PE=1 SV=2	SRP68	0	0	0	0	0	0	1	0	0	0	0	0	4	3	6	4	2	3
A0A024R8D7,P31025	Lipocalin 1 (Tear prealbumin), isoform CRA_a OS=Homo sapiens OX=9606 GN=LCN1 PE=3 SV=1	LCN1	0	0	1	0	0	0	0	1	1	0	0	0	3	3	4	3	3	3
A0A140VJX1,A0A5F9ZHL1,P24752	Testicular tissue protein Li 198 OS=Homo sapiens OX=9606 PE=2 SV=1	ACAT1	4	3	1	0	0	0	0	2	0	0	1	0	1	1	4	3	2	0
A0A1U9X8X5,A0A1U9X8X6,A0A1U9X8X8,A0A1U9X8Y9,A0A1U9X901,A8K9C1,D2IYL2,G8JLG2,M1SWB8,Q0EFA5,Q15517,Q2L6G8	Corneodesmosin OS=Homo sapiens OX=9606 PE=4 SV=1	S	0	1	1	0	0	1	1	2	0	2	1	1	3	2	1	1	2	3
B9A067,Q16891,Q16891-2,Q16891-4	MICOS complex subunit MIC60 OS=Homo sapiens OX=9606 GN=IMMT PE=1 SV=2	IMMT	0	0	0	0	0	0	0	0	0	0	0	0	4	5	10	2	1	0
F5H4R6	Nucleosome assembly protein 1-like 1 OS=Homo sapiens OX=9606 GN=NAP1L1 PE=1 SV=1	NAP1L1	0	0	0	0	0	0	2	1	2	1	0	0	5	4	2	1	2	2
P05141	ADP/ATP translocase 2 OS=Homo sapiens OX=9606 GN=SLC25A5 PE=1 SV=7	SLC25A5	0	0	0	0	0	0	1	1	1	0	1	0	6	2	3	3	2	2
P40222	Alpha-taxilin OS=Homo sapiens OX=9606 GN=TXLNA PE=1 SV=3	TXLNA	0	0	0	0	0	0	1	0	0	0	1	1	4	4	5	3	1	2
Q86VX4,Q9UQE7	Structural maintenance of chromosomes protein OS=Homo sapiens OX=9606 GN=SMC3 PE=2 SV=1	SMC3	0	0	1	0	0	0	0	1	2	1	3	1	4	1	0	6	0	2
Q9Y3I0	RNA-splicing ligase RtcB homolog OS=Homo sapiens OX=9606 GN=RTCB PE=1 SV=1	RTCB	0	0	0	0	0	0	0	1	0	0	0	0	5	4	5	3	2	2
A0A140VJW5,P14868	Aspartate--tRNA ligase, cytoplasmic OS=Homo sapiens OX=9606 PE=2 SV=1	DARS1	0	0	0	0	0	0	0	0	0	0	0	0	4	4	5	2	3	3
A8K329	cDNA FLJ76656, highly similar to Homo sapiens scaffold attachment factor B (SAFB), mRNA OS=Homo sapiens OX=9606 PE=2 SV=1		0	0	2	0	0	0	4	1	1	3	2	2	0	1	0	4	0	1
A8K4H1,B4DR70,P35637,P35637-2,Q13344,Q59H57,Q6IBQ5,Q8TBR3	cDNA FLJ78268, highly similar to Homo sapiens fusion (involved in t(12;16) in malignant liposarcoma), transcript variant 1, mRNA OS=Homo sapiens OX=9606 PE=2 SV=1	FUS	0	2	0	0	0	0	1	1	3	2	2	2	2	0	0	2	1	3
A8K4W0,P61247,Q6NXR8	40S ribosomal protein S3a OS=Homo sapiens OX=9606 GN=RPS3A PE=2 SV=1	RPS3A	3	0	0	0	0	0	1	1	0	0	0	0	3	4	5	1	2	1
O43143	Pre-mRNA-splicing factor ATP-dependent RNA helicase DHX15 OS=Homo sapiens OX=9606 GN=DHX15 PE=1 SV=2	DHX15	0	0	0	0	0	0	0	4	1	0	2	0	4	2	0	7	0	1
P02787,Q06AH7,Q53H26	Serotransferrin OS=Homo sapiens OX=9606 GN=TF PE=1 SV=3	TF	0	0	0	0	0	0	1	0	0	0	0	0	2	1	5	6	5	1
P23527,P33778,Q16778	Histone H2B type 1-O OS=Homo sapiens OX=9606 GN=H2BC17 PE=1 SV=3	H2BC17	0	0	5	0	0	0	4	3	3	1	3	2	0	0	0	0	0	0
A0A024RAY2,B2RA03,F8VZY9,P05783	Keratin 18, isoform CRA_a OS=Homo sapiens OX=9606 GN=KRT18 PE=3 SV=1	KRT18	0	0	3	0	0	0	0	0	0	1	3	1	1	1	1	5	2	2
A0A0U1RQH7,A0A384NQ03,B3KWX7,B4DLM0,B4DRA0,B4E1M7,B7Z4L7,E1P5S2,G3XAC6,Q14498,Q14498-2,Q14498-3,Q68DD9,Q6N037	RNA-binding protein 39 (Fragment) OS=Homo sapiens OX=9606 GN=RBM39 PE=1 SV=1	RBM39	1	0	2	0	0	0	1	2	2	2	2	3	0	2	0	2	0	1
C9JAB2,Q16629,Q16629-4	Serine/arginine-rich-splicing factor 7 OS=Homo sapiens OX=9606 GN=SRSF7 PE=1 SV=1	SRSF7	0	0	1	0	0	0	3	1	1	3	1	1	2	1	0	3	1	2
O95678	Keratin, type II cytoskeletal 75 OS=Homo sapiens OX=9606 GN=KRT75 PE=1 SV=2	KRT75	0	0	1	0	0	0	0	0	0	2	0	0	2	1	2	2	1	9
Q6PIQ7	IGL@ protein OS=Homo sapiens OX=9606 GN=IGL@ PE=1 SV=1	IGL@	1	1	2	0	1	1	0	0	0	0	0	0	1	2	2	4	2	3
A0A6I8PIV1	Leucyl-tRNA synthetase OS=Homo sapiens OX=9606 GN=LARS1 PE=1 SV=1	LARS1	0	0	1	0	0	0	1	0	2	0	0	0	3	2	3	4	1	2
A8K3C5,J3KPP4,O95232	cDNA FLJ77715, highly similar to Homo sapiens cisplatin resistance-associated overexpressed protein(LUC7A), mRNA OS=Homo sapiens OX=9606 PE=2 SV=1	LUC7L3	0	0	1	0	0	0	1	1	0	0	0	0	3	3	3	4	0	3
A8K8U1,Q86VP6	cDNA FLJ77762, highly similar to Homo sapiens cullin-associated and neddylation-dissociated 1 (CAND1), mRNA OS=Homo sapiens OX=9606 PE=2 SV=1	CAND1	0	0	1	0	0	0	1	0	0	1	2	0	5	1	2	4	1	1
F8W930,Q9Y6M1,Q9Y6M1-1	Insulin-like growth factor 2 mRNA-binding protein 2 OS=Homo sapiens OX=9606 GN=IGF2BP2 PE=1 SV=1	IGF2BP2	0	0	0	0	0	0	2	1	0	0	1	0	4	4	2	1	2	2
P39748,Q6FHX6	Flap endonuclease 1 OS=Homo sapiens OX=9606 GN=FEN1 PE=1 SV=1	FEN1	0	1	0	0	0	0	1	2	3	2	3	2	0	2	1	2	0	0
P47929	Galectin-7 OS=Homo sapiens OX=9606 GN=LGALS7 PE=1 SV=2	LGALS7	0	0	4	0	0	0	2	1	0	0	0	0	2	1	1	3	1	4
P62424	60S ribosomal protein L7a OS=Homo sapiens OX=9606 GN=RPL7A PE=1 SV=2	RPL7A	1	0	0	0	0	1	2	2	1	1	0	0	3	2	2	2	1	1
Q09028,Q09028-3	Histone-binding protein RBBP4 OS=Homo sapiens OX=9606 GN=RBBP4 PE=1 SV=3	RBBP4	0	0	2	0	0	0	0	1	0	1	1	1	3	3	2	2	1	2
Q15149	Plectin OS=Homo sapiens OX=9606 GN=PLEC PE=1 SV=3	PLEC	0	0	1	0	0	0	0	0	0	1	0	1	2	2	1	9	1	1
Q6I9S2	SNW domain-containing protein 1 OS=Homo sapiens OX=9606 GN=SNW1 PE=2 SV=1	SNW1	0	0	0	0	0	0	2	2	1	3	3	4	0	1	0	3	0	0
Q6IBN0	PSMD3 protein OS=Homo sapiens OX=9606 GN=PSMD3 PE=2 SV=1	PSMD3	1	0	0	0	0	0	0	0	0	0	0	0	5	3	5	1	1	3
A0A0F7L1S3	Fragile X mental retardation autosomal homolog variant p4K OS=Homo sapiens OX=9606 GN=FXR1 PE=2 SV=1	FXR1	0	0	0	0	0	0	1	1	2	0	0	2	4	3	2	2	0	1
A0A2R8Y811,P62263	40S ribosomal protein S14 (Fragment) OS=Homo sapiens OX=9606 GN=RPS14 PE=1 SV=1	RPS14	1	0	1	0	0	1	1	1	1	1	1	0	2	1	2	2	1	2
B0QYK0,Q01844,Q01844-3,Q01844-5,Q01844-6	RNA-binding protein EWS OS=Homo sapiens OX=9606 GN=EWSR1 PE=1 SV=1	EWSR1	0	1	2	0	0	0	3	0	0	3	1	2	1	1	1	1	1	1
B2R491,P62701,Q53HV1,Q96IR1	40S ribosomal protein S4 OS=Homo sapiens OX=9606 GN=RPS4X PE=2 SV=1	RPS4X	0	0	0	0	0	0	2	1	1	1	1	0	2	2	4	2	2	0
B2R4M6,P06702	Protein S100 OS=Homo sapiens OX=9606 PE=2 SV=1	S100A9	1	0	3	0	0	1	1	0	0	0	0	0	2	1	2	1	3	3
B3KSL5,Q9Y383	cDNA FLJ36545 fis, clone TRACH2006670, highly similar to RNA-binding protein Luc7-like 2 OS=Homo sapiens OX=9606 PE=2 SV=1	LUC7L2	0	0	3	0	0	0	1	0	0	2	1	1	1	3	0	3	1	2
O14654	Insulin receptor substrate 4 OS=Homo sapiens OX=9606 GN=IRS4 PE=1 SV=1	IRS4	0	0	0	0	0	0	1	0	0	0	0	0	5	2	5	3	1	1
P05109	Protein S100-A8 OS=Homo sapiens OX=9606 GN=S100A8 PE=1 SV=1	S100A8	0	0	2	0	0	0	1	2	1	1	0	1	1	3	2	1	2	1
P05787	Keratin, type II cytoskeletal 8 OS=Homo sapiens OX=9606 GN=KRT8 PE=1 SV=7	KRT8	0	0	1	0	0	0	0	0	1	1	1	1	0	0	0	6	1	6
P35321	Cornifin-A OS=Homo sapiens OX=9606 GN=SPRR1A PE=1 SV=2	SPRR1A	1	2	2	0	0	3	0	0	0	0	0	0	1	1	2	2	2	2
Q0KKI6,Q8TCD0	Immunoblobulin light chain (Fragment) OS=Homo sapiens OX=9606 PE=1 SV=1		2	2	2	1	1	0	0	2	2	0	1	0	1	1	1	1	1	0
A0A024R1K8,Q15459	Splicing factor 3a, subunit 1, 120kDa, isoform CRA_a OS=Homo sapiens OX=9606 GN=SF3A1 PE=4 SV=1	SF3A1	1	1	1	0	0	0	0	1	1	1	1	1	1	0	1	3	1	3
A8K964,Q9H307	Pinin OS=Homo sapiens OX=9606 PE=2 SV=1	PNN	0	0	0	0	0	0	0	0	0	0	0	0	2	4	1	6	0	4
B3KY60,B4DSH1,Q99459	cDNA FLJ16777 fis, clone BRHIP2029567, highly similar to Cell division cycle 5-like protein OS=Homo sapiens OX=9606 PE=2 SV=1	CDC5L	0	0	2	0	0	0	2	2	2	2	2	0	1	1	0	2	0	1
B5MDF5,J3KQE5,P62826	GTP-binding nuclear protein Ran OS=Homo sapiens OX=9606 GN=RAN PE=1 SV=1	RAN	0	0	0	0	0	0	0	0	1	2	0	1	3	2	2	2	2	2
D0PNI1,P63104	Epididymis luminal protein 4 OS=Homo sapiens OX=9606 GN=YWHAZ PE=2 SV=1	YWHAZ	0	1	1	0	0	0	1	2	0	0	1	0	3	2	1	1	1	3
O94906	Pre-mRNA-processing factor 6 OS=Homo sapiens OX=9606 GN=PRPF6 PE=1 SV=1	PRPF6	0	0	5	0	0	0	0	1	0	1	0	0	1	2	0	7	0	0
P05976	Myosin light chain 1/3, skeletal muscle isoform OS=Homo sapiens OX=9606 GN=MYL1 PE=1 SV=3	MYL1	0	0	0	0	0	0	0	0	0	17	0	0	0	0	0	0	0	0
P49321,P49321-3	Nuclear autoantigenic sperm protein OS=Homo sapiens OX=9606 GN=NASP PE=1 SV=2	NASP	0	2	0	0	0	0	1	0	0	0	1	0	0	2	4	2	2	3
Q53GG0,Q9UHB6	Epithelial protein lost in neoplasm beta variant (Fragment) OS=Homo sapiens OX=9606 PE=2 SV=1		0	0	0	0	0	0	1	0	0	0	0	1	3	2	2	5	0	3
Q8WWY3	U4/U6 small nuclear ribonucleoprotein Prp31 OS=Homo sapiens OX=9606 GN=PRPF31 PE=1 SV=2	PRPF31	0	0	0	0	0	0	1	0	0	0	1	0	3	3	2	3	2	2
Q96QK1	Vacuolar protein sorting-associated protein 35 OS=Homo sapiens OX=9606 GN=VPS35 PE=1 SV=2	VPS35	2	0	0	0	0	0	1	1	0	0	1	0	1	3	4	2	1	1
A0A024R4U3,Q14166	Tubulin tyrosine ligase-like family, member 12, isoform CRA_a OS=Homo sapiens OX=9606 GN=TTLL12 PE=4 SV=1	TTLL12	0	0	0	0	0	0	1	0	0	3	0	0	3	2	3	3	1	0
A0A024R7E3,A0A7I2V490,A0A7I2V5D0,A0A7I2V5F1,A0A7I2YQA8,A0A7I2YQQ0,I6L9H2,P26358,P26358-2,Q59FP7	DNA (cytosine-5)-methyltransferase OS=Homo sapiens OX=9606 GN=DNMT1 PE=3 SV=1	DNMT1	0	0	0	0	0	0	3	2	1	2	1	1	4	0	0	1	0	1
A0A024RCM3,Q13838,Q13838-2	RNA helicase OS=Homo sapiens OX=9606 GN=hCG_2005638 PE=4 SV=1	DDX39B	0	0	1	0	0	0	1	1	0	1	0	3	2	0	0	3	1	3
A0A087X2D0,B2R6F3,P84103,P84103-2	Serine/arginine-rich-splicing factor 3 OS=Homo sapiens OX=9606 GN=SRSF3 PE=1 SV=1	SRSF3	0	0	0	0	0	0	1	1	1	1	2	2	2	1	1	2	2	0
A0A5C2GL22	IG c841_light_IGKV2D-29_IGKJ4 (Fragment) OS=Homo sapiens OX=9606 PE=2 SV=1		3	2	1	0	0	1	1	1	1	0	1	1	1	1	0	0	1	1
A2A3R6,P62753,Q96DV6	40S ribosomal protein S6 OS=Homo sapiens OX=9606 GN=RPS6 PE=2 SV=1	RPS6	1	0	0	0	0	0	2	1	0	0	1	1	2	1	2	2	1	2
A8K622,O95793,O95793-2,Q59F99	cDNA FLJ75871, highly similar to Homo sapiens staufen, RNA binding protein (STAU), transcript variant T3, mRNA OS=Homo sapiens OX=9606 PE=2 SV=1	STAU1	0	0	0	0	0	0	2	2	1	0	0	0	5	2	1	1	1	1
E9PB61	THO complex subunit 4 OS=Homo sapiens OX=9606 GN=ALYREF PE=1 SV=1	ALYREF	1	0	2	0	0	0	2	0	0	2	1	2	0	2	0	1	1	2
F6VRR5,Q96DI9,Q9BY77,Q9BY77-2	Polymerase delta-interacting protein 3 OS=Homo sapiens OX=9606 GN=POLDIP3 PE=1 SV=1	POLDIP3	1	0	0	0	0	0	2	0	0	2	1	0	2	2	0	3	0	3
H0Y938,H0YAC7,P35606,P35606-2	Coatomer subunit beta' OS=Homo sapiens OX=9606 GN=COPB2 PE=1 SV=2	COPB2	0	0	0	0	0	0	1	0	1	1	0	0	3	2	3	3	0	2
Q08J23,Q08J23-2	RNA cytosine C(5)-methyltransferase NSUN2 OS=Homo sapiens OX=9606 GN=NSUN2 PE=1 SV=2	NSUN2	1	0	0	0	0	0	2	1	1	2	0	2	2	2	1	0	0	2
Q15046,Q15046-2	Lysine--tRNA ligase OS=Homo sapiens OX=9606 GN=KARS1 PE=1 SV=3	KARS1	0	0	0	0	0	0	0	1	0	0	0	0	4	4	2	2	1	2
Q15056	Eukaryotic translation initiation factor 4H OS=Homo sapiens OX=9606 GN=EIF4H PE=1 SV=5	EIF4H	0	1	0	0	0	0	1	0	0	1	1	2	2	3	1	3	1	0
Q9UMS4	Pre-mRNA-processing factor 19 OS=Homo sapiens OX=9606 GN=PRPF19 PE=1 SV=1	PRPF19	0	0	0	0	0	0	5	1	1	1	2	2	2	0	1	1	0	0
A0A384N6C7,P14866,Q6NTA2	Epididymis secretory sperm binding protein OS=Homo sapiens OX=9606 PE=2 SV=1	HNRNPL	0	0	0	0	0	0	3	0	2	2	1	0	1	2	1	2	0	1
A8K3H8,A8K7B7,P30153	cDNA FLJ77680, highly similar to Homo sapiens protein phosphatase 2 (formerly 2A), regulatory subunit A (PR 65), alpha isoform (PPP2R1A), mRNA OS=Homo sapiens OX=9606 PE=2 SV=1	PPP2R1A	0	0	0	0	0	0	0	0	0	0	0	0	1	1	3	2	5	3
B2R892,P06732	Creatine kinase OS=Homo sapiens OX=9606 PE=2 SV=1	CKM	0	0	0	0	0	0	0	0	0	15	0	0	0	0	0	0	0	0
B3KP90,O75688	Protein-serine/threonine phosphatase OS=Homo sapiens OX=9606 PE=2 SV=1	PPM1B	0	0	0	0	0	0	0	0	0	0	0	0	1	1	1	3	5	4
D9YZV4,P09493	Tropomyosin 1 (Alpha) isoform 1 OS=Homo sapiens OX=9606 GN=TPM1 PE=3 SV=1	TPM1	0	0	0	0	0	0	0	0	0	15	0	0	0	0	0	0	0	0
O43719	HIV Tat-specific factor 1 OS=Homo sapiens OX=9606 GN=HTATSF1 PE=1 SV=1	HTATSF1	0	0	0	0	0	0	0	0	0	0	0	0	2	1	2	7	1	2
O75821,Q6IAM0	Eukaryotic translation initiation factor 3 subunit G OS=Homo sapiens OX=9606 GN=EIF3G PE=1 SV=2	EIF3G	0	1	1	0	0	0	0	0	0	0	0	0	1	1	3	2	3	3
P62917	60S ribosomal protein L8 OS=Homo sapiens OX=9606 GN=RPL8 PE=1 SV=2	RPL8	2	1	0	0	0	1	2	1	0	1	1	1	2	1	2	0	0	0
Q5T750	Skin-specific protein 32 OS=Homo sapiens OX=9606 GN=XP32 PE=1 SV=1	XP32	0	0	1	0	0	0	0	0	2	1	0	1	3	1	1	2	1	2
Q9NSB2	Keratin, type II cuticular Hb4 OS=Homo sapiens OX=9606 GN=KRT84 PE=2 SV=2	KRT84	5	0	0	0	0	0	0	0	0	10	0	0	0	0	0	0	0	0
A0A024QZG6,H3BPK4,Q96A32	Fast skeletal myosin light chain 2, isoform CRA_a OS=Homo sapiens OX=9606 GN=MYLPF PE=4 SV=1	MYLPF	0	0	0	0	0	0	0	0	0	14	0	0	0	0	0	0	0	0
A0A024R2Q4,P61313	Ribosomal protein L15 OS=Homo sapiens OX=9606 GN=RPL15 PE=3 SV=1	RPL15	1	1	0	2	0	1	1	0	0	0	0	0	2	1	2	1	1	1
A0A024R3R5	3-beta-hydroxysterol Delta (14)-reductase OS=Homo sapiens OX=9606 GN=LBR PE=3 SV=1	LBR	0	0	0	0	0	0	2	0	2	2	1	1	3	1	1	0	0	1
A0A024R5B9,E9PLI6,E9PS76,Q8N9N8	Eukaryotic translation initiation factor 1A domain-containing protein OS=Homo sapiens OX=9606 GN=MGC11102 PE=3 SV=1	EIF1AD	0	0	0	0	0	1	0	0	0	1	1	0	0	0	0	5	5	1
A0A024R694,P12814,P12814-2,P12814-3,P12814-4	Actinin, alpha 1, isoform CRA_a OS=Homo sapiens OX=9606 GN=ACTN1 PE=2 SV=1	ACTN1	1	0	0	0	0	0	0	0	0	0	0	0	3	2	2	4	1	1
A0A024R9Y7,Q5H909,Q9UNF1,Q9UNF1-2	Melanoma antigen family D, 2, isoform CRA_a OS=Homo sapiens OX=9606 GN=MAGED2 PE=4 SV=1	MAGED2	0	0	0	0	0	0	1	1	0	0	0	0	4	3	4	1	0	0
A0A024RBE7,P42167	Thymopoietin, isoform CRA_c OS=Homo sapiens OX=9606 GN=TMPO PE=3 SV=1	TMPO	0	0	0	0	0	0	4	2	1	2	2	3	0	0	0	0	0	0
A0A024RDB2,A0A024RDE5,A8K6V7,Q9UN86,Q9UN86-2	Ras-GTPase activating protein SH3 domain-binding protein 2, isoform CRA_b OS=Homo sapiens OX=9606 GN=G3BP2 PE=4 SV=1	G3BP2	0	1	0	0	0	0	1	1	0	1	0	1	1	1	2	2	2	1
A0A087WZK9,B3KS98,O15372,Q53HG0,Q53HR0,Q5BKY2,Q6IB98	Eukaryotic translation initiation factor 3 subunit H OS=Homo sapiens OX=9606 GN=EIF3H PE=1 SV=1	EIF3H	0	1	0	0	0	0	0	1	0	0	0	0	4	2	1	3	1	1
A0A384NL63,A0A7I2V2R3,P51991	Epididymis secretory sperm binding protein OS=Homo sapiens OX=9606 GN=HNRPA3 PE=2 SV=1	HNRNPA3	1	1	2	0	0	0	0	0	1	0	1	1	2	2	0	3	0	0
B7Z4B8	Heterogeneous nuclear ribonucleoprotein U-like protein 1 OS=Homo sapiens OX=9606 GN=HNRNPUL1 PE=1 SV=1	HNRNPUL1	0	0	0	0	0	0	2	2	0	2	2	1	0	2	0	1	0	2
G8H6I3,Q96DA0	Endocrine and exocrine protein OS=Homo sapiens OX=9606 GN=EECP PE=2 SV=1	ZG16B	0	0	0	0	0	0	0	0	0	0	0	0	2	2	2	3	2	3
H9ZYJ2,P10599,P10599-2	Thioredoxin OS=Homo sapiens OX=9606 GN=TXN PE=2 SV=1	TXN	1	1	2	0	0	1	0	0	0	0	0	0	1	1	2	1	2	2
P01591	Immunoglobulin J chain OS=Homo sapiens OX=9606 GN=JCHAIN PE=1 SV=4	JCHAIN	0	0	2	0	0	0	0	0	0	0	0	0	2	2	2	2	2	2
Q02790	Peptidyl-prolyl cis-trans isomerase FKBP4 OS=Homo sapiens OX=9606 GN=FKBP4 PE=1 SV=3	FKBP4	1	0	0	0	0	0	0	0	0	0	0	0	4	3	0	2	2	2
Q6ZVX7	F-box only protein 50 OS=Homo sapiens OX=9606 GN=NCCRP1 PE=1 SV=1	NCCRP1	0	0	2	0	0	1	0	0	0	0	0	0	2	2	1	2	1	3
Q9NP55,Q9NP55-2	BPI fold-containing family A member 1 OS=Homo sapiens OX=9606 GN=BPIFA1 PE=1 SV=1	BPIFA1	0	0	0	0	0	0	0	0	0	0	0	0	3	3	2	2	2	2
A0A024RAM0,Q92973,Q92973-2	Transportin 1, isoform CRA_a OS=Homo sapiens OX=9606 GN=TNPO1 PE=4 SV=1	TNPO1	1	0	0	0	0	0	1	1	0	1	0	0	0	2	2	3	1	1
A0A024RDP4,B4DWI8,Q8WXF1,Q8WXF1-2	Paraspeckle component 1, isoform CRA_b OS=Homo sapiens OX=9606 GN=PSPC1 PE=4 SV=1	PSPC1	0	0	0	0	0	0	3	2	1	1	2	0	0	0	0	2	0	2
A0A0S2Z3I4,A0A0S2Z404,C9JW69,P18754-2	Regulator of chromosome condensation 1 isoform 3 (Fragment) OS=Homo sapiens OX=9606 GN=RCC1 PE=2 SV=1	RCC1	2	0	1	0	0	0	2	0	1	1	1	1	1	2	0	1	0	0
A0A2R8Y212,A0A2U3TZM0	DNA helicase OS=Homo sapiens OX=9606 GN=CHD4 PE=1 SV=1	CHD4	0	0	1	0	0	0	3	1	1	2	1	2	1	0	0	1	0	0
A0A2R8YDM2,A0A2R8YE78,C9JMB8,E5KLJ9,E5KLK0,E5KLL9,E5KLM0,E5KLM1,E5KLM2,O60313,O60313-10,O60313-11,O60313-13,O60313-2,O60313-9	Dynamin-like 120 kDa protein, form S1 OS=Homo sapiens OX=9606 GN=OPA1 PE=1 SV=1	OPA1	0	0	0	0	0	0	1	0	0	0	0	0	3	2	3	3	1	0
A0A7I2V2Y6,A0A7I2V461,O14980	Exportin-1 OS=Homo sapiens OX=9606 GN=XPO1 PE=4 SV=1	XPO1	0	0	0	0	0	0	0	0	0	0	0	1	4	1	2	3	1	1
A8K4C8,P26373,Q6NZ55	60S ribosomal protein L13 OS=Homo sapiens OX=9606 GN=RPL13 PE=2 SV=1	RPL13	1	1	0	0	0	1	1	1	0	0	0	0	3	1	2	0	1	1
A8K897,Q8N1F7	Nuclear pore complex protein Nup93 OS=Homo sapiens OX=9606 PE=2 SV=1	NUP93	1	0	1	0	0	0	0	2	0	2	1	0	1	0	0	3	1	1
E9KL44,H0YFD6,P40939	Enoyl-CoA hydratase OS=Homo sapiens OX=9606 PE=2 SV=1	HADHA	2	1	0	0	0	0	0	1	0	0	0	0	2	1	4	2	0	0
P11387	DNA topoisomerase 1 OS=Homo sapiens OX=9606 GN=TOP1 PE=1 SV=2	TOP1	0	0	0	0	0	0	2	4	0	0	1	1	1	1	1	2	0	0
P49915-2	Isoform 2 of GMP synthase [glutamine-hydrolyzing] OS=Homo sapiens OX=9606 GN=GMPS	GMPS	0	0	0	0	0	0	0	1	0	0	2	1	2	1	2	2	1	1
Q14444,Q14444-2	Caprin-1 OS=Homo sapiens OX=9606 GN=CAPRIN1 PE=1 SV=2	CAPRIN1	3	1	0	0	0	0	0	0	0	0	0	0	1	1	1	4	1	1
Q6IBR2,Q9Y285	Phenylalanine--tRNA ligase OS=Homo sapiens OX=9606 GN=FARSLA PE=2 SV=1	FARSLA	0	0	0	0	0	0	2	1	1	0	0	0	4	1	1	1	1	1
Q96SB4	SRSF protein kinase 1 OS=Homo sapiens OX=9606 GN=SRPK1 PE=1 SV=2	SRPK1	2	0	0	0	0	0	0	0	0	0	0	0	2	1	2	3	1	2
Q99623	Prohibitin-2 OS=Homo sapiens OX=9606 GN=PHB2 PE=1 SV=2	PHB2	3	1	1	0	0	0	0	2	0	0	0	0	1	2	3	0	0	0
A0A090N7V5,O75223	Gamma-glutamylcyclotransferase OS=Homo sapiens OX=9606 GN=C7orf24 PE=4 SV=1	C7orf24	0	1	3	0	0	0	0	0	0	0	0	0	2	2	1	1	0	2
A5YM51,P12883	MYH7 protein (Fragment) OS=Homo sapiens OX=9606 GN=MYH7 PE=2 SV=1	MYH7	0	0	0	0	0	0	0	0	0	12	0	0	0	0	0	0	0	0
B2R791,B4DLS8,O43395,Q53GV6	Pre-mRNA-splicing factor 3 OS=Homo sapiens OX=9606 PE=2 SV=1		0	0	0	0	0	0	2	1	1	3	0	1	0	0	0	3	0	1
H3BNC9	40S ribosomal protein S17 OS=Homo sapiens OX=9606 PE=3 SV=2		0	0	0	0	0	0	0	0	1	0	0	0	3	1	3	1	0	3
O14983,O14983-2,O14983-3,Q7Z675,Q8N3X5	Sarcoplasmic/endoplasmic reticulum calcium ATPase 1 OS=Homo sapiens OX=9606 GN=ATP2A1 PE=1 SV=1	ATP2A1	0	0	0	0	0	0	0	0	0	12	0	0	0	0	0	0	0	0
P04792,V9HW43	Heat shock protein beta-1 OS=Homo sapiens OX=9606 GN=HSPB1 PE=1 SV=2	HSPB1	0	0	2	0	0	0	0	2	0	2	0	0	2	1	0	0	1	2
P13535	Myosin-8 OS=Homo sapiens OX=9606 GN=MYH8 PE=2 SV=3	MYH8	0	0	0	0	0	0	0	0	0	12	0	0	0	0	0	0	0	0
P16402	Histone H1.3 OS=Homo sapiens OX=9606 GN=H1-3 PE=1 SV=2	H1-3	0	0	0	0	0	0	1	0	3	3	3	2	0	0	0	0	0	0
P26038,V9HWC0	Moesin OS=Homo sapiens OX=9606 GN=MSN PE=1 SV=3	MSN	1	1	0	0	0	0	0	0	0	1	0	0	2	3	3	1	0	0
P26368,P26368-2	Splicing factor U2AF 65 kDa subunit OS=Homo sapiens OX=9606 GN=U2AF2 PE=1 SV=4	U2AF2	0	0	0	0	0	0	1	2	2	0	0	1	2	0	0	3	0	1
P35609	Alpha-actinin-2 OS=Homo sapiens OX=9606 GN=ACTN2 PE=1 SV=1	ACTN2	0	0	0	0	0	0	0	0	0	12	0	0	0	0	0	0	0	0
P43246	DNA mismatch repair protein Msh2 OS=Homo sapiens OX=9606 GN=MSH2 PE=1 SV=1	MSH2	0	0	0	0	0	0	1	1	0	0	2	2	1	2	0	3	0	0
P61221	ATP-binding cassette sub-family E member 1 OS=Homo sapiens OX=9606 GN=ABCE1 PE=1 SV=1	ABCE1	0	0	0	0	0	0	1	1	0	0	0	0	2	5	0	1	0	2
P62269	40S ribosomal protein S18 OS=Homo sapiens OX=9606 GN=RPS18 PE=1 SV=3	RPS18	0	0	0	0	0	0	2	2	0	1	1	0	1	1	2	1	1	0
Q5STZ8	ATP-binding cassette sub-family F member 1 OS=Homo sapiens OX=9606 GN=ABCF1 PE=1 SV=10	ABCF1	1	0	0	0	0	0	0	0	0	0	0	0	4	3	1	2	0	1
Q8WVV4,Q8WVV4-1	Protein POF1B OS=Homo sapiens OX=9606 GN=POF1B PE=1 SV=3	POF1B	0	1	3	1	0	1	0	0	0	0	0	0	1	2	0	1	0	2
Q9BW92	Threonine--tRNA ligase, mitochondrial OS=Homo sapiens OX=9606 GN=TARS2 PE=1 SV=1	TARS2	0	0	1	0	0	0	0	1	1	0	0	1	3	2	1	0	1	1
Q9UHX1-6	Isoform 6 of Poly(U)-binding-splicing factor PUF60 OS=Homo sapiens OX=9606 GN=PUF60	PUF60	0	0	0	0	0	0	2	1	0	1	0	0	1	2	1	2	1	1
A0A024QZK8,P31942,P31942-2,Q53F48	Heterogeneous nuclear ribonucleoprotein H3 (2H9), isoform CRA_a OS=Homo sapiens OX=9606 GN=HNRPH3 PE=4 SV=1	HNRNPH3	2	1	1	0	0	0	0	2	1	1	0	0	1	0	0	2	0	0
A0A024R326,A0A3B3ITT5,P47914,Q6IPI1	60S ribosomal protein L29 OS=Homo sapiens OX=9606 GN=RPL29 PE=1 SV=1	RPL29	2	2	2	0	0	2	1	0	0	0	1	0	0	1	0	0	0	0
A0A024RDY0,O00410,O00410-3	RAN binding protein 5, isoform CRA_d OS=Homo sapiens OX=9606 GN=RANBP5 PE=4 SV=1	RANBP5	0	0	0	0	0	0	0	1	1	0	0	0	4	0	1	2	1	1
A0A0J9YXF8,Q16378	Proline-rich protein 4 OS=Homo sapiens OX=9606 GN=PRR4 PE=4 SV=1	PRR4	0	0	0	0	0	0	0	1	0	0	0	0	2	3	1	2	1	1
A0A1B0GWE8	Cathepsin D OS=Homo sapiens OX=9606 GN=CTSD PE=1 SV=1	CTSD	1	0	2	0	0	1	0	0	1	0	0	0	1	1	1	1	1	1
A0A7I2V4L7,Q13310-2,Q13310-3,Q6IQ30	Polyadenylate-binding protein 4 OS=Homo sapiens OX=9606 GN=PABPC4 PE=4 SV=1	PABPC4	0	0	0	0	0	0	0	1	0	0	0	0	3	2	2	1	1	1
A5YM63,E7ESP9,P07197	160 kDa neurofilament protein OS=Homo sapiens OX=9606 GN=NEFM PE=2 SV=1	NEFM	0	0	1	0	0	0	0	0	0	0	0	0	0	0	0	8	0	2
B2R4C0,B4DM74,M0R117,Q02543	60S ribosomal protein L18a OS=Homo sapiens OX=9606 PE=2 SV=1	RPL18A	0	0	0	0	0	0	1	1	1	0	0	0	3	2	3	0	0	0
B2RDF2,B5MCF9,O00541,O00541-2	Pescadillo homolog OS=Homo sapiens OX=9606 GN=PES1 PE=2 SV=1	PES1	0	0	0	0	0	0	1	2	0	0	1	1	1	3	0	2	0	0
B3KQ33,Q8TEX9,Q8TEX9-2	cDNA FLJ32715 fis, clone TESTI2000784, highly similar to Importin-4 OS=Homo sapiens OX=9606 PE=2 SV=1	IPO4	0	0	0	0	0	0	1	0	1	0	0	0	3	1	1	2	1	1
B4DF70,P32119,V9HW12	cDNA FLJ60461, highly similar to Peroxiredoxin-2 OS=Homo sapiens OX=9606 PE=2 SV=1	PRDX2	0	0	4	0	0	0	0	1	0	0	0	0	1	1	1	1	1	1
B4DJ30,Q14697,V9HWJ0	cDNA FLJ61290, highly similar to Neutral alpha-glucosidase AB OS=Homo sapiens OX=9606 PE=2 SV=1	GANAB	7	0	0	0	0	0	0	0	0	0	0	0	0	0	0	1	1	2
B4E209,Q8N4F0	cDNA FLJ53463, highly similar to Bactericidal/permeability-increasingprotein-like 1 OS=Homo sapiens OX=9606 PE=2 SV=1	BPIFB2	0	0	0	0	0	0	0	0	0	0	1	0	2	1	2	2	2	1
E1NZA1	Peroxisome proliferator activated receptor interacting complex protein OS=Homo sapiens OX=9606 GN=PRIC295 PE=2 SV=1	PRIC295	0	0	1	0	0	0	0	0	0	0	0	0	6	2	1	1	0	0
I6L9E8,Q8NCA5	Family with sequence similarity 98, member A OS=Homo sapiens OX=9606 GN=FAM98A PE=2 SV=1	FAM98A	0	0	0	0	0	0	1	2	1	0	0	1	2	1	1	2	0	0
P22102,Q3B7A7,Q59HH3	Trifunctional purine biosynthetic protein adenosine-3 OS=Homo sapiens OX=9606 GN=GART PE=1 SV=1	GART	0	0	0	0	0	0	0	0	0	0	0	0	2	1	3	2	2	1
P61254,Q6IBH6	60S ribosomal protein L26 OS=Homo sapiens OX=9606 GN=RPL26 PE=1 SV=1	RPL26	0	0	0	0	0	0	1	2	0	0	0	0	3	0	3	1	1	0
P62191,Q53HB3,Q53XL8	26S proteasome regulatory subunit 4 OS=Homo sapiens OX=9606 GN=PSMC1 PE=1 SV=1	PSMC1	0	0	0	0	0	0	0	0	0	0	0	0	2	2	1	2	2	2
P62280	40S ribosomal protein S11 OS=Homo sapiens OX=9606 GN=RPS11 PE=1 SV=3	RPS11	0	0	0	0	0	0	0	0	1	0	0	0	4	2	2	2	0	0
Q6P5S2	Protein LEG1 homolog OS=Homo sapiens OX=9606 GN=LEG1 PE=1 SV=2	LEG1	0	0	0	0	0	0	0	0	0	0	0	0	2	0	2	2	3	2
Q9BRS2	Serine/threonine-protein kinase RIO1 OS=Homo sapiens OX=9606 GN=RIOK1 PE=1 SV=2	RIOK1	0	0	0	0	0	0	0	0	0	0	0	0	1	2	2	4	1	1
A0A090N8Y2,A0A499FI48,P13667	Protein disulfide-isomerase A4 OS=Homo sapiens OX=9606 GN=ERP70 PE=2 SV=1	PDIA4	0	1	0	0	0	0	1	0	0	0	0	0	0	2	3	1	1	1
A0A0A6YY92,A0A1B0GTJ7,A0A1B0GWJ0,B4DP46,P30566,Q71UA4,X5D8S6	Adenylosuccinate lyase OS=Homo sapiens OX=9606 GN=ADSL PE=1 SV=1	ADSL	0	0	0	0	0	0	0	0	0	0	0	0	2	2	0	2	2	2
A0A384MDY8,Q14247	Epididymis secretory sperm binding protein OS=Homo sapiens OX=9606 PE=2 SV=1	CTTN	0	0	0	0	0	0	0	0	0	0	0	0	0	1	2	2	3	2
A8K486,P62937,V9HWF5	Peptidyl-prolyl cis-trans isomerase OS=Homo sapiens OX=9606 PE=2 SV=1	PPIA	2	1	1	1	0	0	0	0	1	1	0	1	0	0	0	1	0	1
B0YIW5,B0YIW6,P48444,Q6MZV5	Coatomer subunit delta OS=Homo sapiens OX=9606 GN=ARCN1 PE=2 SV=1	ARCN1	0	0	0	0	0	0	0	0	0	0	0	0	2	3	3	1	0	1
B3KQT9,P30101,V9HVY3	Protein disulfide-isomerase OS=Homo sapiens OX=9606 PE=2 SV=1	PDIA3	0	2	1	2	0	0	0	0	0	0	0	0	0	1	0	1	2	1
B4DGF8,F5H669,Q8N684,Q8N684-2,Q8N684-3	cDNA FLJ57877, highly similar to Cleavage and polyadenylation specificity factor 7 OS=Homo sapiens OX=9606 PE=2 SV=1	CPSF7	0	0	0	0	0	0	2	1	1	1	2	2	1	0	0	0	0	0
E9PBS1,P22234,P22234-2	AIR carboxylase (Fragment) OS=Homo sapiens OX=9606 GN=PAICS PE=1 SV=1	PAICS	2	0	0	0	0	0	0	0	0	0	0	0	2	3	1	0	1	1
O76013	Keratin, type I cuticular Ha6 OS=Homo sapiens OX=9606 GN=KRT36 PE=1 SV=1	KRT36	4	1	1	0	0	3	0	0	0	0	0	0	0	0	0	0	1	0
O95373	Importin-7 OS=Homo sapiens OX=9606 GN=IPO7 PE=1 SV=1	IPO7	0	0	0	0	0	0	1	1	0	0	0	0	4	1	2	1	0	0
P00558,V9HWF4	Phosphoglycerate kinase 1 OS=Homo sapiens OX=9606 GN=PGK1 PE=1 SV=3	PGK1	1	1	1	0	0	0	0	2	0	4	0	0	0	0	0	0	1	0
P05090	Apolipoprotein D OS=Homo sapiens OX=9606 GN=APOD PE=1 SV=1	APOD	1	2	2	0	1	4	0	0	0	0	0	0	0	0	0	0	0	0
P11217-2	Isoform 2 of Glycogen phosphorylase, muscle form OS=Homo sapiens OX=9606 GN=PYGM	PYGM	0	0	0	0	0	0	0	0	0	9	0	0	0	1	0	0	0	0
P12273	Prolactin-inducible protein OS=Homo sapiens OX=9606 GN=PIP PE=1 SV=1	PIP	0	0	0	0	0	0	0	0	0	0	0	0	2	2	2	2	1	1
P12882,V9HWC1	Myosin-1 OS=Homo sapiens OX=9606 GN=MYH1 PE=1 SV=3	MYH1	0	0	0	0	0	0	0	0	0	10	0	0	0	0	0	0	0	0
P33176,V9HW29	Kinesin-1 heavy chain OS=Homo sapiens OX=9606 GN=KIF5B PE=1 SV=1	KIF5B	0	0	1	0	0	0	0	0	0	0	0	0	5	0	0	2	0	2
P49756	RNA-binding protein 25 OS=Homo sapiens OX=9606 GN=RBM25 PE=1 SV=3	RBM25	0	0	0	0	0	0	0	0	0	0	0	0	2	2	1	4	0	1
P59665,P59666,Q6EZE9	Neutrophil defensin 1 OS=Homo sapiens OX=9606 GN=DEFA1 PE=1 SV=1	DEFA1	1	2	1	0	0	1	0	0	0	0	0	0	1	0	1	1	1	1
P62258,V9HW98	14-3-3 protein epsilon OS=Homo sapiens OX=9606 GN=YWHAE PE=1 SV=1	YWHAE	0	1	3	0	0	0	0	0	0	0	0	0	1	1	0	2	1	1
P67809	Y-box-binding protein 1 OS=Homo sapiens OX=9606 GN=YBX1 PE=1 SV=3	YBX1	1	0	0	0	0	0	0	0	0	1	0	1	1	2	0	1	2	1
Q05DF2,Q15428	SF3A2 protein (Fragment) OS=Homo sapiens OX=9606 GN=SF3A2 PE=2 SV=1	SF3A2	0	1	0	0	0	0	1	1	1	1	1	1	1	1	0	1	0	0
Q14008,Q14008-3	Cytoskeleton-associated protein 5 OS=Homo sapiens OX=9606 GN=CKAP5 PE=1 SV=3	CKAP5	0	0	1	0	0	0	0	0	0	0	0	0	6	2	0	1	0	0
Q58EY4,Q92922	SWI/SNF related, matrix associated, actin dependent regulator of chromatin, subfamily c, member 1 OS=Homo sapiens OX=9606 GN=SMARCC1 PE=2 SV=1	SMARCC1	0	0	0	0	0	0	0	1	1	1	1	0	1	1	0	2	0	2
Q9H078-2	Isoform 2 of Caseinolytic peptidase B protein homolog OS=Homo sapiens OX=9606 GN=CLPB	CLPB	0	0	0	0	0	0	1	0	1	0	0	0	3	4	1	0	0	0
S4R3H4	Apoptotic chromatin condensation inducer in the nucleus OS=Homo sapiens OX=9606 GN=ACIN1 PE=1 SV=1	ACIN1	0	0	0	0	0	0	1	1	0	1	0	0	0	1	0	5	0	1
A0A024DAK3,P55265,P55265-4,P55265-5	RNA-specific adenosine deaminase OS=Homo sapiens OX=9606 PE=2 SV=1	ADAR	1	1	1	0	0	0	0	2	1	0	1	1	1	0	0	0	0	0
A0A024R4E2,A0A0A0N0L3,B4DRW3,Q13148	TAR DNA-binding protein 43 OS=Homo sapiens OX=9606 GN=TARDBP PE=4 SV=1	TARDBP	1	1	2	0	0	0	0	0	1	0	0	0	1	1	0	2	0	0
A0A024RB85,A8K6Y1,Q05D08,Q6PIN5,Q9UQ80	Proliferation-associated 2G4, 38kDa, isoform CRA_a OS=Homo sapiens OX=9606 GN=PA2G4 PE=3 SV=1	PA2G4	0	0	0	0	0	0	1	1	0	0	1	0	2	1	1	1	0	1
A0A140VJP5,P31153	S-adenosylmethionine synthase OS=Homo sapiens OX=9606 PE=2 SV=1	MAT2A	0	0	0	0	0	0	0	1	0	1	0	0	1	0	1	2	2	1
A0A140VK07,Q14195-2,Q6DEN2	Testicular secretory protein Li 7 OS=Homo sapiens OX=9606 PE=2 SV=1	DPYSL3	0	0	0	0	0	0	1	1	0	0	0	1	1	2	2	0	1	0
A0A2R8Y7R2,B3VL31,B3VL86,B5ANL9,D9YZU5,F8W6P5,P68871,Q0Z944,Q14473,Q14484,Q3LR79,Q8IZI0,Q9BWV6,Q9GZL9,Q9UP81	Hemoglobin subunit beta OS=Homo sapiens OX=9606 GN=HBB PE=1 SV=1	HBB	0	0	1	0	0	0	2	1	1	2	0	2	0	0	0	0	0	0
A0A384MEE3,Q9BVA1	Tubulin beta chain OS=Homo sapiens OX=9606 PE=2 SV=1	TUBB2B	0	0	0	0	0	0	1	0	1	0	0	0	1	2	2	0	1	1
A0A384NKS6,P10909,P10909-2,P10909-4,P10909-5,P10909-6	Clusterin OS=Homo sapiens OX=9606 PE=2 SV=1	CLU	0	0	0	0	0	0	0	0	0	0	0	0	2	1	1	1	4	0
A0A3B3IRI2,P17812	CTP synthase OS=Homo sapiens OX=9606 GN=CTPS1 PE=1 SV=1	CTPS1	0	0	0	0	0	0	0	0	0	0	0	0	3	2	1	2	1	0
A0A494C0R8,I3L2B0	Clustered mitochondria protein homolog OS=Homo sapiens OX=9606 GN=CLUH PE=1 SV=1	CLUH	0	0	0	0	0	0	0	0	0	0	0	0	6	1	0	2	0	0
B3KTJ9,Q8N163	cDNA FLJ38393 fis, clone FEBRA2007212 OS=Homo sapiens OX=9606 PE=2 SV=1	CCAR2	0	0	1	0	0	0	0	0	0	1	1	0	2	0	1	2	1	0
B3KXX5,E9PD53,Q9NTJ3	Structural maintenance of chromosomes protein OS=Homo sapiens OX=9606 PE=2 SV=1	SMC4	0	0	1	0	0	0	1	0	0	1	1	1	2	2	0	0	0	0
E5KRK5,P28331,P28331-2	Complex I-75kD OS=Homo sapiens OX=9606 GN=NDUFS1 PE=3 SV=1	NDUFS1	1	0	0	0	0	0	0	1	0	1	0	0	3	0	1	1	1	0
E7EX90,Q14203,Q14203-2,Q14203-3,Q14203-4,Q14203-5,Q14203-6,Q6MZZ3	Dynactin subunit 1 OS=Homo sapiens OX=9606 GN=DCTN1 PE=1 SV=1	DCTN1	0	0	1	0	0	0	0	0	0	0	0	0	1	2	1	2	1	1
F8VPD4,P27708	Aspartate carbamoyltransferase OS=Homo sapiens OX=9606 GN=CAD PE=1 SV=1	CAD	0	0	0	0	0	0	0	1	1	1	0	1	2	2	0	1	0	0
J3QQ67	60S ribosomal protein L18 (Fragment) OS=Homo sapiens OX=9606 GN=RPL18 PE=1 SV=1	RPL18	0	0	1	0	0	1	0	0	0	0	0	0	1	2	1	2	0	1
O00425	Insulin-like growth factor 2 mRNA-binding protein 3 OS=Homo sapiens OX=9606 GN=IGF2BP3 PE=1 SV=2	IGF2BP3	0	1	0	0	0	0	1	1	0	1	2	2	0	0	1	0	0	0
P04083,Q5TZZ9	Annexin A1 OS=Homo sapiens OX=9606 GN=ANXA1 PE=1 SV=2	ANXA1	0	0	4	0	0	0	0	3	0	0	0	0	1	1	0	0	0	0
P05198,Q53XC0	Eukaryotic translation initiation factor 2 subunit 1 OS=Homo sapiens OX=9606 GN=EIF2S1 PE=1 SV=3	EIF2S1	1	1	0	0	0	0	1	0	0	0	0	0	1	1	1	1	1	1
P08243	Asparagine synthetase [glutamine-hydrolyzing] OS=Homo sapiens OX=9606 GN=ASNS PE=1 SV=4	ASNS	0	0	0	0	0	0	1	2	0	0	0	0	2	3	0	0	0	1
P27824-2	Isoform 2 of Calnexin OS=Homo sapiens OX=9606 GN=CANX	CANX	1	1	0	0	0	0	0	0	0	0	0	0	0	2	1	2	1	1
P62851	40S ribosomal protein S25 OS=Homo sapiens OX=9606 GN=RPS25 PE=1 SV=1	RPS25	0	0	0	0	0	0	2	1	0	0	0	0	1	1	1	1	1	1
P63241	Eukaryotic translation initiation factor 5A-1 OS=Homo sapiens OX=9606 GN=EIF5A PE=1 SV=2	EIF5A	0	0	0	1	0	0	0	0	0	0	0	0	2	1	1	2	2	0
P98175-5,Q7Z3D7	Isoform 5 of RNA-binding protein 10 OS=Homo sapiens OX=9606 GN=RBM10	RBM10	0	0	0	0	0	0	1	1	0	0	0	2	1	2	0	2	0	0
Q08499-6	Isoform 5 of cAMP-specific 3',5'-cyclic phosphodiesterase 4D OS=Homo sapiens OX=9606 GN=PDE4D	PDE4D	0	0	0	0	0	0	1	0	1	1	0	1	1	1	1	1	0	1
Q15717,Q15717-2	ELAV-like protein 1 OS=Homo sapiens OX=9606 GN=ELAVL1 PE=1 SV=2	ELAVL1	1	0	0	0	0	0	1	1	1	1	2	0	0	1	0	1	0	0
Q16630,Q16630-2	Cleavage and polyadenylation specificity factor subunit 6 OS=Homo sapiens OX=9606 GN=CPSF6 PE=1 SV=2	CPSF6	0	0	0	0	0	0	1	2	1	0	1	0	1	1	0	2	0	0
Q58FF6	Putative heat shock protein HSP 90-beta 4 OS=Homo sapiens OX=9606 GN=HSP90AB4P PE=5 SV=1	HSP90AB4P	0	0	0	0	0	0	0	0	0	0	0	0	3	0	1	1	2	2
Q5T8P6-2	Isoform 2 of RNA-binding protein 26 OS=Homo sapiens OX=9606 GN=RBM26	RBM26	0	0	1	0	0	0	1	1	0	1	1	0	0	2	0	1	0	1
Q6IPH7	60S ribosomal protein L14 OS=Homo sapiens OX=9606 GN=RPL14 PE=1 SV=1	RPL14	0	0	0	0	0	0	1	1	0	0	0	0	2	1	2	1	1	0
Q6N095	Uncharacterized protein OS=Homo sapiens OX=9606 GN=DKFZp686K03196 PE=1 SV=1	DKFZp686K03196	0	0	1	0	0	0	1	0	1	0	0	2	2	0	0	2	0	0
Q7Z3Y8	Keratin, type I cytoskeletal 27 OS=Homo sapiens OX=9606 GN=KRT27 PE=1 SV=2	KRT27	0	0	2	0	0	1	0	0	0	0	0	0	2	0	0	1	1	2
Q96HS1	Serine/threonine-protein phosphatase PGAM5, mitochondrial OS=Homo sapiens OX=9606 GN=PGAM5 PE=1 SV=2	PGAM5	1	0	0	0	0	0	0	0	0	0	0	0	2	2	2	1	1	0
Q9NSD9	Phenylalanine--tRNA ligase beta subunit OS=Homo sapiens OX=9606 GN=FARSB PE=1 SV=3	FARSB	0	0	0	0	0	0	0	2	0	0	2	1	1	1	1	0	1	0
Q9NUL7	Probable ATP-dependent RNA helicase DDX28 OS=Homo sapiens OX=9606 GN=DDX28 PE=1 SV=2	DDX28	0	0	0	0	0	0	2	0	0	0	0	0	1	2	3	0	0	1
A0A024R9D2,Q86UE4	Metadherin, isoform CRA_a OS=Homo sapiens OX=9606 GN=MTDH PE=4 SV=1	MTDH	1	0	0	0	0	0	0	0	0	0	0	0	1	3	1	1	0	1
A0A087WUK2	Heterogeneous nuclear ribonucleoprotein D-like OS=Homo sapiens OX=9606 GN=HNRNPDL PE=1 SV=1	HNRNPDL	0	0	0	0	0	0	1	1	0	2	2	2	0	0	0	0	0	0
A0A140VJZ1,P45974,P45974-2	Ubiquitin carboxyl-terminal hydrolase OS=Homo sapiens OX=9606 PE=2 SV=1	USP5	1	0	0	0	0	0	0	1	0	0	0	0	3	1	1	1	0	0
A0A2U3TZU2,P06744-2	Glucose-6-phosphate isomerase OS=Homo sapiens OX=9606 GN=GPI PE=1 SV=1	GPI	0	0	0	0	0	0	0	0	0	0	0	0	0	2	0	2	2	2
A0A384NQ21,B4DM97,P61163	Epididymis secretory sperm binding protein OS=Homo sapiens OX=9606 PE=2 SV=1	ACTR1A	0	0	0	0	0	0	1	1	0	0	0	0	2	0	1	1	1	1
A0A5F9ZHM4	L-lactate dehydrogenase OS=Homo sapiens OX=9606 GN=LDHB PE=1 SV=1	LDHB	2	1	1	0	0	0	1	1	0	1	1	0	0	0	0	0	0	0
A8K9U6,Q7Z2W4,Q7Z2W4-2	cDNA FLJ76121, highly similar to Homo sapiens zinc finger CCCH-type, antiviral 1 (ZC3HAV1), transcript variant 1, mRNA OS=Homo sapiens OX=9606 PE=2 SV=1	ZC3HAV1	0	0	0	0	0	0	1	0	0	0	0	0	3	1	1	1	0	1
B4DKV4	cDNA FLJ60647, highly similar to Keratin, type II cytoskeletal 6B OS=Homo sapiens OX=9606 PE=2 SV=1		0	0	1	0	1	2	0	0	0	0	0	0	0	1	0	1	1	1
B5BU99,Q9Y5A9,Q9Y5A9-2	High glucose-regulated protein 8 OS=Homo sapiens OX=9606 GN=YTHDF2 PE=2 SV=1	YTHDF2	1	0	1	0	0	0	0	0	0	0	0	0	0	1	2	2	1	0
E7EQ64,P07477	Trypsin-1 OS=Homo sapiens OX=9606 GN=PRSS1 PE=1 SV=1	PRSS1	0	0	0	0	0	0	0	0	0	0	0	3	1	1	1	0	1	1
E9PP50,P23528,V9HWI5	Cofilin, non-muscle isoform (Fragment) OS=Homo sapiens OX=9606 GN=CFL1 PE=1 SV=8	CFL1	1	0	0	3	0	0	1	0	0	0	1	1	0	1	0	0	0	0
F5H5D3,Q9BQE3	Tubulin alpha chain OS=Homo sapiens OX=9606 GN=TUBA1C PE=1 SV=1	TUBA1C	0	0	0	0	0	0	0	0	0	0	0	0	3	1	1	1	2	0
J3QLC9,P00738,P00738-2	Haptoglobin (Fragment) OS=Homo sapiens OX=9606 GN=HP PE=1 SV=1	HP	0	0	0	0	0	0	1	1	0	1	0	0	1	0	1	1	2	0
K4DI93	Cullin 4B, isoform CRA_e OS=Homo sapiens OX=9606 GN=CUL4B PE=1 SV=1	CUL4B	0	0	0	0	0	0	0	0	0	0	0	0	1	2	1	2	1	1
K7ESG5	Proteasome activator complex subunit 3 OS=Homo sapiens OX=9606 GN=PSME3 PE=1 SV=1	PSME3	0	0	0	0	0	0	0	2	0	0	1	1	1	1	1	0	0	1
O43290	U4/U6.U5 tri-snRNP-associated protein 1 OS=Homo sapiens OX=9606 GN=SART1 PE=1 SV=1	SART1	0	0	0	0	0	0	0	1	0	1	0	0	2	1	0	3	0	0
P0DPA2	V-set and immunoglobulin domain-containing protein 8 OS=Homo sapiens OX=9606 GN=VSIG8 PE=2 SV=1	VSIG8	0	0	0	0	0	0	0	0	0	2	0	0	0	0	0	0	0	6
P31947,P31947-2	14-3-3 protein sigma OS=Homo sapiens OX=9606 GN=SFN PE=1 SV=1	SFN	0	1	2	0	0	1	0	0	0	0	0	0	0	0	0	0	0	4
P48668	Keratin, type II cytoskeletal 6C OS=Homo sapiens OX=9606 GN=KRT6C PE=1 SV=3	KRT6C	0	0	3	0	0	0	0	1	1	0	0	1	1	0	0	0	1	0
P48735,Q53GL5	Isocitrate dehydrogenase [NADP], mitochondrial OS=Homo sapiens OX=9606 GN=IDH2 PE=1 SV=2	IDH2	0	0	0	0	0	0	0	0	0	0	0	0	2	1	1	2	1	1
Q01546	Keratin, type II cytoskeletal 2 oral OS=Homo sapiens OX=9606 GN=KRT76 PE=1 SV=2	KRT76	0	0	0	0	0	0	0	0	0	2	0	0	3	1	0	1	0	1
Q4W4Y1	Dopamine receptor interacting protein 4 OS=Homo sapiens OX=9606 GN=DRIP4 PE=2 SV=1	DRIP4	1	0	0	0	0	0	0	0	0	0	0	0	2	1	1	2	1	0
Q5JTZ9	Alanine--tRNA ligase, mitochondrial OS=Homo sapiens OX=9606 GN=AARS2 PE=1 SV=1	AARS2	0	0	0	0	0	0	0	0	0	0	0	0	4	2	2	0	0	0
Q86XP3	ATP-dependent RNA helicase DDX42 OS=Homo sapiens OX=9606 GN=DDX42 PE=1 SV=1	DDX42	0	0	0	0	0	0	1	2	0	0	1	0	0	1	0	3	0	0
Q92621	Nuclear pore complex protein Nup205 OS=Homo sapiens OX=9606 GN=NUP205 PE=1 SV=3	NUP205	0	0	0	0	0	0	0	1	1	0	1	2	1	1	0	1	0	0
Q99615	DnaJ homolog subfamily C member 7 OS=Homo sapiens OX=9606 GN=DNAJC7 PE=1 SV=2	DNAJC7	0	0	0	0	0	0	0	1	0	0	0	0	1	2	1	1	1	1
Q9BWF3	RNA-binding protein 4 OS=Homo sapiens OX=9606 GN=RBM4 PE=1 SV=1	RBM4	0	0	0	0	0	0	0	1	1	1	1	0	0	2	0	1	0	1
Q9Y678	Coatomer subunit gamma-1 OS=Homo sapiens OX=9606 GN=COPG1 PE=1 SV=1	COPG1	1	1	0	0	0	0	0	0	0	0	0	0	2	1	1	1	0	1
A0A024QZ91,A0A024QZB7,A0A024QZC0,Q8WWM7,Q8WWM7-2,Q8WWM7-3,Q8WWM7-4,Q8WWM7-5,Q8WWM7-6,Q8WWM7-8,Q8WWM7-9	Ataxin 2-like, isoform CRA_a OS=Homo sapiens OX=9606 GN=ATXN2L PE=3 SV=1	ATXN2L	0	0	0	0	0	0	0	0	0	0	0	0	2	2	1	2	0	0
A0A024R321,O75369,O75369-2,O75369-8,O75369-9	Filamin B, beta (Actin binding protein 278), isoform CRA_a OS=Homo sapiens OX=9606 GN=FLNB PE=3 SV=1	FLNB	0	0	2	0	0	0	0	1	0	0	0	0	3	1	0	0	0	0
A0A024R7K7,A0A024R7M6,Q86YP4,Q86YP4-2,Q86YP4-3	GATA zinc finger domain containing 2A, isoform CRA_b OS=Homo sapiens OX=9606 GN=GATAD2A PE=4 SV=1	GATAD2A	0	0	1	0	0	0	1	1	0	0	1	0	1	0	1	1	0	0
A0A024R7L5,Q92900-2	UPF1 OS=Homo sapiens OX=9606 GN=UPF1 PE=2 SV=1	UPF1	0	0	0	0	0	0	0	0	0	0	0	0	4	1	1	0	0	1
A0A024RBI5,B3KN06,B4DMH3,Q53G58,Q59EA2,Q9ULV4,Q9ULV4-2,Q9ULV4-3	Coronin OS=Homo sapiens OX=9606 GN=CORO1C PE=3 SV=1		0	0	0	0	0	0	0	0	0	0	0	0	0	1	0	3	1	2
A0A024RC87,A0A140VJT8,P13489	Ribonuclease inhibitor OS=Homo sapiens OX=9606 GN=RNH1 PE=4 SV=1	RNH1	0	0	2	0	0	0	0	1	0	1	0	0	1	1	0	1	0	0
A0A384MDU9,Q13561,Q13561-2,Q13561-3,Q53H88,V9HW58	Dynactin 2 (P50), isoform CRA_c OS=Homo sapiens OX=9606 GN=DCTN2 PE=2 SV=1	DCTN2	0	0	0	0	0	0	0	0	0	0	0	0	2	0	1	1	2	1
A0A3B3IS84,P53621,P53621-2	Coatomer subunit alpha OS=Homo sapiens OX=9606 GN=COPA PE=1 SV=1	COPA	0	0	0	0	0	0	0	0	0	0	0	0	4	1	0	2	0	0
A0A494C028,H0Y993,P35659	Protein DEK OS=Homo sapiens OX=9606 GN=DEK PE=1 SV=1	DEK	0	0	0	0	0	0	0	2	0	1	1	0	1	0	1	1	0	0
A0A7I2V262,A0A7I2V2K8,A0A7I2V5C8,A0A7I2YQY1,B2R6D0,Q99460,Q99460-2	26S proteasome non-ATPase regulatory subunit 1 OS=Homo sapiens OX=9606 GN=PSMD1 PE=4 SV=1	PSMD1	0	0	0	0	0	0	0	0	0	1	0	0	1	0	1	2	1	1
A0A7N4I394	Pre-mRNA-processing factor 40 homolog A OS=Homo sapiens OX=9606 GN=PRPF40A PE=4 SV=1	PRPF40A	0	0	0	0	0	0	0	0	0	0	0	0	0	2	0	3	0	2
A8K517,P62266	40S ribosomal protein S23 OS=Homo sapiens OX=9606 GN=RPS23 PE=2 SV=1	RPS23	0	2	1	0	0	0	0	0	0	0	0	0	1	2	1	0	0	0
B3KWI4,Q8TF66,Q8TF66-2	cDNA FLJ43122 fis, clone CTONG3003737, highly similar to Leucine-rich repeat-containing protein 15 OS=Homo sapiens OX=9606 PE=2 SV=1	LRRC15	0	0	0	0	0	0	0	0	0	1	0	0	0	0	0	0	0	6
B4DJP0	cDNA FLJ60601, highly similar to Methylosome protein 50 OS=Homo sapiens OX=9606 PE=2 SV=1		0	0	0	0	0	0	1	0	0	0	0	0	2	0	2	1	1	0
B5BU01,P20042,Q6IBR8	Eukaryotic translation initiation factor 2 beta OS=Homo sapiens OX=9606 GN=EIF2S2 PE=2 SV=1	EIF2S2	0	0	0	0	0	0	1	1	0	0	1	1	1	2	0	0	0	0
B7Z592,Q8WU90	Zinc finger CCCH domain-containing protein 15 OS=Homo sapiens OX=9606 PE=2 SV=1	ZC3H15	0	0	0	0	0	0	0	0	0	0	0	0	2	2	1	1	1	0
E9PB90,P52789,Q68E10	Hexokinase OS=Homo sapiens OX=9606 GN=HK2 PE=1 SV=1	HK2	0	0	0	0	0	0	0	1	0	0	0	0	0	1	2	2	1	0
H0YKT5,Q04726-3,Q04726-5,Q04726-7,Q6PRX3	Transducin-like enhancer protein 3 OS=Homo sapiens OX=9606 GN=TLE3 PE=1 SV=1	TLE3	0	0	0	0	0	0	2	0	0	1	0	0	1	1	0	1	0	1
K7EMN2	6-phosphogluconate dehydrogenase, decarboxylating (Fragment) OS=Homo sapiens OX=9606 GN=PGD PE=1 SV=1	PGD	0	0	0	0	0	0	1	1	0	0	1	0	1	1	1	0	1	0
P22392,P22392-2,Q32Q12,Q6FHN3	Nucleoside diphosphate kinase B OS=Homo sapiens OX=9606 GN=NME2 PE=1 SV=1	NME2	0	0	0	0	0	0	0	0	0	0	0	1	0	2	1	1	2	0
P28072,Q6IAT9	Proteasome subunit beta type-6 OS=Homo sapiens OX=9606 GN=PSMB6 PE=1 SV=4	PSMB6	0	0	2	0	0	1	0	0	0	0	0	0	1	1	0	0	0	2
P38606-2	Isoform 2 of V-type proton ATPase catalytic subunit A OS=Homo sapiens OX=9606 GN=ATP6V1A	ATP6V1A	0	0	0	0	0	0	0	0	0	0	0	0	1	1	2	1	1	1
Q01813	ATP-dependent 6-phosphofructokinase, platelet type OS=Homo sapiens OX=9606 GN=PFKP PE=1 SV=2	PFKP	0	0	0	0	0	0	0	0	0	1	1	0	0	2	1	0	0	2
Q14574-2	Isoform 3B of Desmocollin-3 OS=Homo sapiens OX=9606 GN=DSC3	DSC3	0	0	0	0	0	0	0	0	0	0	0	0	1	1	1	1	1	2
Q53FV0	Prohibitin (Fragment) OS=Homo sapiens OX=9606 PE=2 SV=1	PHB1	1	1	0	0	0	0	1	1	0	0	0	0	0	2	1	0	0	0
Q96QA5	Gasdermin-A OS=Homo sapiens OX=9606 GN=GSDMA PE=1 SV=4	GSDMA	0	0	4	0	1	1	0	0	0	0	0	0	1	0	0	0	0	0
Q9HCY8	Protein S100-A14 OS=Homo sapiens OX=9606 GN=S100A14 PE=1 SV=1	S100A14	0	0	1	0	0	1	0	0	0	0	0	0	1	1	1	1	0	1
Q9P206-2	Isoform 2 of Uncharacterized protein KIAA1522 OS=Homo sapiens OX=9606 GN=KIAA1522	KIAA1522	0	0	0	0	0	0	1	0	1	1	2	2	0	0	0	0	0	0
Q9Y3Y2,Q9Y3Y2-3,Q9Y3Y2-4,X6R700	Chromatin target of PRMT1 protein OS=Homo sapiens OX=9606 GN=CHTOP PE=1 SV=2	CHTOP	1	0	0	0	0	0	1	1	0	0	0	1	0	1	0	1	0	1
A0A024R0Y6,A0A024R3Q0,P61204,P84077	ADP-ribosylation factor 3, isoform CRA_b OS=Homo sapiens OX=9606 GN=ARF3 PE=3 SV=1	ARF3	0	0	0	0	0	0	0	0	0	0	0	0	1	0	1	2	2	0
A0A024R1X9,Q9C075	Keratin 23 (Histone deacetylase inducible), isoform CRA_a OS=Homo sapiens OX=9606 GN=KRT23 PE=3 SV=1	KRT23	0	0	2	0	0	0	0	0	0	0	0	0	1	0	0	0	0	3
A0A024R4Q8,M0R0R2,P46782	Ribosomal protein S5, isoform CRA_a OS=Homo sapiens OX=9606 GN=RPS5 PE=3 SV=1	RPS5	0	0	1	0	0	0	0	0	0	0	0	0	1	1	1	1	1	0
A0A024R6S1,O60884,T2DN57	DnaJ (Hsp40) homolog, subfamily A, member 2, isoform CRA_a OS=Homo sapiens OX=9606 GN=DNAJA2 PE=3 SV=1	DNAJA2	0	0	0	0	0	0	1	0	0	0	0	0	1	1	1	1	1	0
A0A024RAC5,Q9P258	Epididymis secretory sperm binding protein OS=Homo sapiens OX=9606 GN=RCC2 PE=2 SV=1	RCC2	0	0	0	0	0	0	2	0	0	1	0	1	0	1	0	1	0	0
A0A097PIC4,A0A097PID1,A0A0U1RRM6,A0A4D6J698,A8K2B4,Q8N8S7,Q8N8S7-2,Q8N8S7-3	Mammalian enabled variant 11a OS=Homo sapiens OX=9606 GN=ENAH PE=2 SV=1	ENAH	0	0	0	0	0	0	0	0	0	0	0	0	2	2	0	0	1	1
A0A0K2BMD8,A0A1K0GXZ1,A0A1S5UZ39,A0A2R8Y7C0,A0A385HVY8,A0A385HVZ2,A0A385HW02,A0A385HW21,A0A385HW63,D1MGQ2,E9M4D4,I1VZV6,P69905,Q4ZGM8,U6A216	Mutant hemoglobin alpha 2 globin chain OS=Homo sapiens OX=9606 GN=HBA2 PE=3 SV=1	HBA1	0	0	0	0	0	0	2	1	0	1	0	2	0	0	0	0	0	0
A0A0S2Z4J1,B2R659,P51659	Epididymis secretory sperm binding protein (Fragment) OS=Homo sapiens OX=9606 GN=HSD17B4 PE=2 SV=1	HSD17B4	0	0	0	0	0	0	1	1	0	2	0	1	1	0	0	0	0	0
A0A140VJW2,B5BU83,P16949,P16949-2,Q96CE4	Stathmin OS=Homo sapiens OX=9606 PE=2 SV=1	STMN1	1	1	0	0	0	0	0	0	0	0	0	0	0	2	0	0	1	1
A0A140VK70,C9JX88,P35998,P35998-2,Q75L23	26S proteasome AAA-ATPase subunit RPT1 OS=Homo sapiens OX=9606 PE=2 SV=1	PSMC2	0	0	0	0	0	0	0	0	0	0	0	0	1	1	1	1	1	1
A0A1B0GVU9	Glutaminyl-tRNA synthetase (Fragment) OS=Homo sapiens OX=9606 GN=QARS1 PE=1 SV=1	QARS1	0	0	0	0	0	0	0	0	0	0	0	0	1	1	2	1	1	0
A0A2R8Y849,A0A2R8Y8A0,A0A2R8YD14,E7ETK0,P62847,P62847-2,P62847-3,P62847-4	40S ribosomal protein S24 OS=Homo sapiens OX=9606 GN=RPS24 PE=1 SV=1	RPS24	0	0	0	0	0	0	0	2	0	0	0	0	1	1	1	0	1	0
A0A384N6B9,Q15366,Q15366-2,Q15366-3,Q15366-6	Epididymis secretory sperm binding protein OS=Homo sapiens OX=9606 PE=2 SV=1	PCBP2	1	1	0	0	0	0	0	1	0	0	0	0	1	0	0	2	0	0
A0A3Q8APY3,A0A3S6H960	Protein arginine N-methyltransferase 1 transcript variant 47 OS=Homo sapiens OX=9606 GN=PRMT1 PE=2 SV=1	PRMT1	0	0	0	0	0	0	0	0	1	0	0	0	1	1	1	1	0	1
A0A669KB05,C9JZR2,O60716,O60716-2,O60716-3,O60716-5,Q68DU0	Catenin delta-1 OS=Homo sapiens OX=9606 GN=CTNND1 PE=1 SV=1	CTNND1	0	0	0	0	0	0	1	0	0	0	0	0	3	1	1	0	0	0
A0A7I2YQG2,J3KTE4,J3QR09,P84098	60S ribosomal protein L19 OS=Homo sapiens OX=9606 GN=RPL19 PE=4 SV=1	RPL19	1	1	1	0	0	1	0	0	0	0	0	0	0	0	1	0	1	0
B2RDX5,P26639,P26639-2,Q53GX7	Threonyl-tRNA synthetase OS=Homo sapiens OX=9606 PE=1 SV=1	TARS1	0	1	0	0	0	0	0	0	0	0	0	0	0	2	1	1	0	1
B4DKL5,P18669,Q53G35,Q6FHK8,Q6FHU2,Q6P6D7	cDNA FLJ51983, highly similar to Phosphoglycerate mutase 1 OS=Homo sapiens OX=9606 PE=2 SV=1	PGAM1	1	0	0	1	0	0	0	0	0	4	0	0	0	0	0	0	0	0
B5BU08,P0DN76,Q01081	U2 small nuclear RNA auxillary factor 1 isoform a OS=Homo sapiens OX=9606 GN=U2AF1 PE=2 SV=1	U2AF1L5	0	0	0	0	0	0	1	1	0	1	0	1	0	1	0	0	0	1
E9PAV3	Nascent polypeptide-associated complex subunit alpha, muscle-specific form OS=Homo sapiens OX=9606 GN=NACA PE=1 SV=1	NACA	0	0	0	0	0	0	0	0	0	0	1	0	1	2	1	0	0	1
H7BZJ3	Protein disulfide-isomerase A3 (Fragment) OS=Homo sapiens OX=9606 GN=PDIA3 PE=1 SV=1	PDIA3	2	0	2	0	0	0	0	0	0	0	0	0	0	1	0	0	1	0
M0QZM1	Heterogeneous nuclear ribonucleoprotein M (Fragment) OS=Homo sapiens OX=9606 GN=HNRNPM PE=1 SV=1	HNRNPM	0	0	0	0	0	0	1	0	1	1	1	1	0	0	0	1	0	0
O76094,V9HWK0	Signal recognition particle subunit SRP72 OS=Homo sapiens OX=9606 GN=SRP72 PE=1 SV=3	SRP72	0	1	0	0	0	0	0	0	0	0	0	0	2	1	1	1	0	0
O95218,O95218-2	Zinc finger Ran-binding domain-containing protein 2 OS=Homo sapiens OX=9606 GN=ZRANB2 PE=1 SV=2	ZRANB2	0	0	0	0	0	0	0	0	0	0	0	0	1	1	1	1	1	1
P02452	Collagen alpha-1(I) chain OS=Homo sapiens OX=9606 GN=COL1A1 PE=1 SV=5	COL1A1	0	2	1	0	0	1	0	0	1	1	0	0	0	0	0	0	0	0
P03973	Antileukoproteinase OS=Homo sapiens OX=9606 GN=SLPI PE=1 SV=2	SLPI	0	0	0	0	0	0	0	0	0	0	0	0	0	0	2	1	2	1
P60866,P60866-2	40S ribosomal protein S20 OS=Homo sapiens OX=9606 GN=RPS20 PE=1 SV=1	RPS20	0	0	0	0	0	0	1	1	0	0	0	0	1	2	1	0	0	0
P63261	Actin, cytoplasmic 2 OS=Homo sapiens OX=9606 GN=ACTG1 PE=1 SV=1	ACTG1	0	1	0	1	0	0	1	0	0	1	1	1	0	0	0	0	0	0
P68431	Histone H3.1 OS=Homo sapiens OX=9606 GN=H3C1 PE=1 SV=2	H3C1	3	0	0	2	1	0	0	0	0	0	0	0	0	0	0	0	0	0
Q09666	Neuroblast differentiation-associated protein AHNAK OS=Homo sapiens OX=9606 GN=AHNAK PE=1 SV=2	AHNAK	0	0	2	0	0	0	0	0	0	0	0	0	2	0	0	0	0	2
Q13151	Heterogeneous nuclear ribonucleoprotein A0 OS=Homo sapiens OX=9606 GN=HNRNPA0 PE=1 SV=1	HNRNPA0	0	0	2	0	0	0	2	0	0	0	0	0	0	1	0	1	0	0
Q13642-5	Isoform 5 of Four and a half LIM domains protein 1 OS=Homo sapiens OX=9606 GN=FHL1	FHL1	0	0	0	0	0	0	0	0	0	6	0	0	0	0	0	0	0	0
Q13867	Bleomycin hydrolase OS=Homo sapiens OX=9606 GN=BLMH PE=1 SV=1	BLMH	0	0	0	0	0	0	0	0	0	0	0	0	1	1	1	1	0	2
Q14980,Q4LE64	Nuclear mitotic apparatus protein 1 OS=Homo sapiens OX=9606 GN=NUMA1 PE=1 SV=2	NUMA1	0	0	1	0	0	0	1	1	0	1	0	1	1	0	0	0	0	0
Q15031	Probable leucine--tRNA ligase, mitochondrial OS=Homo sapiens OX=9606 GN=LARS2 PE=1 SV=2	LARS2	0	0	0	0	0	0	1	1	0	0	0	0	1	1	1	1	0	0
Q86U42,Q86U42-2	Polyadenylate-binding protein 2 OS=Homo sapiens OX=9606 GN=PABPN1 PE=1 SV=3	PABPN1	0	2	1	0	0	0	1	0	0	1	1	0	0	0	0	0	0	0
Q8IW75	Serpin A12 OS=Homo sapiens OX=9606 GN=SERPINA12 PE=1 SV=1	SERPINA12	0	0	1	0	0	0	0	0	0	0	0	0	1	1	1	0	1	1
Q96RP9-2	Isoform 2 of Elongation factor G, mitochondrial OS=Homo sapiens OX=9606 GN=GFM1	GFM1	0	0	0	0	0	0	0	0	0	0	0	0	2	1	1	1	0	1
Q9GZZ8	Extracellular glycoprotein lacritin OS=Homo sapiens OX=9606 GN=LACRT PE=1 SV=1	LACRT	0	0	0	0	0	0	0	0	0	0	0	0	2	1	1	0	1	1
Q9NRZ9-2	Isoform 2 of Lymphoid-specific helicase OS=Homo sapiens OX=9606 GN=HELLS	HELLS	0	0	0	0	0	0	1	2	1	0	1	0	0	0	0	1	0	0
A0A024R3E3,P02647	Apolipoprotein A-I, isoform CRA_a OS=Homo sapiens OX=9606 GN=APOA1 PE=2 SV=1	APOA1	1	0	2	1	1	0	0	0	0	0	0	0	0	0	0	0	0	0
A0A024R6Q1,P55010,Q6IBU0	Eukaryotic translation initiation factor 5 OS=Homo sapiens OX=9606 GN=EIF5 PE=3 SV=1	EIF5	0	0	0	0	0	0	0	0	0	0	0	0	1	1	1	0	1	1
A0A024R7T3,P52597	Heterogeneous nuclear ribonucleoprotein F, isoform CRA_a OS=Homo sapiens OX=9606 GN=HNRPF PE=4 SV=1	HNRNPF	0	0	0	0	0	0	1	0	0	1	0	0	1	0	0	2	0	0
A0A024R814,P18124	Ribosomal protein L7, isoform CRA_a OS=Homo sapiens OX=9606 GN=RPL7 PE=3 SV=1	RPL7	0	0	0	0	0	0	0	1	0	0	0	0	1	2	1	0	0	0
A0A024R8A7,Q96I24	HCG31253, isoform CRA_a OS=Homo sapiens OX=9606 GN=hCG_31253 PE=4 SV=1	FUBP3	0	0	0	0	0	0	2	0	0	1	1	0	0	1	0	0	0	0
A0A075B6R9,A0A5C2FXM2,A0A5C2G6R6	Probable non-functional immunoglobulin kappa variable 2D-24 OS=Homo sapiens OX=9606 GN=IGKV2D-24 PE=1 SV=1	IGKV2D-24	1	2	1	0	0	1	0	0	0	0	0	0	0	0	0	0	0	0
A0A0S2Z4Z6,A9Z1X7,B7Z7U0	Serine/arginine repetitive matrix 1 isoform 2 (Fragment) OS=Homo sapiens OX=9606 GN=SRRM1 PE=1 SV=1	SRRM1	0	0	0	0	0	0	2	2	0	0	0	0	1	0	0	0	0	0
A0A140T9E9,H0Y6K2	Bromodomain-containing protein 2 (Fragment) OS=Homo sapiens OX=9606 GN=BRD2 PE=1 SV=1	BRD2	0	0	1	0	0	0	1	1	0	0	1	1	0	0	0	0	0	0
A0A384MDY0,B4DKT9,B4DU00,B4E2G8,P35221,P35221-2	Catenin (Cadherin-associated protein), alpha 1, 102kDa, isoform CRA_b OS=Homo sapiens OX=9606 GN=CTNNA1 PE=2 SV=1	CTNNA1	0	0	0	0	0	0	0	0	0	0	0	0	1	2	0	2	0	0
A0A4P8J2C9	IgG1_IGHV3-72 (Fragment) OS=Homo sapiens OX=9606 PE=2 SV=1		0	0	0	0	0	0	0	0	0	0	0	0	1	1	0	1	1	1
A2RTY6,B4DM79,D3DRR6,P19823,Q5T985	Inter-alpha (Globulin) inhibitor H2 OS=Homo sapiens OX=9606 GN=ITIH2 PE=2 SV=1	ITIH2	0	0	0	0	0	0	3	2	0	0	0	0	0	0	0	0	0	0
A8K5T7,A8K7W3,Q9Y2Z0,Q9Y2Z0-2	cDNA FLJ75365, highly similar to Homo sapiens SUGT1B (SUGT1) mRNA OS=Homo sapiens OX=9606 PE=2 SV=1	SUGT1	0	0	0	0	0	0	0	0	0	0	0	0	1	1	1	1	1	0
B2R4C1,B7Z4C8,B7Z4E3,B8ZZK4,C9JU56,P62899,P62899-2,P62899-3	60S ribosomal protein L31 OS=Homo sapiens OX=9606 PE=2 SV=1	RPL31	0	0	1	0	0	1	1	1	0	0	1	0	0	0	0	0	0	0
B2R6E2,B4DKX4,Q53EL6,Q53EL6-2	Programmed cell death protein 4 OS=Homo sapiens OX=9606 PE=2 SV=1	PDCD4	0	0	0	0	0	0	0	0	0	0	0	0	1	1	1	0	1	1
B2RB47,Q01433	AMP deaminase OS=Homo sapiens OX=9606 PE=2 SV=1	AMPD2	0	0	0	0	0	0	0	0	0	0	0	0	0	1	1	2	1	0
B3KU28,B3KXS5,B4DPX0,K7EJE8,K7EKE6,P36776,P36776-2,Q2VPA0	Lon protease homolog, mitochondrial OS=Homo sapiens OX=9606 GN=LONP1 PE=2 SV=1	LONP1	2	0	3	0	0	0	0	0	0	0	0	0	0	0	0	0	0	0
B4DFL1	Dihydrolipoyl dehydrogenase OS=Homo sapiens OX=9606 PE=2 SV=1		0	0	0	0	0	0	0	0	0	0	0	0	0	2	1	0	1	1
B4DPI7,Q13228,Q13228-2,Q13228-3,Q13228-4,V9HWG1	cDNA FLJ52715, highly similar to Selenium-binding protein 1 OS=Homo sapiens OX=9606 PE=2 SV=1	SELENBP1	0	0	0	0	0	0	0	0	0	0	0	0	0	0	0	0	0	5
B4DQ50	cDNA FLJ56823, highly similar to Protein-glutamine gamma-glutamyltransferase E OS=Homo sapiens OX=9606 PE=2 SV=1	TGM3	0	1	0	0	0	0	0	0	1	0	1	0	1	0	1	0	0	0
B4DW52	cDNA FLJ55253, highly similar to Actin, cytoplasmic 1 OS=Homo sapiens OX=9606 PE=2 SV=1		0	0	0	0	0	0	0	0	0	3	0	0	0	1	0	1	0	0
B7Z3V1,P05023,P05023-3,P05023-4	Sodium/potassium-transporting ATPase subunit alpha (Fragment) OS=Homo sapiens OX=9606 PE=2 SV=1	ATP1A1	0	0	0	0	0	0	0	0	1	0	0	0	1	1	1	1	0	0
B9A018,Q53GS9	U4/U6.U5 tri-snRNP-associated protein 2 OS=Homo sapiens OX=9606 GN=USP39 PE=1 SV=1	USP39	0	0	0	0	0	0	0	1	0	1	0	1	0	1	0	1	0	0
E9PLL6,P46776,Q6NZ52,Q9BQQ5	60S ribosomal protein L27a OS=Homo sapiens OX=9606 GN=RPL27A PE=1 SV=1	RPL27A	0	0	0	0	0	0	0	0	0	0	0	0	1	2	0	0	1	1
F4ZW62,Q12905	NF45 OS=Homo sapiens OX=9606 PE=1 SV=1	ILF2	0	0	0	0	0	0	1	0	1	1	1	1	0	0	0	0	0	0
G3V1C3,Q9BZZ5,Q9BZZ5-2	Apoptosis inhibitor 5 OS=Homo sapiens OX=9606 GN=API5 PE=1 SV=1	API5	0	0	0	0	0	0	1	0	1	1	0	0	0	1	0	1	0	0
O43776	Asparagine--tRNA ligase, cytoplasmic OS=Homo sapiens OX=9606 GN=NARS1 PE=1 SV=1	NARS1	0	0	0	0	0	0	0	0	0	0	0	0	1	3	0	0	1	0
O94826	Mitochondrial import receptor subunit TOM70 OS=Homo sapiens OX=9606 GN=TOMM70 PE=1 SV=1	TOMM70	0	0	0	0	0	0	0	0	0	0	0	0	2	1	1	1	0	0
P04350	Tubulin beta-4A chain OS=Homo sapiens OX=9606 GN=TUBB4A PE=1 SV=2	TUBB4A	0	0	0	0	0	0	0	0	0	0	0	0	3	1	1	0	0	0
P07737	Profilin-1 OS=Homo sapiens OX=9606 GN=PFN1 PE=1 SV=2	PFN1	0	0	2	0	0	0	1	0	0	0	0	0	1	0	0	1	0	0
P0DN79,P35520,P35520-2	Cystathionine beta-synthase-like protein OS=Homo sapiens OX=9606 GN=CBSL PE=1 SV=1	CBSL	0	0	0	0	0	0	0	0	0	0	0	0	1	1	1	0	1	1
P0DOX2	Immunoglobulin alpha-2 heavy chain OS=Homo sapiens OX=9606 PE=1 SV=2		0	0	0	0	0	0	0	0	0	0	0	0	1	1	0	1	1	1
P13929,P13929-2,P13929-3	Beta-enolase OS=Homo sapiens OX=9606 GN=ENO3 PE=1 SV=5	ENO3	0	0	0	0	0	0	0	0	0	5	0	0	0	0	0	0	0	0
P23490,Q6FHY3	Loricrin OS=Homo sapiens OX=9606 GN=LORICRIN PE=1 SV=2	LORICRIN	0	0	1	0	0	0	0	0	0	0	0	0	2	1	1	0	0	0
P29401,P29401-2,Q53EM5,V9HWD9	Transketolase OS=Homo sapiens OX=9606 GN=TKT PE=1 SV=3	TKT	0	0	0	0	0	0	0	0	0	0	0	0	1	1	1	0	1	1
P42357	Histidine ammonia-lyase OS=Homo sapiens OX=9606 GN=HAL PE=1 SV=1	HAL	0	0	2	0	0	0	0	0	0	0	0	0	1	0	0	0	0	2
P42677	40S ribosomal protein S27 OS=Homo sapiens OX=9606 GN=RPS27 PE=1 SV=3	RPS27	0	0	1	0	0	0	0	1	1	0	0	0	0	0	0	1	1	0
P83731,V9HW01	60S ribosomal protein L24 OS=Homo sapiens OX=9606 GN=RPL24 PE=1 SV=1	RPL24	0	0	0	0	0	0	1	0	1	0	0	0	0	1	1	1	0	0
Q14204	Cytoplasmic dynein 1 heavy chain 1 OS=Homo sapiens OX=9606 GN=DYNC1H1 PE=1 SV=5	DYNC1H1	0	0	3	0	0	0	0	0	0	0	0	0	0	1	0	1	0	0
Q14525	Keratin, type I cuticular Ha3-II OS=Homo sapiens OX=9606 GN=KRT33B PE=1 SV=3	KRT33B	1	0	1	0	0	1	0	0	0	2	0	0	0	0	0	0	0	0
Q59GS3	Proteasome 26S ATPase subunit 5 variant (Fragment) OS=Homo sapiens OX=9606 PE=2 SV=1		0	0	0	0	0	0	0	0	0	0	0	0	0	1	1	1	1	1
Q6P089	IGH@ protein OS=Homo sapiens OX=9606 GN=IGH@ PE=2 SV=1	IGH@	0	0	0	0	0	0	0	0	0	0	0	0	1	0	1	1	1	1
Q71U36,Q71U36-2	Tubulin alpha-1A chain OS=Homo sapiens OX=9606 GN=TUBA1A PE=1 SV=1	TUBA1A	0	0	0	0	0	0	0	0	0	0	0	0	1	1	1	1	0	1
Q8IX12,Q8IX12-2	Cell division cycle and apoptosis regulator protein 1 OS=Homo sapiens OX=9606 GN=CCAR1 PE=1 SV=2	CCAR1	0	1	0	0	0	0	0	0	0	1	0	0	0	1	0	2	0	0
Q8WUA2	Peptidyl-prolyl cis-trans isomerase-like 4 OS=Homo sapiens OX=9606 GN=PPIL4 PE=1 SV=1	PPIL4	0	0	0	0	0	0	0	0	0	0	0	0	1	2	0	2	0	0
Q99935	Opiorphin prepropeptide OS=Homo sapiens OX=9606 GN=OPRPN PE=1 SV=2	OPRPN	0	0	0	0	0	0	0	0	0	0	0	0	1	0	1	1	2	0
Q9UHD8	Septin-9 OS=Homo sapiens OX=9606 GN=SEPTIN9 PE=1 SV=2	SEPTIN9	0	0	0	0	0	0	1	0	0	0	0	0	1	0	1	0	1	1
A0A024R017,Q93077	Histone H2A OS=Homo sapiens OX=9606 GN=HIST1H2AC PE=3 SV=1	H2AC6	0	0	0	0	0	0	1	2	0	0	0	0	0	0	0	0	0	1
A0A024R0S8,F5H8D7,P18887,Q59HH7	X-ray repair complementing defective repair in Chinese hamster cells 1, isoform CRA_b OS=Homo sapiens OX=9606 GN=XRCC1 PE=4 SV=1	XRCC1	0	0	0	0	0	0	2	0	0	0	1	0	0	0	0	1	0	0
A0A024R0Z3,A8KA56,B3KY11,Q9BUQ8	RNA helicase OS=Homo sapiens OX=9606 GN=DDX23 PE=4 SV=1	DDX23	0	0	0	0	0	0	0	0	0	0	1	0	0	1	0	2	0	0
A0A024R158,A8K984,B3KMB1,B7ZLZ7,O95347	Structural maintenance of chromosomes protein OS=Homo sapiens OX=9606 GN=SMC2L1 PE=3 SV=1	SMC2L1	0	0	0	0	0	0	1	0	0	0	1	0	1	0	0	1	0	0
A0A024R3D8,B4DJX1,P10515,Q86YI5	Acetyltransferase component of pyruvate dehydrogenase complex OS=Homo sapiens OX=9606 GN=DLAT PE=3 SV=1	DLAT	0	1	0	0	0	0	0	0	0	0	0	0	0	0	2	0	1	0
A0A024R3W7,P24534	Elongation factor 1-beta OS=Homo sapiens OX=9606 GN=EEF1B2 PE=3 SV=1	EEF1B2	0	0	1	0	0	0	0	0	0	0	0	0	0	1	1	0	1	0
A0A024R580,A0A024R5A3,B2RDI5,P07384	Calcium-activated neutral proteinase 1 OS=Homo sapiens OX=9606 GN=CAPN1 PE=3 SV=1	CAPN1	0	0	0	0	0	0	0	0	0	0	0	0	2	0	0	0	0	2
A0A024R588,Q15637-4,Q15637-5	Splicing factor 1 OS=Homo sapiens OX=9606 GN=SF1 PE=3 SV=1	SF1	0	0	0	0	0	0	1	2	0	1	0	0	0	0	0	0	0	0
A0A024R725,A0A3B3IRL5,B3KRZ3,B4DNJ7,C9J381,P20839,P20839-2,P20839-3,P20839-4,P20839-5,P20839-6,P20839-7,Q5H9Q6,Q6ZNB1	Inosine-5'-monophosphate dehydrogenase OS=Homo sapiens OX=9606 GN=IMPDH1 PE=3 SV=1	IMPDH1	0	0	0	0	0	0	0	0	0	0	0	0	2	1	0	0	0	1
A0A024R7B7,Q16543,Q6FG59	Hsp90 chaperone protein kinase-targeting subunit OS=Homo sapiens OX=9606 GN=CDC37 PE=3 SV=1	CDC37	0	1	1	0	0	0	0	0	0	0	1	0	0	0	0	1	0	0
A0A024R8S3,P61956,P61956-2	Small ubiquitin-related modifier OS=Homo sapiens OX=9606 GN=SUMO2 PE=3 SV=1	SUMO2	0	0	0	0	0	0	0	1	1	0	0	0	0	1	1	0	0	0
A0A024R994,O75131	Copine III, isoform CRA_a OS=Homo sapiens OX=9606 GN=CPNE3 PE=3 SV=1	CPNE3	0	0	0	0	0	0	1	1	0	0	0	0	1	1	0	0	0	0
A0A024RBE8,A0A024RBH9,B2RE88,F8VVM2,Q00325,Q00325-2,Q53HC3,Q8NCF7	Solute carrier family 25 (Mitochondrial carrier phosphate carrier), member 3, isoform CRA_a OS=Homo sapiens OX=9606 GN=SLC25A3 PE=2 SV=1	SLC25A3	0	0	0	0	0	0	0	0	0	0	0	0	1	1	1	0	1	0
A0A024RCC9,B4DS05,B7ZAC7,B7ZAK9,B7ZB83,Q99733,Q99733-2	Nucleosome assembly protein 1-like 4, isoform CRA_b OS=Homo sapiens OX=9606 GN=NAP1L4 PE=3 SV=1	NAP1L4	0	1	0	0	0	0	0	0	0	0	0	0	0	2	1	0	0	0
A0A087WTA8,A0A0S2Z3H5,A0A384MDU2,P08123	Collagen alpha-2(I) chain OS=Homo sapiens OX=9606 GN=COL1A2 PE=1 SV=1	COL1A2	0	2	1	0	0	1	0	0	0	0	0	0	0	0	0	0	0	0
A0A087WTW0,A0A087WVR3,Q96T88,Q96T88-2	RING-type E3 ubiquitin transferase OS=Homo sapiens OX=9606 GN=UHRF1 PE=1 SV=1	UHRF1	0	0	0	0	0	0	0	1	0	0	0	0	2	0	0	1	0	0
A0A087WZ13,E9PAU2	Ribonucleoprotein PTB-binding 1 OS=Homo sapiens OX=9606 GN=RAVER1 PE=1 SV=1	RAVER1	0	0	1	0	0	0	1	1	0	0	1	0	0	0	0	0	0	0
A0A087X1N7,P20929-3	Nebulin OS=Homo sapiens OX=9606 GN=NEB PE=1 SV=1	NEB	0	0	0	0	0	0	0	0	0	4	0	0	0	0	0	0	0	0
A0A0C4DG89,A8K6X3,Q7L014	RNA helicase OS=Homo sapiens OX=9606 GN=DDX46 PE=1 SV=1	DDX46	0	0	0	0	0	0	0	2	0	0	0	1	0	0	0	1	0	0
A0A0D9SFE4	Dynamin GTPase OS=Homo sapiens OX=9606 GN=DNM1 PE=1 SV=1	DNM1	0	0	0	0	0	0	0	0	0	0	0	0	1	0	1	1	1	0
A0A0U1RQQ9,F8VSC5,Q6P3W7	SCY1-like protein 2 OS=Homo sapiens OX=9606 GN=SCYL2 PE=1 SV=1	SCYL2	0	0	0	0	0	0	0	0	0	0	0	0	1	1	0	1	1	0
A0A140VK44,G3V295,G3V3I1,G3V5Z7,P60900,P60900-2	Proteasome subunit alpha type OS=Homo sapiens OX=9606 PE=2 SV=1	PSMA6	0	0	0	0	0	0	0	0	0	0	0	0	1	1	0	1	0	1
A0A140VK56,F2Z393,P37837	Transaldolase OS=Homo sapiens OX=9606 PE=2 SV=1	TALDO1	0	0	1	0	0	0	0	0	0	0	0	0	1	1	0	0	0	1
A0A1U9XBC0,A0A1U9XBC1,A0A1U9XBD9,A0A1U9XBE0,A0A1U9XBE3,Q14676	Mediator of DNA damage checkpoint protein 1 OS=Homo sapiens OX=9606 PE=4 SV=1	MDC1	0	0	0	0	0	0	1	2	0	0	0	0	0	0	0	1	0	0
A0A384NPX1,A5Z217,L7RDA5,P17661,Q45VM6,Q45VM7,Q45VM8,Q53SB5	Epididymis secretory sperm binding protein OS=Homo sapiens OX=9606 PE=2 SV=1	DES	0	0	0	0	0	0	0	0	0	4	0	0	0	0	0	0	0	0
A0A494BZT8,Q9Y6A5	Transforming acidic coiled-coil-containing protein 3 OS=Homo sapiens OX=9606 GN=TACC3 PE=1 SV=1	TACC3	0	0	0	0	0	0	0	0	0	0	0	0	1	0	1	1	1	0
A0A499FI31,Q15020,Q15020-4	Squamous cell carcinoma antigen recognized by T-cells 3 OS=Homo sapiens OX=9606 GN=SART3 PE=1 SV=1	SART3	0	0	0	0	0	0	0	0	0	0	0	1	1	0	0	1	0	1
A0A499FIZ0,A0A7I2YQQ9	WD repeat-containing protein 26 OS=Homo sapiens OX=9606 GN=WDR26 PE=1 SV=2	WDR26	0	0	0	0	0	0	0	0	0	0	0	0	0	1	0	2	0	1
A1LUY1,P49207	60S ribosomal protein L34 OS=Homo sapiens OX=9606 GN=RPL34 PE=3 SV=1	RPL34	0	0	0	0	0	1	0	1	0	0	0	0	1	1	0	0	0	0
A4D110	Uncharacterized protein OS=Homo sapiens OX=9606 GN=LOC401309 PE=3 SV=1	LOC401309	0	0	0	0	0	0	0	0	1	0	0	0	0	0	1	1	1	0
A7BI36,Q9P2E9	p180/ribosome receptor OS=Homo sapiens OX=9606 GN=RRBP1 PE=2 SV=2	RRBP1	0	0	0	0	0	0	0	0	0	0	0	0	3	0	0	1	0	0
A8K4H7,Q06203,Q53H22	Amidophosphoribosyltransferase OS=Homo sapiens OX=9606 GN=PPAT PE=2 SV=1	PPAT	0	0	0	0	0	0	0	0	0	0	0	0	1	0	0	2	1	0
B2R4R9,P62857	40S ribosomal protein S28 OS=Homo sapiens OX=9606 GN=RPS28 PE=2 SV=1	RPS28	0	0	0	0	0	0	0	0	0	0	0	0	1	1	1	0	1	0
B2R853	cDNA, FLJ93744, highly similar to Homo sapiens keratin 6E (KRT6E), mRNA OS=Homo sapiens OX=9606 PE=2 SV=1		0	0	0	0	0	0	0	0	0	0	0	0	2	0	0	0	1	1
B2R8F3,O15479,Q53G50	cDNA, FLJ93871, highly similar to Homo sapiens melanoma antigen, family B, 2 (MAGEB2), mRNA OS=Homo sapiens OX=9606 PE=2 SV=1	MAGEB2	0	0	0	0	0	0	0	1	0	0	0	0	1	1	1	0	0	0
B4DUI9,P02585	cDNA FLJ55420, highly similar to Troponin C, skeletal muscle OS=Homo sapiens OX=9606 PE=2 SV=1	TNNC2	0	0	0	0	0	0	0	0	0	4	0	0	0	0	0	0	0	0
B4DYY5,F8W726,Q14157,Q14157-1,Q14157-3,Q14157-5	cDNA FLJ55671, highly similar to Ubiquitin-associated protein 2-like OS=Homo sapiens OX=9606 PE=2 SV=1	UBAP2L	0	0	0	0	0	0	0	2	0	0	0	0	0	0	1	1	0	0
B7Z3K9	Fructose-bisphosphate aldolase OS=Homo sapiens OX=9606 PE=2 SV=1		0	0	0	0	0	0	0	0	0	3	1	0	0	0	0	0	0	0
H0YL69,H0YMZ1,P25789	Proteasome subunit alpha type (Fragment) OS=Homo sapiens OX=9606 GN=PSMA4 PE=1 SV=1	PSMA4	0	0	0	0	0	0	0	1	0	1	0	0	0	0	0	1	0	1
I3L1P8,Q02978,Q02978-2,Q6IBH0	Mitochondrial 2-oxoglutarate/malate carrier protein (Fragment) OS=Homo sapiens OX=9606 GN=SLC25A11 PE=1 SV=1	SLC25A11	0	0	0	0	0	0	0	0	0	0	0	0	1	1	0	1	0	1
J3KQN4,P83881	60S ribosomal protein L36a OS=Homo sapiens OX=9606 GN=RPL36A PE=1 SV=1	RPL36A	0	0	0	0	0	0	1	0	0	0	0	0	1	0	1	1	0	0
O15042,O15042-2	U2 snRNP-associated SURP motif-containing protein OS=Homo sapiens OX=9606 GN=U2SURP PE=1 SV=2	U2SURP	0	0	0	0	0	0	1	0	1	0	0	0	0	0	0	2	0	0
O76009	Keratin, type I cuticular Ha3-I OS=Homo sapiens OX=9606 GN=KRT33A PE=2 SV=2	KRT33A	0	0	1	0	0	0	0	0	0	3	0	0	0	0	0	0	0	0
P07951	Tropomyosin beta chain OS=Homo sapiens OX=9606 GN=TPM2 PE=1 SV=1	TPM2	0	0	0	0	0	0	0	0	0	4	0	0	0	0	0	0	0	0
P08240,Q6IAX9	Signal recognition particle receptor subunit alpha OS=Homo sapiens OX=9606 GN=SRPRA PE=1 SV=2	SRPRA	0	0	0	0	0	0	0	0	0	0	0	0	1	1	0	1	0	1
P0C1S8	Wee1-like protein kinase 2 OS=Homo sapiens OX=9606 GN=WEE2 PE=1 SV=2	WEE2	0	0	0	0	0	0	0	0	0	0	0	0	1	1	1	0	0	1
P12035	Keratin, type II cytoskeletal 3 OS=Homo sapiens OX=9606 GN=KRT3 PE=1 SV=3	KRT3	0	0	2	0	0	0	0	0	0	0	0	0	1	0	0	0	0	1
P27348	14-3-3 protein theta OS=Homo sapiens OX=9606 GN=YWHAQ PE=1 SV=1	YWHAQ	0	0	0	0	0	0	0	0	0	0	0	0	1	1	0	0	1	1
P31151	Protein S100-A7 OS=Homo sapiens OX=9606 GN=S100A7 PE=1 SV=4	S100A7	0	0	1	0	0	0	0	0	0	0	0	0	2	0	0	1	0	0
P41250	Glycine--tRNA ligase OS=Homo sapiens OX=9606 GN=GARS1 PE=1 SV=3	GARS1	0	0	0	0	0	0	0	0	0	0	0	0	1	1	1	0	1	0
P62913,Q5VVD0	60S ribosomal protein L11 OS=Homo sapiens OX=9606 GN=RPL11 PE=1 SV=2	RPL11	0	0	0	0	0	0	0	1	0	0	0	0	1	1	1	0	0	0
Q13057,Q13057-2	Bifunctional coenzyme A synthase OS=Homo sapiens OX=9606 GN=COASY PE=1 SV=4	COASY	0	0	1	0	0	0	0	1	1	0	1	0	0	0	0	0	0	0
Q13895	Bystin OS=Homo sapiens OX=9606 GN=BYSL PE=1 SV=3	BYSL	0	0	0	0	0	0	0	0	0	0	0	0	2	1	1	0	0	0
Q53GR7,Q9UJS0,Q9UJS0-2	Solute carrier family 25, member 13 (Citrin) variant (Fragment) OS=Homo sapiens OX=9606 PE=2 SV=1	SLC25A13	0	0	0	0	0	0	0	1	0	0	0	0	1	0	2	0	0	0
Q6FIA4	Isocitrate dehydrogenase [NADP] OS=Homo sapiens OX=9606 GN=IDH1 PE=2 SV=1	IDH1	0	0	0	0	0	0	0	0	0	0	0	0	1	1	1	1	0	0
Q6NUR1,Q9BPX3	Non-SMC condensin I complex, subunit G OS=Homo sapiens OX=9606 GN=NCAPG PE=2 SV=1	NCAPG	0	0	0	0	0	0	0	1	0	0	0	1	2	0	0	0	0	0
Q71RC2,Q71RC2-2,Q71RC2-3,Q71RC2-4,Q71RC2-5,Q71RC2-7	La-related protein 4 OS=Homo sapiens OX=9606 GN=LARP4 PE=1 SV=3	LARP4	0	0	0	0	0	0	0	0	0	0	0	0	1	0	1	1	1	0
Q86TQ8,Q86TW7	Dihydrolipoamide acetyltransferase component of pyruvate dehydrogenase complex (Fragment) OS=Homo sapiens OX=9606 GN=DLST PE=2 SV=1	DLST	0	0	0	0	0	0	0	0	0	0	0	0	1	0	2	0	1	0
Q92665	28S ribosomal protein S31, mitochondrial OS=Homo sapiens OX=9606 GN=MRPS31 PE=1 SV=3	MRPS31	0	0	0	0	0	0	1	1	0	0	0	0	1	0	1	0	0	0
Q9Y266	Nuclear migration protein nudC OS=Homo sapiens OX=9606 GN=NUDC PE=1 SV=1	NUDC	1	1	0	0	0	0	0	0	0	0	0	0	0	1	0	1	0	0
Q9Y6V0,Q9Y6V0-6	Protein piccolo OS=Homo sapiens OX=9606 GN=PCLO PE=1 SV=5	PCLO	0	0	0	0	0	0	2	0	2	0	0	0	0	0	0	0	0	0
A0A024R1V4,E4W6B6,P61353	60S ribosomal protein L27 OS=Homo sapiens OX=9606 GN=RPL27 PE=3 SV=1	RPL27	0	0	0	0	0	0	0	1	1	1	0	0	0	0	0	0	0	0
A0A024R4K3,P40926	Malate dehydrogenase OS=Homo sapiens OX=9606 GN=MDH2 PE=2 SV=1	MDH2	1	0	1	0	0	0	0	0	0	0	0	0	0	0	0	0	1	0
A0A024R6D4,P84090	Enhancer of rudimentary homolog OS=Homo sapiens OX=9606 GN=ERH PE=3 SV=1	ERH	0	0	0	0	0	0	0	0	0	0	2	0	0	0	0	1	0	0
A0A024R6D8,Q13243,Q13243-3,Q59EK7	Splicing factor, arginine/serine-rich 5, isoform CRA_a OS=Homo sapiens OX=9606 GN=SFRS5 PE=3 SV=1	SRSF5	0	0	0	0	0	0	0	0	0	0	1	0	0	0	0	2	0	0
A0A024R6F2,G3V256,G3V5I6,H0YJA2,Q6PJT7,Q6PJT7-10,Q6PJT7-11,Q6PJT7-2,Q6PJT7-3,Q6PJT7-4,Q6PJT7-5,Q6PJT7-9	Zinc finger CCCH domain-containing protein 14 OS=Homo sapiens OX=9606 GN=FLJ11806 PE=3 SV=1	ZC3H14	0	0	0	0	0	0	1	0	0	1	0	0	0	0	0	1	0	0
A0A024R9L1,A8K6F0,B0AZM4,O60306	RNA helicase aquarius OS=Homo sapiens OX=9606 GN=AQR PE=3 SV=1	AQR	0	0	0	0	0	0	0	0	0	1	1	1	0	0	0	0	0	0
A0A024RDV9,A8K6Q9,Q8N0X7	Spastic paraplegia 20 isoform 1 OS=Homo sapiens OX=9606 GN=SPG20 PE=2 SV=1	SPART	0	0	0	0	0	0	0	0	0	0	0	0	0	1	1	1	0	0
[truncated: 340 more rows]
